# Supplementary material for: Whole-Genome Analysis of Clinical Vibrio cholerae O1 in Kolkata, India, and Dhaka, Bangladesh, Reveals Two Lineages of Circulating Strains, Indicating Variation in Genomic Attributes
Source: mBio. 2020 Nov 10;11(6):e01227-20. doi: 10.1128/mBio.01227-20 (PMC7667034; doi:10.1128/mBio.01227-20)
Supplement: TABLE S1 [file mBio.01227-20-st001.xlsx]

## Sheet: TableS1
Table S1. Characterization of V. cholerae O1 isolates in Bengal.
No	Strain ID in this study	Strain name	Month, year	Country	Lineage	ctxB type	rtxA typea	carR typea	VSP-II typeb	ICEc	GyrA mutation	ParC mutation	Reference or Accession number
1	BGD101	BGD101	3, 2009	Dhaka, Bangladesh	1	ctxB1	wild type	wild type	5	ICEVchChn2255	S83I	S85L	DRX179739
2	BGD026	CS-001	4, 2009	Dhaka, Bangladesh	1	ctxB1	wild type	wild type	2	ICEVchChn2255	S83I, D660E	S85L	DRX179772
3	BGD102	BGD102	5, 2009	Dhaka, Bangladesh	1	ctxB1	wild type	wild type	2	ICEVchChn2255	S83I	S85L	DRX179740
4	BGD104	BGD104	6, 2009	Dhaka, Bangladesh	1	ctxB1	wild type	wild type	2	ICEVchChn2255	S83I, D660E	S85L	DRX179741
5	BGD105	BGD105	8, 2009	Dhaka, Bangladesh	1	ctxB1	wild type	wild type	2	ICEVchChn2255	S83I, D660E	S85L	DRX179742
6	BGD107	BGD107	11, 2009	Dhaka, Bangladesh	2	ctxB7	G13602A	wild type	1	ICEVchInd5	S83I	S85L	DRX179743
7	BGD109	BGD109	12, 2009	Dhaka, Bangladesh	1	ctxB1	wild type	wild type	2	ICEVchChn2255ΔvIII	S83I, D660E	S85L	DRX179744
8	BGD036	PCS-0023	3, 2010	Dhaka, Bangladesh	1	ctxB1	wild type	wild type	3	ICEVchChn2255	S83I, D660E	S85L	DRX179811
9	BGD043	PCS-0030	4, 2010	Dhaka, Bangladesh	2	ctxB7	G13602A	wild type	1	ICEVchInd5	S83I	S85L	DRX179812
10	BGD110	BGD110	10, 2010	Dhaka, Bangladesh	2	ctxB7	G13602A	wild type	1	ICEVchInd5	S83I	S85L	DRX179745
11	BGD111	BGD111	11, 2010	Dhaka, Bangladesh	2	ctxB7	G13602A	wild type	1	ICEVchInd5	S83I, D660E	S85L	DRX179746
12	BGD113	BGD113	12, 2010	Dhaka, Bangladesh	2	ctxB7	G13602A	wild type	1	ICEVchInd5	S83I	S85L	DRX179747
13	BGD050	DCC-028	4, 2011	Dhaka, Bangladesh	2	ctxB7	G13602A	wild type	1	ICEVchInd5	S83I	S85L	DRX179775
14	BGD114	BGD114	5, 2011	Dhaka, Bangladesh	2	ctxB7	G13602A	wild type	1	ICEVchInd5	S83I	S85L	DRX179748
15	BGD056	DCC-159	7, 2011	Dhaka, Bangladesh	2	ctxB7	G13602A	wild type	1	ICEVchInd5	S83I	S85L	DRX179776
16	BGD057	DCC-214	8, 2011	Dhaka, Bangladesh	2	ctxB7	G13602A	wild type	1	ICEVchInd5	S83I	S85L	DRX179778
17	BGD058	DCC-256	9, 2011	Dhaka, Bangladesh	2	ctxB7	G13602A	wild type	1	ICEVchInd5	S83I	S85L	DRX179779
18	BGD116	BGD116	10, 2011	Dhaka, Bangladesh	2	ctxB7	G13602A	wild type	1	ICEVchInd5	S83I	S85L	DRX179749
19	BGD117	BGD117	11, 2011	Dhaka, Bangladesh	1	ctxB1	wild type	wild type	3	ICEVchChn2255	S83I, D660E	S85L	DRX179750
20	BGD118	BGD118	1, 2012	Dhaka, Bangladesh	1	ctxB1	wild type	wild type	3	ICEVchChn2255	S83I, D660E	S85L	DRX179751
21	BGD119	BGD119	2, 2012	Dhaka, Bangladesh	1	ctxB1	wild type	wild type	3	ICEVchChn2255	S83I, D660E	S85L	DRX179752
22	BGD060	DCC-001	3, 2012	Dhaka, Bangladesh	2	ctxB7	G13602A	wild type	1	ICEVchInd5	S83I	S85L	DRX179773
23	BGD065	DCC-006	4, 2012	Dhaka, Bangladesh	2	ctxB7	G13602A	wild type	1	ICEVchInd5	S83I	S85L	DRX179774
24	BGD120	BGD120	9, 2012	Dhaka, Bangladesh	1	ctxB1	wild type	wild type	3	ICEVchChn2255	S83I, D660E	S85L	DRX179753
25	BGD067	DCC-203A	10, 2012	Dhaka, Bangladesh	2	ctxB7	G13602A	wild type	1	ICEVchInd5	S83I	S85L	DRX179777
26	BGD121	BGD121	11, 2012	Dhaka, Bangladesh	1	ctxB1	wild type	wild type	3	ICEVchChn2255	S83I, D660E	S85L	DRX179754
27	BGD122	BGD122	4, 2013	Dhaka, Bangladesh	1	ctxB1	wild type	wild type	3	ICEVchChn2255	S83I, D660E	S85L	DRX179755
28	BGD084	HCIS-055B	6, 2013	Dhaka, Bangladesh	1	ctxB1	wild type	wild type	3	ICEVchChn2255	S83I, D660E	S85L	DRX179784
29	BGD076	HCIS-036B	7, 2013	Dhaka, Bangladesh	1	ctxB1	wild type	wild type	3	ICEVchChn2255	S83I, D660E	S85L	DRX179782
30	BGD077	HCIS-040A	8, 2013	Dhaka, Bangladesh	1	ctxB1	wild type	wild type	3	ICEVchChn2255	S83I, D660E	S85L	DRX179783
31	BGD079	HCIS-065A	9, 2013	Dhaka, Bangladesh	1	ctxB1	wild type	wild type	3	ICEVchChn2255	S83I, D660E	S85L	DRX179785
32	BGD070	HCIS-001B	10, 2013	Dhaka, Bangladesh	1	ctxB1	wild type	wild type	3	ICEVchChn2255	S83I, D660E	S85L	DRX179780
33	BGD072	HCIS-028B	11, 2013	Dhaka, Bangladesh	1	ctxB1	wild type	wild type	3	ICEVchChn2255	S83I, D660E	S85L	DRX179781
34	BGD082	HCIS-14B	12, 2013	Dhaka, Bangladesh	1	ctxB1	wild type	wild type	3	ICEVchChn2255	S83I, D660E	S85L	DRX179791
35	BGD088	HCIS-086B	1, 2014	Dhaka, Bangladesh	1	ctxB1	wild type	wild type	3	ICEVchChn2255	S83I, D660E	S85L	DRX179788
36	BGD089	HCIS-101B	3, 2014	Dhaka, Bangladesh	1	ctxB1	wild type	wild type	3	ICEVchChn2255	S83I, D660E	S85L	DRX179789
37	BGD091	HCIS-138A	4, 2014	Dhaka, Bangladesh	1	ctxB1	wild type	wild type	3	ICEVchChn2255	S83I, D660E	S85L	DRX179790
38	BGD124	BGD124	5, 2014	Dhaka, Bangladesh	1	ctxB1	wild type	wild type	4	ICEVchChn2255	S83I, D660E	S85L	DRX179756
39	BGD086	HCIS-068A	6, 2014	Dhaka, Bangladesh	1	ctxB1	wild type	wild type	3	ICEVchChn2255	S83I, D660E	S85L	DRX179786
40	BGD094	HCIS-155B	7, 2014	Dhaka, Bangladesh	1	ctxB1	wild type	wild type	3	ICEVchChn2255	S83I, D660E	S85L	DRX179792
41	BGD095	HCIS-160B	8, 2014	Dhaka, Bangladesh	1	ctxB1	wild type	wild type	4	ICEVchChn2255	S83I, D660E	S85L	DRX179793
42	BGD096	HCIS-164B	9, 2014	Dhaka, Bangladesh	1	ctxB1	wild type	wild type	3	ICEVchChn2255	S83I, D660E	S85L	DRX179794
43	BGD087	HCIS-081A	10, 2014	Dhaka, Bangladesh	1	ctxB1	wild type	wild type	3	ICEVchChn2255	S83I, D660E	S85L	DRX179787
44	BGD098	HCIS-74A	11, 2014	Dhaka, Bangladesh	1	ctxB1	wild type	wild type	3	ICEVchChn2255	S83I, D660E	S85L	DRX179795
45	BGD126	BGD126	4, 2015	Dhaka, Bangladesh	2	ctxB7	G13602A	wild type	1	ICEVchInd5	S83I	S85L	DRX179757
46	BGD128	BGD128	5, 2015	Dhaka, Bangladesh	1	ctxB1	wild type	wild type	3	ICEVchChn2255	S83I, D660E	S85L	DRX179758
47	BGD130	BGD130	6, 2015	Dhaka, Bangladesh	1	ctxB1	wild type	wild type	3	ICEVchChn2255	S83I, D660E	S85L	DRX179759
48	BGD132	BGD132	9, 2015	Dhaka, Bangladesh	1	ctxB1	wild type	wild type	3	ICEVchChn2255	S83I, D660E	S85L	DRX179760
49	BGD133	BGD133	10, 2015	Dhaka, Bangladesh	1	ctxB1	wild type	wild type	3	ICEVchChn2255	S83I, D660E	S85L	DRX179761
50	BGD136	BGD136	11, 2015	Dhaka, Bangladesh	1	ctxB1	wild type	wild type	4	ICEVchChn2255	S83I, D660E	S85L	DRX179762
51	BGD137	BGD137	1, 2016	Dhaka, Bangladesh	2	ctxB7	G13602A	G265A	1	ICEVchInd5	S83I	S85L	DRX179763
52	BGD138	BGD138	3, 2016	Dhaka, Bangladesh	1	ctxB1	wild type	wild type	4	negative	S83I, D660E	S85L	DRX179764
53	BGD139	BGD139	4, 2016	Dhaka, Bangladesh	1	ctxB1	wild type	wild type	4	ICEVchChn2255	S83I, D660E	S85L	DRX179765
54	BGD140	BGD140	5, 2016	Dhaka, Bangladesh	1	ctxB1	wild type	wild type	4	ICEVchChn2255	S83I, D660E	S85L	DRX179766
55	BGD141	BGD141	7, 2016	Dhaka, Bangladesh	1	ctxB1	wild type	wild type	4	ICEVchChn2255	S83I, D660E	S85L	DRX179767
56	BGD143	BGD143	9, 2016	Dhaka, Bangladesh	1	ctxB1	wild type	wild type	4	ICEVchChn2255	S83I, D660E	S85L	DRX179768
57	BGD146	BGD146	10, 2016	Dhaka, Bangladesh	1	ctxB1	wild type	wild type	4	ICEVchChn2255	S83I, D660E	S85L	DRX179769
58	BGD148	BGD148	11, 2016	Dhaka, Bangladesh	1	ctxB1	wild type	wild type	4	ICEVchChn2255	S83I, D660E	S85L	DRX179770
59	BGD149	BGD149	12, 2016	Dhaka, Bangladesh	1	ctxB1	wild type	wild type	4	ICEVchChn2255	S83I, D660E	S85L	DRX179771
60	IND031	IDH-01439	2, 2009	Kolkata, India	2	ctxB7	G13602A	wild type	1	ICEVchInd5	S83I	S85L	Imamura et al. PLoS Negl Trop Dis 2017
61	IND032	IDH-01568	3, 2009	Kolkata, India	2	ctxB7	G13602A	wild type	1	ICEVchInd5	S83I	S85L	Imamura et al. PLoS Negl Trop Dis 2017
62	IND033	IDH-01728	4, 2009	Kolkata, India	2	ctxB7	G13602A	wild type	1	ICEVchInd5	S83I	S85L	Imamura et al. PLoS Negl Trop Dis 2017
63	IND034	IDH-01850	5, 2009	Kolkata, India	2	ctxB7	G13602A	wild type	1	ICEVchInd5	S83I	S85L	Imamura et al. PLoS Negl Trop Dis 2017
64	IND035	IDH-01986	6, 2009	Kolkata, India	1	ctxB1	wild type	wild type	2	ICEVchChn2255	S83I, D660E	S85L	Imamura et al. PLoS Negl Trop Dis 2017
65	IND036	IDH-02185	7, 2009	Kolkata, India	1	negative	wild type	wild type	2	ICEVchChn2255	S83I, D660E	S85L	Imamura et al. PLoS Negl Trop Dis 2017
66	IND037	IDH-02222	8, 2009	Kolkata, India	1	ctxB1	wild type	wild type	2	ICEVchChn2255	S83I, D660E	S85L	Imamura et al. PLoS Negl Trop Dis 2017
67	IND038	IDH-02384	9, 2009	Kolkata, India	1	ctxB1	wild type	wild type	2	ICEVchChn2255	S83I, D660E	S85L	Imamura et al. PLoS Negl Trop Dis 2017
68	IND040	IDH-02501	10, 2009	Kolkata, India	1	ctxB1	wild type	wild type	2	ICEVchChn2255	S83I, D660E	S85L	Imamura et al. PLoS Negl Trop Dis 2017
69	IND041	IDH-02777	3, 2010	Kolkata, India	2	ctxB7	G13602A	wild type	1	ICEVchInd5	S83I	S85L	Imamura et al. PLoS Negl Trop Dis 2017
70	IND043	BCH-00312	4, 2010	Kolkata, India	2	ctxB7	G13602A	wild type	1	ICEVchInd5	S83I	S85L	Imamura et al. PLoS Negl Trop Dis 2017
71	IND044	IDH-02922	5, 2010	Kolkata, India	2	ctxB7	G13602A	wild type	1	ICEVchInd5	S83I	S85L	Imamura et al. PLoS Negl Trop Dis 2017
72	IND045	IDH-02991	6, 2010	Kolkata, India	2	ctxB7	G13602A	wild type	1	ICEVchInd5	S83I	S85L	Imamura et al. PLoS Negl Trop Dis 2017
73	IND046	IDH-03107	8, 2010	Kolkata, India	2	ctxB7	G13602A	wild type	1	ICEVchInd5	S83I	S85L	Imamura et al. PLoS Negl Trop Dis 2017
74	IND047	IDH-03159	9, 2010	Kolkata, India	2	ctxB7	G13602A	wild type	1	ICEVchInd5	S83I	S85L	Imamura et al. PLoS Negl Trop Dis 2017
75	IND048	IDH-03291	11, 2010	Kolkata, India	2	ctxB7	G13602A	wild type	1	ICEVchInd5	S83I	S85L	Imamura et al. PLoS Negl Trop Dis 2017
76	IND049	IDH-03329	12, 2010	Kolkata, India	2	ctxB7	G13602A	wild type	1	ICEVchInd5	S83I	S85L	Imamura et al. PLoS Negl Trop Dis 2017
77	IND051	IDH-03506	3, 2011	Kolkata, India	2	ctxB7	G13602A	wild type	1	ICEVchInd5ΔrumBint	S83I	S85L	Imamura et al. PLoS Negl Trop Dis 2017
78	IND052	IDH-03584	4, 2011	Kolkata, India	2	ctxB7	G13602A	wild type	1	ICEVchInd5ΔrumBint	S83I	S85L	Imamura et al. PLoS Negl Trop Dis 2017
79	IND054	IDH-03633	5, 2011	Kolkata, India	2	ctxB7	G13602A	wild type	1	ICEVchInd5ΔrumBint	S83I	S85L	Imamura et al. PLoS Negl Trop Dis 2017
80	IND055	BCH-01451	6, 2011	Kolkata, India	2	ctxB7	G13602A	wild type	1	ICEVchInd5	S83I	S85L	Imamura et al. PLoS Negl Trop Dis 2017
81	IND056	BCH-01536	7, 2011	Kolkata, India	2	ctxB7	G13602A	wild type	1	ICEVchInd5ΔrumBint	S83I	S85L	Imamura et al. PLoS Negl Trop Dis 2017
82	IND058	IDH-03892	9, 2011	Kolkata, India	2	ctxB7	G13602A	wild type	1	ICEVchInd5ΔrumBint	S83I	S85L	Imamura et al. PLoS Negl Trop Dis 2017
83	IND059	BCH-01776	11, 2011	Kolkata, India	2	ctxB7	G13602A	wild type	1	ICEVchInd5ΔrumBint	S83I	S85L	Imamura et al. PLoS Negl Trop Dis 2017
84	IND060	IDH-03997	12, 2011	Kolkata, India	2	ctxB7	G13602A	wild type	1	ICEVchInd5ΔrumBint	S83I	S85L	Imamura et al. PLoS Negl Trop Dis 2017
85	IND061	IDH-04018	1, 2012	Kolkata, India	2	ctxB7	G13602A	wild type	1	ICEVchInd5ΔrumBint	S83I	S85L	Imamura et al. PLoS Negl Trop Dis 2017
86	IND062	IDH-04127	2, 2012	Kolkata, India	2	ctxB7	G13602A	wild type	1	ICEVchInd5ΔrumBint	S83I	S85L	Imamura et al. PLoS Negl Trop Dis 2017
87	IND063	IDH-04268	5, 2012	Kolkata, India	2	ctxB7	G13602A	wild type	1	ICEVchInd5	S83I	S85L	Imamura et al. PLoS Negl Trop Dis 2017
88	IND065	IDH-04415	6, 2012	Kolkata, India	2	ctxB7	G13602A	wild type	1	ICEVchInd5	S83I	S85L	Imamura et al. PLoS Negl Trop Dis 2017
89	IND066	IDH-04493	7, 2012	Kolkata, India	2	ctxB7	G13602A	wild type	1	ICEVchInd5ΔrumBint	S83I	S85L	Imamura et al. PLoS Negl Trop Dis 2017
90	IND067	IDH-04625	8, 2012	Kolkata, India	2	ctxB7	G13602A	wild type	1	ICEVchInd5	S83I	S85L	Imamura et al. PLoS Negl Trop Dis 2017
91	IND068	IDH-04677	9, 2012	Kolkata, India	2	ctxB7	G13602A	wild type	1	ICEVchInd5	S83I	S85L	Imamura et al. PLoS Negl Trop Dis 2017
92	IND069	IDH-04808	10, 2012	Kolkata, India	2	ctxB7	G13602A	wild type	1	ICEVchInd5	S83I	S85L	Imamura et al. PLoS Negl Trop Dis 2017
93	IND070	IDH-04858	11, 2012	Kolkata, India	2	ctxB7	G13602A	wild type	1	ICEVchInd5	S83I	S85L	Imamura et al. PLoS Negl Trop Dis 2017
94	IND071	IDH-04986	1, 2013	Kolkata, India	2	ctxB7	G13602A	G265A	1	ICEVchInd5	S83I	S85L	Imamura et al. PLoS Negl Trop Dis 2017
95	IND072	IDH-05135	3, 2013	Kolkata, India	2	ctxB7	G13602A	G265A	1	ICEVchInd5	S83I	S85L	Imamura et al. PLoS Negl Trop Dis 2017
96	IND073	IDH-05241	4, 2013	Kolkata, India	2	ctxB7	G13602A	G265A	1	ICEVchInd5	S83I	S85L	Imamura et al. PLoS Negl Trop Dis 2017
97	IND074	IDH-05298	5, 2013	Kolkata, India	2	ctxB7	G13602A	G265A	1	ICEVchInd5	S83I	S85L	Imamura et al. PLoS Negl Trop Dis 2017
98	IND076	IDH-05385	6, 2013	Kolkata, India	2	ctxB7	G13602A	G265A	1	ICEVchInd5	S83I	S85L	Imamura et al. PLoS Negl Trop Dis 2017
99	IND077	IDH-05467	7, 2013	Kolkata, India	2	ctxB7	G13602A	G265A	1	ICEVchInd5	S83I	S85L	Imamura et al. PLoS Negl Trop Dis 2017
100	IND079	IDH-05640	8, 2013	Kolkata, India	2	ctxB7	G13602A	G265A	1	ICEVchInd5	S83I	S85L	Imamura et al. PLoS Negl Trop Dis 2017
101	IND081	IDH-06175	1, 2014	Kolkata, India	2	ctxB7	G13602A	G265A	1	ICEVchInd5	S83I	S85L	Imamura et al. PLoS Negl Trop Dis 2017
102	IND082	BCH-04023	2, 2014	Kolkata, India	2	ctxB7	G13602A	G265A	1	ICEVchInd5	S83I	S85L	Imamura et al. PLoS Negl Trop Dis 2017
103	IND083	IDH-06592	5, 2014	Kolkata, India	2	ctxB7	G13602A	G265A	1	ICEVchInd5	S83I	S85L	Imamura et al. PLoS Negl Trop Dis 2017
104	IND084	IDH-06636	6, 2014	Kolkata, India	2	ctxB7	G13602A	G265A	1	ICEVchInd5	S83I	S85L	Imamura et al. PLoS Negl Trop Dis 2017
105	IND085	BCH-04620	7, 2014	Kolkata, India	2	ctxB7	G13602A	G265A	1	ICEVchInd5	S83I	S85L	Imamura et al. PLoS Negl Trop Dis 2017
106	IND086	IDH-06845	8, 2014	Kolkata, India	2	ctxB7	G13602A	G265A	1	ICEVchInd5	S83I	S85L	Imamura et al. PLoS Negl Trop Dis 2017
107	IND087	BCH-04818	9, 2014	Kolkata, India	2	ctxB7	G13602A	G265A	1	ICEVchInd5	S83I	S85L	Imamura et al. PLoS Negl Trop Dis 2017
108	IND088	IDH-07034	10, 2014	Kolkata, India	2	ctxB7	G13602A	G265A	1	ICEVchInd5	S83I	S85L	Imamura et al. PLoS Negl Trop Dis 2017
109	IND089	IDH-07176	11, 2014	Kolkata, India	2	ctxB7	G13602A	G265A	1	ICEVchInd5	S83I	S85L	Imamura et al. PLoS Negl Trop Dis 2017
110	IND090	IDH-07230	12, 2014	Kolkata, India	2	ctxB7	G13602A	G265A	1	ICEVchInd5	S83I	S85L	Imamura et al. PLoS Negl Trop Dis 2017
111	IND201	IDH-07665	5, 2015	Kolkata, India	2	ctxB7	G13602A	wild type	1	ICEVchInd5	S83I	S85L	DRX179796
112	IND203	IDH-07934	7, 2015	Kolkata, India	2	ctxB7	G13602A	G265A	1	ICEVchInd5	S83I	S85L	DRX179797
113	IND204	IDH-07956	8, 2015	Kolkata, India	1	ctxB1	wild type	wild type	3	ICEVchChn2255	S83I, D660E	S85L	DRX179798
114	IND208	IDH-08222	9, 2015	Kolkata, India	2	negative	G13602A	G265A	1	ICEVchInd5	S83I	S85L	DRX179799
115	IND211	IDH-08341	10, 2015	Kolkata, India	2	negative	G13602A	G265A	1	ICEVchInd5	S83I	S85L	DRX179800
116	IND215	IDH-08389	11, 2015	Kolkata, India	2	ctxB7	G13602A	G265A	1	ICEVchInd5	S83I	S85L	DRX179801
117	IND219	IDH-08591	2, 2016	Kolkata, India	2	ctxB7	G13602A	G265A	1	ICEVchInd5	S83I	S85L	DRX179802
118	IND220	IDH-08729	3, 2016	Kolkata, India	2	ctxB7	G13602A	G265A	1	ICEVchInd5	S83I	S85L	DRX179803
119	IND222	IDH-08792	4, 2016	Kolkata, India	2	ctxB7	G13602A	G265A	1	ICEVchInd5	S83I	S85L	DRX179804
120	IND225	IDH-08923	5, 2016	Kolkata, India	2	ctxB7	G13602A	G265A	1	ICEVchInd5	S83I	S85L	DRX179805
121	IND227	IDH-09108	6, 2016	Kolkata, India	2	negative	G13602A	G265A	1	ICEVchInd5	S83I	S85L	DRX179806
122	IND230	IDH-09122	7, 2016	Kolkata, India	2	ctxB7	G13602A	G265A	1	ICEVchInd5	S83I	S85L	DRX179807
123	IND231	IDH-09205	8, 2016	Kolkata, India	2	ctxB7	G13602A	G265A	1	ICEVchInd5	S83I	S85L	DRX179808
124	IND233	IDH-09473	10, 2016	Kolkata, India	2	ctxB7	G13602A	G265A	1	ICEVchInd5	S83I	S85L	DRX179809
125	IND234	IDH-09620	11, 2016	Kolkata, India	2	ctxB7	G13602A	G265A	1	ICEVchInd5	S83I	S85L	DRX179810
a Sequence in V. cholerae strain N16961 was defined as wild type. b Details of VSP-II type were shown in FIG. S2. c Structure of each ICE was shown in FIG S4.
