# Supplementary material for: Whole-Genome Analysis of Clinical Vibrio cholerae O1 in Kolkata, India, and Dhaka, Bangladesh, Reveals Two Lineages of Circulating Strains, Indicating Variation in Genomic Attributes
Source: mBio. 2020 Nov 10;11(6):e01227-20. doi: 10.1128/mBio.01227-20 (PMC7667034; doi:10.1128/mBio.01227-20)
Supplement: TABLE S2 [file mBio.01227-20-st002.xlsx]

## Sheet: TableS2
Table S2. List of genomes from public databases
Isolate name	Reference
2	F. X. Weill, D. Domman, E. Njamkepo, C. Tarr, J. Rauzier, N. Fawal, K. H. Keddy, H. Salje, S. Moore, A. K. Mukhopadhyay, R. Bercion, F. J. Luquero, A. Ngandjio, M. Dosso, E. Monakhova, B. Garin, C. Bouchier, C. Pazzani, A. Mutreja, R. Grunow, F. Sidikou, L. Bonte, S. Breurec, M. Damian, B. M. Njanpop-Lafourcade, G. Sapriel, A. L. Page, M. Hamze, M. Henkens, G. Chowdhury, M. Mengel, J. L. Koeck, J…
3	F. X. Weill, D. Domman, E. Njamkepo, C. Tarr, J. Rauzier, N. Fawal, K. H. Keddy, H. Salje, S. Moore, A. K. Mukhopadhyay, R. Bercion, F. J. Luquero, A. Ngandjio, M. Dosso, E. Monakhova, B. Garin, C. Bouchier, C. Pazzani, A. Mutreja, R. Grunow, F. Sidikou, L. Bonte, S. Breurec, M. Damian, B. M. Njanpop-Lafourcade, G. Sapriel, A. L. Page, M. Hamze, M. Henkens, G. Chowdhury, M. Mengel, J. L. Koeck, J…
54	D. Domman, M. L. Quilici, M. J. Dorman, E. Njamkepo, A. Mutreja, A. E. Mather, G. Delgado, R. Morales-Espinosa, P. A. D. Grimont, M. L. Lizárraga-Partida, C. Bouchier, D. M. Aanensen, P. Kuri-Morales, C. L. Tarr, G. Dougan, J. Parkhill, J. Campos, A. Cravioto, F. X. Weill, and N. R. Thomson, Science 358: 789-793, 2017.
82	D. Domman, M. L. Quilici, M. J. Dorman, E. Njamkepo, A. Mutreja, A. E. Mather, G. Delgado, R. Morales-Espinosa, P. A. D. Grimont, M. L. Lizárraga-Partida, C. Bouchier, D. M. Aanensen, P. Kuri-Morales, C. L. Tarr, G. Dougan, J. Parkhill, J. Campos, A. Cravioto, F. X. Weill, and N. R. Thomson, Science 358: 789-793, 2017.
85	D. Domman, M. L. Quilici, M. J. Dorman, E. Njamkepo, A. Mutreja, A. E. Mather, G. Delgado, R. Morales-Espinosa, P. A. D. Grimont, M. L. Lizárraga-Partida, C. Bouchier, D. M. Aanensen, P. Kuri-Morales, C. L. Tarr, G. Dougan, J. Parkhill, J. Campos, A. Cravioto, F. X. Weill, and N. R. Thomson, Science 358: 789-793, 2017.
217	F. X. Weill, D. Domman, E. Njamkepo, C. Tarr, J. Rauzier, N. Fawal, K. H. Keddy, H. Salje, S. Moore, A. K. Mukhopadhyay, R. Bercion, F. J. Luquero, A. Ngandjio, M. Dosso, E. Monakhova, B. Garin, C. Bouchier, C. Pazzani, A. Mutreja, R. Grunow, F. Sidikou, L. Bonte, S. Breurec, M. Damian, B. M. Njanpop-Lafourcade, G. Sapriel, A. L. Page, M. Hamze, M. Henkens, G. Chowdhury, M. Mengel, J. L. Koeck, J…
622	F. X. Weill, D. Domman, E. Njamkepo, C. Tarr, J. Rauzier, N. Fawal, K. H. Keddy, H. Salje, S. Moore, A. K. Mukhopadhyay, R. Bercion, F. J. Luquero, A. Ngandjio, M. Dosso, E. Monakhova, B. Garin, C. Bouchier, C. Pazzani, A. Mutreja, R. Grunow, F. Sidikou, L. Bonte, S. Breurec, M. Damian, B. M. Njanpop-Lafourcade, G. Sapriel, A. L. Page, M. Hamze, M. Henkens, G. Chowdhury, M. Mengel, J. L. Koeck, J…
688	D. Domman, M. L. Quilici, M. J. Dorman, E. Njamkepo, A. Mutreja, A. E. Mather, G. Delgado, R. Morales-Espinosa, P. A. D. Grimont, M. L. Lizárraga-Partida, C. Bouchier, D. M. Aanensen, P. Kuri-Morales, C. L. Tarr, G. Dougan, J. Parkhill, J. Campos, A. Cravioto, F. X. Weill, and N. R. Thomson, Science 358: 789-793, 2017.
726	F. X. Weill, D. Domman, E. Njamkepo, C. Tarr, J. Rauzier, N. Fawal, K. H. Keddy, H. Salje, S. Moore, A. K. Mukhopadhyay, R. Bercion, F. J. Luquero, A. Ngandjio, M. Dosso, E. Monakhova, B. Garin, C. Bouchier, C. Pazzani, A. Mutreja, R. Grunow, F. Sidikou, L. Bonte, S. Breurec, M. Damian, B. M. Njanpop-Lafourcade, G. Sapriel, A. L. Page, M. Hamze, M. Henkens, G. Chowdhury, M. Mengel, J. L. Koeck, J…
838	D. Domman, M. L. Quilici, M. J. Dorman, E. Njamkepo, A. Mutreja, A. E. Mather, G. Delgado, R. Morales-Espinosa, P. A. D. Grimont, M. L. Lizárraga-Partida, C. Bouchier, D. M. Aanensen, P. Kuri-Morales, C. L. Tarr, G. Dougan, J. Parkhill, J. Campos, A. Cravioto, F. X. Weill, and N. R. Thomson, Science 358: 789-793, 2017.
1346	A. Mutreja, D. W. Kim, N. Thomson, T. R .Connor, J. H. Lee, S. Kariuki, N. J. Croucher, S. Y. Choi, S. R. Harris, M. Lebens, S. K. Niyogi, E. J. Kim, T. Ramamurthy, J. Chun, J. L. N. Wood, J. D Clemens, C. Czerkinsky, G. B. Nair, J. Holmgren, J. Parkhill, and G. Dougan, Nature 477: 462-465, 2011.
1362	A. Mutreja, D. W. Kim, N. Thomson, T. R .Connor, J. H. Lee, S. Kariuki, N. J. Croucher, S. Y. Choi, S. R. Harris, M. Lebens, S. K. Niyogi, E. J. Kim, T. Ramamurthy, J. Chun, J. L. N. Wood, J. D Clemens, C. Czerkinsky, G. B. Nair, J. Holmgren, J. Parkhill, and G. Dougan, Nature 477: 462-465, 2011.
1627	A. Mutreja, D. W. Kim, N. Thomson, T. R .Connor, J. H. Lee, S. Kariuki, N. J. Croucher, S. Y. Choi, S. R. Harris, M. Lebens, S. K. Niyogi, E. J. Kim, T. Ramamurthy, J. Chun, J. L. N. Wood, J. D Clemens, C. Czerkinsky, G. B. Nair, J. Holmgren, J. Parkhill, and G. Dougan, Nature 477: 462-465, 2011.
4110	A. Mutreja, D. W. Kim, N. Thomson, T. R .Connor, J. H. Lee, S. Kariuki, N. J. Croucher, S. Y. Choi, S. R. Harris, M. Lebens, S. K. Niyogi, E. J. Kim, T. Ramamurthy, J. Chun, J. L. N. Wood, J. D Clemens, C. Czerkinsky, G. B. Nair, J. Holmgren, J. Parkhill, and G. Dougan, Nature 477: 462-465, 2011.
4111	A. Mutreja, D. W. Kim, N. Thomson, T. R .Connor, J. H. Lee, S. Kariuki, N. J. Croucher, S. Y. Choi, S. R. Harris, M. Lebens, S. K. Niyogi, E. J. Kim, T. Ramamurthy, J. Chun, J. L. N. Wood, J. D Clemens, C. Czerkinsky, G. B. Nair, J. Holmgren, J. Parkhill, and G. Dougan, Nature 477: 462-465, 2011.
4113	A. Mutreja, D. W. Kim, N. Thomson, T. R .Connor, J. H. Lee, S. Kariuki, N. J. Croucher, S. Y. Choi, S. R. Harris, M. Lebens, S. K. Niyogi, E. J. Kim, T. Ramamurthy, J. Chun, J. L. N. Wood, J. D Clemens, C. Czerkinsky, G. B. Nair, J. Holmgren, J. Parkhill, and G. Dougan, Nature 477: 462-465, 2011.
4121	A. Mutreja, D. W. Kim, N. Thomson, T. R .Connor, J. H. Lee, S. Kariuki, N. J. Croucher, S. Y. Choi, S. R. Harris, M. Lebens, S. K. Niyogi, E. J. Kim, T. Ramamurthy, J. Chun, J. L. N. Wood, J. D Clemens, C. Czerkinsky, G. B. Nair, J. Holmgren, J. Parkhill, and G. Dougan, Nature 477: 462-465, 2011.
4122	A. Mutreja, D. W. Kim, N. Thomson, T. R .Connor, J. H. Lee, S. Kariuki, N. J. Croucher, S. Y. Choi, S. R. Harris, M. Lebens, S. K. Niyogi, E. J. Kim, T. Ramamurthy, J. Chun, J. L. N. Wood, J. D Clemens, C. Czerkinsky, G. B. Nair, J. Holmgren, J. Parkhill, and G. Dougan, Nature 477: 462-465, 2011.
4322	A. Mutreja, D. W. Kim, N. Thomson, T. R .Connor, J. H. Lee, S. Kariuki, N. J. Croucher, S. Y. Choi, S. R. Harris, M. Lebens, S. K. Niyogi, E. J. Kim, T. Ramamurthy, J. Chun, J. L. N. Wood, J. D Clemens, C. Czerkinsky, G. B. Nair, J. Holmgren, J. Parkhill, and G. Dougan, Nature 477: 462-465, 2011.
4339	A. Mutreja, D. W. Kim, N. Thomson, T. R .Connor, J. H. Lee, S. Kariuki, N. J. Croucher, S. Y. Choi, S. R. Harris, M. Lebens, S. K. Niyogi, E. J. Kim, T. Ramamurthy, J. Chun, J. L. N. Wood, J. D Clemens, C. Czerkinsky, G. B. Nair, J. Holmgren, J. Parkhill, and G. Dougan, Nature 477: 462-465, 2011.
4488	A. Mutreja, D. W. Kim, N. Thomson, T. R .Connor, J. H. Lee, S. Kariuki, N. J. Croucher, S. Y. Choi, S. R. Harris, M. Lebens, S. K. Niyogi, E. J. Kim, T. Ramamurthy, J. Chun, J. L. N. Wood, J. D Clemens, C. Czerkinsky, G. B. Nair, J. Holmgren, J. Parkhill, and G. Dougan, Nature 477: 462-465, 2011.
4519	A. Mutreja, D. W. Kim, N. Thomson, T. R .Connor, J. H. Lee, S. Kariuki, N. J. Croucher, S. Y. Choi, S. R. Harris, M. Lebens, S. K. Niyogi, E. J. Kim, T. Ramamurthy, J. Chun, J. L. N. Wood, J. D Clemens, C. Czerkinsky, G. B. Nair, J. Holmgren, J. Parkhill, and G. Dougan, Nature 477: 462-465, 2011.
4536	A. Mutreja, D. W. Kim, N. Thomson, T. R .Connor, J. H. Lee, S. Kariuki, N. J. Croucher, S. Y. Choi, S. R. Harris, M. Lebens, S. K. Niyogi, E. J. Kim, T. Ramamurthy, J. Chun, J. L. N. Wood, J. D Clemens, C. Czerkinsky, G. B. Nair, J. Holmgren, J. Parkhill, and G. Dougan, Nature 477: 462-465, 2011.
4538	A. Mutreja, D. W. Kim, N. Thomson, T. R .Connor, J. H. Lee, S. Kariuki, N. J. Croucher, S. Y. Choi, S. R. Harris, M. Lebens, S. K. Niyogi, E. J. Kim, T. Ramamurthy, J. Chun, J. L. N. Wood, J. D Clemens, C. Czerkinsky, G. B. Nair, J. Holmgren, J. Parkhill, and G. Dougan, Nature 477: 462-465, 2011.
4551	A. Mutreja, D. W. Kim, N. Thomson, T. R .Connor, J. H. Lee, S. Kariuki, N. J. Croucher, S. Y. Choi, S. R. Harris, M. Lebens, S. K. Niyogi, E. J. Kim, T. Ramamurthy, J. Chun, J. L. N. Wood, J. D Clemens, C. Czerkinsky, G. B. Nair, J. Holmgren, J. Parkhill, and G. Dougan, Nature 477: 462-465, 2011.
4552	A. Mutreja, D. W. Kim, N. Thomson, T. R .Connor, J. H. Lee, S. Kariuki, N. J. Croucher, S. Y. Choi, S. R. Harris, M. Lebens, S. K. Niyogi, E. J. Kim, T. Ramamurthy, J. Chun, J. L. N. Wood, J. D Clemens, C. Czerkinsky, G. B. Nair, J. Holmgren, J. Parkhill, and G. Dougan, Nature 477: 462-465, 2011.
4585	A. Mutreja, D. W. Kim, N. Thomson, T. R .Connor, J. H. Lee, S. Kariuki, N. J. Croucher, S. Y. Choi, S. R. Harris, M. Lebens, S. K. Niyogi, E. J. Kim, T. Ramamurthy, J. Chun, J. L. N. Wood, J. D Clemens, C. Czerkinsky, G. B. Nair, J. Holmgren, J. Parkhill, and G. Dougan, Nature 477: 462-465, 2011.
4593	A. Mutreja, D. W. Kim, N. Thomson, T. R .Connor, J. H. Lee, S. Kariuki, N. J. Croucher, S. Y. Choi, S. R. Harris, M. Lebens, S. K. Niyogi, E. J. Kim, T. Ramamurthy, J. Chun, J. L. N. Wood, J. D Clemens, C. Czerkinsky, G. B. Nair, J. Holmgren, J. Parkhill, and G. Dougan, Nature 477: 462-465, 2011.
4600	A. Mutreja, D. W. Kim, N. Thomson, T. R .Connor, J. H. Lee, S. Kariuki, N. J. Croucher, S. Y. Choi, S. R. Harris, M. Lebens, S. K. Niyogi, E. J. Kim, T. Ramamurthy, J. Chun, J. L. N. Wood, J. D Clemens, C. Czerkinsky, G. B. Nair, J. Holmgren, J. Parkhill, and G. Dougan, Nature 477: 462-465, 2011.
4605	A. Mutreja, D. W. Kim, N. Thomson, T. R .Connor, J. H. Lee, S. Kariuki, N. J. Croucher, S. Y. Choi, S. R. Harris, M. Lebens, S. K. Niyogi, E. J. Kim, T. Ramamurthy, J. Chun, J. L. N. Wood, J. D Clemens, C. Czerkinsky, G. B. Nair, J. Holmgren, J. Parkhill, and G. Dougan, Nature 477: 462-465, 2011.
4623	A. Mutreja, D. W. Kim, N. Thomson, T. R .Connor, J. H. Lee, S. Kariuki, N. J. Croucher, S. Y. Choi, S. R. Harris, M. Lebens, S. K. Niyogi, E. J. Kim, T. Ramamurthy, J. Chun, J. L. N. Wood, J. D Clemens, C. Czerkinsky, G. B. Nair, J. Holmgren, J. Parkhill, and G. Dougan, Nature 477: 462-465, 2011.
4646	A. Mutreja, D. W. Kim, N. Thomson, T. R .Connor, J. H. Lee, S. Kariuki, N. J. Croucher, S. Y. Choi, S. R. Harris, M. Lebens, S. K. Niyogi, E. J. Kim, T. Ramamurthy, J. Chun, J. L. N. Wood, J. D Clemens, C. Czerkinsky, G. B. Nair, J. Holmgren, J. Parkhill, and G. Dougan, Nature 477: 462-465, 2011.
4656	A. Mutreja, D. W. Kim, N. Thomson, T. R .Connor, J. H. Lee, S. Kariuki, N. J. Croucher, S. Y. Choi, S. R. Harris, M. Lebens, S. K. Niyogi, E. J. Kim, T. Ramamurthy, J. Chun, J. L. N. Wood, J. D Clemens, C. Czerkinsky, G. B. Nair, J. Holmgren, J. Parkhill, and G. Dougan, Nature 477: 462-465, 2011.
4661	A. Mutreja, D. W. Kim, N. Thomson, T. R .Connor, J. H. Lee, S. Kariuki, N. J. Croucher, S. Y. Choi, S. R. Harris, M. Lebens, S. K. Niyogi, E. J. Kim, T. Ramamurthy, J. Chun, J. L. N. Wood, J. D Clemens, C. Czerkinsky, G. B. Nair, J. Holmgren, J. Parkhill, and G. Dougan, Nature 477: 462-465, 2011.
4662	A. Mutreja, D. W. Kim, N. Thomson, T. R .Connor, J. H. Lee, S. Kariuki, N. J. Croucher, S. Y. Choi, S. R. Harris, M. Lebens, S. K. Niyogi, E. J. Kim, T. Ramamurthy, J. Chun, J. L. N. Wood, J. D Clemens, C. Czerkinsky, G. B. Nair, J. Holmgren, J. Parkhill, and G. Dougan, Nature 477: 462-465, 2011.
4663	A. Mutreja, D. W. Kim, N. Thomson, T. R .Connor, J. H. Lee, S. Kariuki, N. J. Croucher, S. Y. Choi, S. R. Harris, M. Lebens, S. K. Niyogi, E. J. Kim, T. Ramamurthy, J. Chun, J. L. N. Wood, J. D Clemens, C. Czerkinsky, G. B. Nair, J. Holmgren, J. Parkhill, and G. Dougan, Nature 477: 462-465, 2011.
4670	A. Mutreja, D. W. Kim, N. Thomson, T. R .Connor, J. H. Lee, S. Kariuki, N. J. Croucher, S. Y. Choi, S. R. Harris, M. Lebens, S. K. Niyogi, E. J. Kim, T. Ramamurthy, J. Chun, J. L. N. Wood, J. D Clemens, C. Czerkinsky, G. B. Nair, J. Holmgren, J. Parkhill, and G. Dougan, Nature 477: 462-465, 2011.
4672	A. Mutreja, D. W. Kim, N. Thomson, T. R .Connor, J. H. Lee, S. Kariuki, N. J. Croucher, S. Y. Choi, S. R. Harris, M. Lebens, S. K. Niyogi, E. J. Kim, T. Ramamurthy, J. Chun, J. L. N. Wood, J. D Clemens, C. Czerkinsky, G. B. Nair, J. Holmgren, J. Parkhill, and G. Dougan, Nature 477: 462-465, 2011.
4675	A. Mutreja, D. W. Kim, N. Thomson, T. R .Connor, J. H. Lee, S. Kariuki, N. J. Croucher, S. Y. Choi, S. R. Harris, M. Lebens, S. K. Niyogi, E. J. Kim, T. Ramamurthy, J. Chun, J. L. N. Wood, J. D Clemens, C. Czerkinsky, G. B. Nair, J. Holmgren, J. Parkhill, and G. Dougan, Nature 477: 462-465, 2011.
4679	A. Mutreja, D. W. Kim, N. Thomson, T. R .Connor, J. H. Lee, S. Kariuki, N. J. Croucher, S. Y. Choi, S. R. Harris, M. Lebens, S. K. Niyogi, E. J. Kim, T. Ramamurthy, J. Chun, J. L. N. Wood, J. D Clemens, C. Czerkinsky, G. B. Nair, J. Holmgren, J. Parkhill, and G. Dougan, Nature 477: 462-465, 2011.
4784	A. Mutreja, D. W. Kim, N. Thomson, T. R .Connor, J. H. Lee, S. Kariuki, N. J. Croucher, S. Y. Choi, S. R. Harris, M. Lebens, S. K. Niyogi, E. J. Kim, T. Ramamurthy, J. Chun, J. L. N. Wood, J. D Clemens, C. Czerkinsky, G. B. Nair, J. Holmgren, J. Parkhill, and G. Dougan, Nature 477: 462-465, 2011.
4966	M. Abd El Ghany, J. Chander, A. Mutreja, M. Rashid, G. A. Hill-Cawthorne, S. Ali, R. Naeem, N. R. Thomson, G. Dougan, A. Pain. PLoS Negl Trop Dis 8:e2981, 2014.
5046	M. Abd El Ghany, J. Chander, A. Mutreja, M. Rashid, G. A. Hill-Cawthorne, S. Ali, R. Naeem, N. R. Thomson, G. Dougan, A. Pain. PLoS Negl Trop Dis 8:e2981, 2014.
5185	M. Abd El Ghany, J. Chander, A. Mutreja, M. Rashid, G. A. Hill-Cawthorne, S. Ali, R. Naeem, N. R. Thomson, G. Dougan, A. Pain. PLoS Negl Trop Dis 8:e2981, 2014.
5202	M. Abd El Ghany, J. Chander, A. Mutreja, M. Rashid, G. A. Hill-Cawthorne, S. Ali, R. Naeem, N. R. Thomson, G. Dougan, A. Pain. PLoS Negl Trop Dis 8:e2981, 2014.
5286	M. Abd El Ghany, J. Chander, A. Mutreja, M. Rashid, G. A. Hill-Cawthorne, S. Ali, R. Naeem, N. R. Thomson, G. Dougan, A. Pain. PLoS Negl Trop Dis 8:e2981, 2014.
5417	M. Abd El Ghany, J. Chander, A. Mutreja, M. Rashid, G. A. Hill-Cawthorne, S. Ali, R. Naeem, N. R. Thomson, G. Dougan, A. Pain. PLoS Negl Trop Dis 8:e2981, 2014.
5663	M. Abd El Ghany, J. Chander, A. Mutreja, M. Rashid, G. A. Hill-Cawthorne, S. Ali, R. Naeem, N. R. Thomson, G. Dougan, A. Pain. PLoS Negl Trop Dis 8:e2981, 2014.
6016	M. Abd El Ghany, J. Chander, A. Mutreja, M. Rashid, G. A. Hill-Cawthorne, S. Ali, R. Naeem, N. R. Thomson, G. Dougan, A. Pain. PLoS Negl Trop Dis 8:e2981, 2014.
6259	M. Abd El Ghany, J. Chander, A. Mutreja, M. Rashid, G. A. Hill-Cawthorne, S. Ali, R. Naeem, N. R. Thomson, G. Dougan, A. Pain. PLoS Negl Trop Dis 8:e2981, 2014.
6557	M. Abd El Ghany, J. Chander, A. Mutreja, M. Rashid, G. A. Hill-Cawthorne, S. Ali, R. Naeem, N. R. Thomson, G. Dougan, A. Pain. PLoS Negl Trop Dis 8:e2981, 2014.
6734	M. Abd El Ghany, J. Chander, A. Mutreja, M. Rashid, G. A. Hill-Cawthorne, S. Ali, R. Naeem, N. R. Thomson, G. Dougan, A. Pain. PLoS Negl Trop Dis 8:e2981, 2014.
6801	M. Abd El Ghany, J. Chander, A. Mutreja, M. Rashid, G. A. Hill-Cawthorne, S. Ali, R. Naeem, N. R. Thomson, G. Dougan, A. Pain. PLoS Negl Trop Dis 8:e2981, 2014.
7682	A. Mutreja, D. W. Kim, N. Thomson, T. R .Connor, J. H. Lee, S. Kariuki, N. J. Croucher, S. Y. Choi, S. R. Harris, M. Lebens, S. K. Niyogi, E. J. Kim, T. Ramamurthy, J. Chun, J. L. N. Wood, J. D Clemens, C. Czerkinsky, G. B. Nair, J. Holmgren, J. Parkhill, and G. Dougan, Nature 477: 462-465, 2011.
7683	M. Abd El Ghany, J. Chander, A. Mutreja, M. Rashid, G. A. Hill-Cawthorne, S. Ali, R. Naeem, N. R. Thomson, G. Dougan, A. Pain. PLoS Negl Trop Dis 8:e2981, 2014.
7684	A. Mutreja, D. W. Kim, N. Thomson, T. R .Connor, J. H. Lee, S. Kariuki, N. J. Croucher, S. Y. Choi, S. R. Harris, M. Lebens, S. K. Niyogi, E. J. Kim, T. Ramamurthy, J. Chun, J. L. N. Wood, J. D Clemens, C. Czerkinsky, G. B. Nair, J. Holmgren, J. Parkhill, and G. Dougan, Nature 477: 462-465, 2011.
7685	A. Mutreja, D. W. Kim, N. Thomson, T. R .Connor, J. H. Lee, S. Kariuki, N. J. Croucher, S. Y. Choi, S. R. Harris, M. Lebens, S. K. Niyogi, E. J. Kim, T. Ramamurthy, J. Chun, J. L. N. Wood, J. D Clemens, C. Czerkinsky, G. B. Nair, J. Holmgren, J. Parkhill, and G. Dougan, Nature 477: 462-465, 2011.
7686	A. Mutreja, D. W. Kim, N. Thomson, T. R .Connor, J. H. Lee, S. Kariuki, N. J. Croucher, S. Y. Choi, S. R. Harris, M. Lebens, S. K. Niyogi, E. J. Kim, T. Ramamurthy, J. Chun, J. L. N. Wood, J. D Clemens, C. Czerkinsky, G. B. Nair, J. Holmgren, J. Parkhill, and G. Dougan, Nature 477: 462-465, 2011.
7687	A. Mutreja, D. W. Kim, N. Thomson, T. R .Connor, J. H. Lee, S. Kariuki, N. J. Croucher, S. Y. Choi, S. R. Harris, M. Lebens, S. K. Niyogi, E. J. Kim, T. Ramamurthy, J. Chun, J. L. N. Wood, J. D Clemens, C. Czerkinsky, G. B. Nair, J. Holmgren, J. Parkhill, and G. Dougan, Nature 477: 462-465, 2011.
7772	M. Abd El Ghany, J. Chander, A. Mutreja, M. Rashid, G. A. Hill-Cawthorne, S. Ali, R. Naeem, N. R. Thomson, G. Dougan, A. Pain. PLoS Negl Trop Dis 8:e2981, 2014.
7994	M. Abd El Ghany, J. Chander, A. Mutreja, M. Rashid, G. A. Hill-Cawthorne, S. Ali, R. Naeem, N. R. Thomson, G. Dougan, A. Pain. PLoS Negl Trop Dis 8:e2981, 2014.
87662	D. Domman, M. L. Quilici, M. J. Dorman, E. Njamkepo, A. Mutreja, A. E. Mather, G. Delgado, R. Morales-Espinosa, P. A. D. Grimont, M. L. Lizárraga-Partida, C. Bouchier, D. M. Aanensen, P. Kuri-Morales, C. L. Tarr, G. Dougan, J. Parkhill, J. Campos, A. Cravioto, F. X. Weill, and N. R. Thomson, Science 358: 789-793, 2017.
87667	D. Domman, M. L. Quilici, M. J. Dorman, E. Njamkepo, A. Mutreja, A. E. Mather, G. Delgado, R. Morales-Espinosa, P. A. D. Grimont, M. L. Lizárraga-Partida, C. Bouchier, D. M. Aanensen, P. Kuri-Morales, C. L. Tarr, G. Dougan, J. Parkhill, J. Campos, A. Cravioto, F. X. Weill, and N. R. Thomson, Science 358: 789-793, 2017.
95430	D. Domman, M. L. Quilici, M. J. Dorman, E. Njamkepo, A. Mutreja, A. E. Mather, G. Delgado, R. Morales-Espinosa, P. A. D. Grimont, M. L. Lizárraga-Partida, C. Bouchier, D. M. Aanensen, P. Kuri-Morales, C. L. Tarr, G. Dougan, J. Parkhill, J. Campos, A. Cravioto, F. X. Weill, and N. R. Thomson, Science 358: 789-793, 2017.
116072	D. Domman, M. L. Quilici, M. J. Dorman, E. Njamkepo, A. Mutreja, A. E. Mather, G. Delgado, R. Morales-Espinosa, P. A. D. Grimont, M. L. Lizárraga-Partida, C. Bouchier, D. M. Aanensen, P. Kuri-Morales, C. L. Tarr, G. Dougan, J. Parkhill, J. Campos, A. Cravioto, F. X. Weill, and N. R. Thomson, Science 358: 789-793, 2017.
116073	D. Domman, M. L. Quilici, M. J. Dorman, E. Njamkepo, A. Mutreja, A. E. Mather, G. Delgado, R. Morales-Espinosa, P. A. D. Grimont, M. L. Lizárraga-Partida, C. Bouchier, D. M. Aanensen, P. Kuri-Morales, C. L. Tarr, G. Dougan, J. Parkhill, J. Campos, A. Cravioto, F. X. Weill, and N. R. Thomson, Science 358: 789-793, 2017.
116075	D. Domman, M. L. Quilici, M. J. Dorman, E. Njamkepo, A. Mutreja, A. E. Mather, G. Delgado, R. Morales-Espinosa, P. A. D. Grimont, M. L. Lizárraga-Partida, C. Bouchier, D. M. Aanensen, P. Kuri-Morales, C. L. Tarr, G. Dougan, J. Parkhill, J. Campos, A. Cravioto, F. X. Weill, and N. R. Thomson, Science 358: 789-793, 2017.
1_1970	F. X. Weill, D. Domman, E. Njamkepo, C. Tarr, J. Rauzier, N. Fawal, K. H. Keddy, H. Salje, S. Moore, A. K. Mukhopadhyay, R. Bercion, F. J. Luquero, A. Ngandjio, M. Dosso, E. Monakhova, B. Garin, C. Bouchier, C. Pazzani, A. Mutreja, R. Grunow, F. Sidikou, L. Bonte, S. Breurec, M. Damian, B. M. Njanpop-Lafourcade, G. Sapriel, A. L. Page, M. Hamze, M. Henkens, G. Chowdhury, M. Mengel, J. L. Koeck, J…
12_1970	F. X. Weill, D. Domman, E. Njamkepo, C. Tarr, J. Rauzier, N. Fawal, K. H. Keddy, H. Salje, S. Moore, A. K. Mukhopadhyay, R. Bercion, F. J. Luquero, A. Ngandjio, M. Dosso, E. Monakhova, B. Garin, C. Bouchier, C. Pazzani, A. Mutreja, R. Grunow, F. Sidikou, L. Bonte, S. Breurec, M. Damian, B. M. Njanpop-Lafourcade, G. Sapriel, A. L. Page, M. Hamze, M. Henkens, G. Chowdhury, M. Mengel, J. L. Koeck, J…
1283-CDC	Didelot, B. Pang, Z. Zhou, A. McCann, P. Ni, D. Li, M. Achtman, and B. Kan, PLoS Genet 11:e1005072, 2015.
129-CDC	Didelot, B. Pang, Z. Zhou, A. McCann, P. Ni, D. Li, M. Achtman, and B. Kan, PLoS Genet 11:e1005072, 2015.
132-CDC	Didelot, B. Pang, Z. Zhou, A. McCann, P. Ni, D. Li, M. Achtman, and B. Kan, PLoS Genet 11:e1005072, 2015.
143-CDC	Didelot, B. Pang, Z. Zhou, A. McCann, P. Ni, D. Li, M. Achtman, and B. Kan, PLoS Genet 11:e1005072, 2015.
147-CDC	Didelot, B. Pang, Z. Zhou, A. McCann, P. Ni, D. Li, M. Achtman, and B. Kan, PLoS Genet 11:e1005072, 2015.
1525-CDC	Didelot, B. Pang, Z. Zhou, A. McCann, P. Ni, D. Li, M. Achtman, and B. Kan, PLoS Genet 11:e1005072, 2015.
1551-CDC	Didelot, B. Pang, Z. Zhou, A. McCann, P. Ni, D. Li, M. Achtman, and B. Kan, PLoS Genet 11:e1005072, 2015.
1575-CDC	Didelot, B. Pang, Z. Zhou, A. McCann, P. Ni, D. Li, M. Achtman, and B. Kan, PLoS Genet 11:e1005072, 2015.
1583-CDC	Didelot, B. Pang, Z. Zhou, A. McCann, P. Ni, D. Li, M. Achtman, and B. Kan, PLoS Genet 11:e1005072, 2015.
1593-CDC	Didelot, B. Pang, Z. Zhou, A. McCann, P. Ni, D. Li, M. Achtman, and B. Kan, PLoS Genet 11:e1005072, 2015.
1605-CDC	Didelot, B. Pang, Z. Zhou, A. McCann, P. Ni, D. Li, M. Achtman, and B. Kan, PLoS Genet 11:e1005072, 2015.
1627-CDC	Didelot, B. Pang, Z. Zhou, A. McCann, P. Ni, D. Li, M. Achtman, and B. Kan, PLoS Genet 11:e1005072, 2015.
169_12	F. X. Weill, D. Domman, E. Njamkepo, C. Tarr, J. Rauzier, N. Fawal, K. H. Keddy, H. Salje, S. Moore, A. K. Mukhopadhyay, R. Bercion, F. J. Luquero, A. Ngandjio, M. Dosso, E. Monakhova, B. Garin, C. Bouchier, C. Pazzani, A. Mutreja, R. Grunow, F. Sidikou, L. Bonte, S. Breurec, M. Damian, B. M. Njanpop-Lafourcade, G. Sapriel, A. L. Page, M. Hamze, M. Henkens, G. Chowdhury, M. Mengel, J. L. Koeck, J…
177_03	F. X. Weill, D. Domman, E. Njamkepo, C. Tarr, J. Rauzier, N. Fawal, K. H. Keddy, H. Salje, S. Moore, A. K. Mukhopadhyay, R. Bercion, F. J. Luquero, A. Ngandjio, M. Dosso, E. Monakhova, B. Garin, C. Bouchier, C. Pazzani, A. Mutreja, R. Grunow, F. Sidikou, L. Bonte, S. Breurec, M. Damian, B. M. Njanpop-Lafourcade, G. Sapriel, A. L. Page, M. Hamze, M. Henkens, G. Chowdhury, M. Mengel, J. L. Koeck, J…
19_14	F. X. Weill, D. Domman, E. Njamkepo, C. Tarr, J. Rauzier, N. Fawal, K. H. Keddy, H. Salje, S. Moore, A. K. Mukhopadhyay, R. Bercion, F. J. Luquero, A. Ngandjio, M. Dosso, E. Monakhova, B. Garin, C. Bouchier, C. Pazzani, A. Mutreja, R. Grunow, F. Sidikou, L. Bonte, S. Breurec, M. Damian, B. M. Njanpop-Lafourcade, G. Sapriel, A. L. Page, M. Hamze, M. Henkens, G. Chowdhury, M. Mengel, J. L. Koeck, J…
1909-CDC	Didelot, B. Pang, Z. Zhou, A. McCann, P. Ni, D. Li, M. Achtman, and B. Kan, PLoS Genet 11:e1005072, 2015.
1944-CDC	Didelot, B. Pang, Z. Zhou, A. McCann, P. Ni, D. Li, M. Achtman, and B. Kan, PLoS Genet 11:e1005072, 2015.
20_03	F. X. Weill, D. Domman, E. Njamkepo, C. Tarr, J. Rauzier, N. Fawal, K. H. Keddy, H. Salje, S. Moore, A. K. Mukhopadhyay, R. Bercion, F. J. Luquero, A. Ngandjio, M. Dosso, E. Monakhova, B. Garin, C. Bouchier, C. Pazzani, A. Mutreja, R. Grunow, F. Sidikou, L. Bonte, S. Breurec, M. Damian, B. M. Njanpop-Lafourcade, G. Sapriel, A. L. Page, M. Hamze, M. Henkens, G. Chowdhury, M. Mengel, J. L. Koeck, J…
200106-CDC	Didelot, B. Pang, Z. Zhou, A. McCann, P. Ni, D. Li, M. Achtman, and B. Kan, PLoS Genet 11:e1005072, 2015.
2010EL_1749	L. S. Katz, A. Petkau, J. Beaulaurier, S. Tyler, E. S. Antonova, M. A. Turnsek, Y. Guo, S. Wang, E. E. Paxinos, F. Orata, L. M. Gladney, S. Stroika, J. P. Folster, L. Rowe, M. M. Freeman, N. Knox, M. Frace, J. Boncy, M. Graham, B. K. Hammer, Y. Boucher, A. Bashir, W. P. Hanage, G. V. Domselaar, and C. L. Tarra, mBio 4: e00398-13, 2013.
2011EL_1137	L. S. Katz, A. Petkau, J. Beaulaurier, S. Tyler, E. S. Antonova, M. A. Turnsek, Y. Guo, S. Wang, E. E. Paxinos, F. Orata, L. M. Gladney, S. Stroika, J. P. Folster, L. Rowe, M. M. Freeman, N. Knox, M. Frace, J. Boncy, M. Graham, B. K. Hammer, Y. Boucher, A. Bashir, W. P. Hanage, G. V. Domselaar, and C. L. Tarra, mBio 4: e00398-13, 2013.
204_12	F. X. Weill, D. Domman, E. Njamkepo, C. Tarr, J. Rauzier, N. Fawal, K. H. Keddy, H. Salje, S. Moore, A. K. Mukhopadhyay, R. Bercion, F. J. Luquero, A. Ngandjio, M. Dosso, E. Monakhova, B. Garin, C. Bouchier, C. Pazzani, A. Mutreja, R. Grunow, F. Sidikou, L. Bonte, S. Breurec, M. Damian, B. M. Njanpop-Lafourcade, G. Sapriel, A. L. Page, M. Hamze, M. Henkens, G. Chowdhury, M. Mengel, J. L. Koeck, J…
218_02	F. X. Weill, D. Domman, E. Njamkepo, C. Tarr, J. Rauzier, N. Fawal, K. H. Keddy, H. Salje, S. Moore, A. K. Mukhopadhyay, R. Bercion, F. J. Luquero, A. Ngandjio, M. Dosso, E. Monakhova, B. Garin, C. Bouchier, C. Pazzani, A. Mutreja, R. Grunow, F. Sidikou, L. Bonte, S. Breurec, M. Damian, B. M. Njanpop-Lafourcade, G. Sapriel, A. L. Page, M. Hamze, M. Henkens, G. Chowdhury, M. Mengel, J. L. Koeck, J…
2255-CDC	Didelot, B. Pang, Z. Zhou, A. McCann, P. Ni, D. Li, M. Achtman, and B. Kan, PLoS Genet 11:e1005072, 2015.
2308-CDC	Didelot, B. Pang, Z. Zhou, A. McCann, P. Ni, D. Li, M. Achtman, and B. Kan, PLoS Genet 11:e1005072, 2015.
2530-CDC	Didelot, B. Pang, Z. Zhou, A. McCann, P. Ni, D. Li, M. Achtman, and B. Kan, PLoS Genet 11:e1005072, 2015.
2574-CDC	Didelot, B. Pang, Z. Zhou, A. McCann, P. Ni, D. Li, M. Achtman, and B. Kan, PLoS Genet 11:e1005072, 2015.
2578-CDC	Didelot, B. Pang, Z. Zhou, A. McCann, P. Ni, D. Li, M. Achtman, and B. Kan, PLoS Genet 11:e1005072, 2015.
2580-CDC	Didelot, B. Pang, Z. Zhou, A. McCann, P. Ni, D. Li, M. Achtman, and B. Kan, PLoS Genet 11:e1005072, 2015.
259_01	F. X. Weill, D. Domman, E. Njamkepo, C. Tarr, J. Rauzier, N. Fawal, K. H. Keddy, H. Salje, S. Moore, A. K. Mukhopadhyay, R. Bercion, F. J. Luquero, A. Ngandjio, M. Dosso, E. Monakhova, B. Garin, C. Bouchier, C. Pazzani, A. Mutreja, R. Grunow, F. Sidikou, L. Bonte, S. Breurec, M. Damian, B. M. Njanpop-Lafourcade, G. Sapriel, A. L. Page, M. Hamze, M. Henkens, G. Chowdhury, M. Mengel, J. L. Koeck, J…
2605-CDC	Didelot, B. Pang, Z. Zhou, A. McCann, P. Ni, D. Li, M. Achtman, and B. Kan, PLoS Genet 11:e1005072, 2015.
262_14	F. X. Weill, D. Domman, E. Njamkepo, C. Tarr, J. Rauzier, N. Fawal, K. H. Keddy, H. Salje, S. Moore, A. K. Mukhopadhyay, R. Bercion, F. J. Luquero, A. Ngandjio, M. Dosso, E. Monakhova, B. Garin, C. Bouchier, C. Pazzani, A. Mutreja, R. Grunow, F. Sidikou, L. Bonte, S. Breurec, M. Damian, B. M. Njanpop-Lafourcade, G. Sapriel, A. L. Page, M. Hamze, M. Henkens, G. Chowdhury, M. Mengel, J. L. Koeck, J…
2657-CDC	Didelot, B. Pang, Z. Zhou, A. McCann, P. Ni, D. Li, M. Achtman, and B. Kan, PLoS Genet 11:e1005072, 2015.
2710-CDC	Didelot, B. Pang, Z. Zhou, A. McCann, P. Ni, D. Li, M. Achtman, and B. Kan, PLoS Genet 11:e1005072, 2015.
2744-CDC	Didelot, B. Pang, Z. Zhou, A. McCann, P. Ni, D. Li, M. Achtman, and B. Kan, PLoS Genet 11:e1005072, 2015.
2752-CDC	Didelot, B. Pang, Z. Zhou, A. McCann, P. Ni, D. Li, M. Achtman, and B. Kan, PLoS Genet 11:e1005072, 2015.
2757-CDC	Didelot, B. Pang, Z. Zhou, A. McCann, P. Ni, D. Li, M. Achtman, and B. Kan, PLoS Genet 11:e1005072, 2015.
2783-CDC	Didelot, B. Pang, Z. Zhou, A. McCann, P. Ni, D. Li, M. Achtman, and B. Kan, PLoS Genet 11:e1005072, 2015.
280_02	F. X. Weill, D. Domman, E. Njamkepo, C. Tarr, J. Rauzier, N. Fawal, K. H. Keddy, H. Salje, S. Moore, A. K. Mukhopadhyay, R. Bercion, F. J. Luquero, A. Ngandjio, M. Dosso, E. Monakhova, B. Garin, C. Bouchier, C. Pazzani, A. Mutreja, R. Grunow, F. Sidikou, L. Bonte, S. Breurec, M. Damian, B. M. Njanpop-Lafourcade, G. Sapriel, A. L. Page, M. Hamze, M. Henkens, G. Chowdhury, M. Mengel, J. L. Koeck, J…
2833-CDC	Didelot, B. Pang, Z. Zhou, A. McCann, P. Ni, D. Li, M. Achtman, and B. Kan, PLoS Genet 11:e1005072, 2015.
2848-CDC	Didelot, B. Pang, Z. Zhou, A. McCann, P. Ni, D. Li, M. Achtman, and B. Kan, PLoS Genet 11:e1005072, 2015.
2865-CDC	Didelot, B. Pang, Z. Zhou, A. McCann, P. Ni, D. Li, M. Achtman, and B. Kan, PLoS Genet 11:e1005072, 2015.
2873-CDC	Didelot, B. Pang, Z. Zhou, A. McCann, P. Ni, D. Li, M. Achtman, and B. Kan, PLoS Genet 11:e1005072, 2015.
2881-CDC	Didelot, B. Pang, Z. Zhou, A. McCann, P. Ni, D. Li, M. Achtman, and B. Kan, PLoS Genet 11:e1005072, 2015.
2894-CDC	Didelot, B. Pang, Z. Zhou, A. McCann, P. Ni, D. Li, M. Achtman, and B. Kan, PLoS Genet 11:e1005072, 2015.
2914-CDC	Didelot, B. Pang, Z. Zhou, A. McCann, P. Ni, D. Li, M. Achtman, and B. Kan, PLoS Genet 11:e1005072, 2015.
2921-CDC	Didelot, B. Pang, Z. Zhou, A. McCann, P. Ni, D. Li, M. Achtman, and B. Kan, PLoS Genet 11:e1005072, 2015.
2957-CDC	Didelot, B. Pang, Z. Zhou, A. McCann, P. Ni, D. Li, M. Achtman, and B. Kan, PLoS Genet 11:e1005072, 2015.
2981-CDC	Didelot, B. Pang, Z. Zhou, A. McCann, P. Ni, D. Li, M. Achtman, and B. Kan, PLoS Genet 11:e1005072, 2015.
3014-CDC	Didelot, B. Pang, Z. Zhou, A. McCann, P. Ni, D. Li, M. Achtman, and B. Kan, PLoS Genet 11:e1005072, 2015.
3024-CDC	Didelot, B. Pang, Z. Zhou, A. McCann, P. Ni, D. Li, M. Achtman, and B. Kan, PLoS Genet 11:e1005072, 2015.
3075-CDC	Didelot, B. Pang, Z. Zhou, A. McCann, P. Ni, D. Li, M. Achtman, and B. Kan, PLoS Genet 11:e1005072, 2015.
31_1	F. X. Weill, D. Domman, E. Njamkepo, A. A. Almesbahi, M. Naji, S. S. Nasher, A. Rakesh, A. M. Assiri, N. C. Sharma, S. Kariuki, M. R. Pourshafie, J. Rauzier, A. Abubakar, J. Y. Carter, J. F. Wamala, C. Seguin, C. Bouchier, T. Malliavin, B. Bakhshi, H. H. N. Abulmaali, D. Kumar, S. M. Njoroge, M. R. Malik, J. Kiiru, F. J. Luquero, A. S. Azman, T. Ramamurthy, N. R. Thomson, and M. L. Quilici, Natur…
3270-CDC	Didelot, B. Pang, Z. Zhou, A. McCann, P. Ni, D. Li, M. Achtman, and B. Kan, PLoS Genet 11:e1005072, 2015.
3289-CDC	Didelot, B. Pang, Z. Zhou, A. McCann, P. Ni, D. Li, M. Achtman, and B. Kan, PLoS Genet 11:e1005072, 2015.
329_01	F. X. Weill, D. Domman, E. Njamkepo, C. Tarr, J. Rauzier, N. Fawal, K. H. Keddy, H. Salje, S. Moore, A. K. Mukhopadhyay, R. Bercion, F. J. Luquero, A. Ngandjio, M. Dosso, E. Monakhova, B. Garin, C. Bouchier, C. Pazzani, A. Mutreja, R. Grunow, F. Sidikou, L. Bonte, S. Breurec, M. Damian, B. M. Njanpop-Lafourcade, G. Sapriel, A. L. Page, M. Hamze, M. Henkens, G. Chowdhury, M. Mengel, J. L. Koeck, J…
329_02	F. X. Weill, D. Domman, E. Njamkepo, C. Tarr, J. Rauzier, N. Fawal, K. H. Keddy, H. Salje, S. Moore, A. K. Mukhopadhyay, R. Bercion, F. J. Luquero, A. Ngandjio, M. Dosso, E. Monakhova, B. Garin, C. Bouchier, C. Pazzani, A. Mutreja, R. Grunow, F. Sidikou, L. Bonte, S. Breurec, M. Damian, B. M. Njanpop-Lafourcade, G. Sapriel, A. L. Page, M. Hamze, M. Henkens, G. Chowdhury, M. Mengel, J. L. Koeck, J…
330_02	F. X. Weill, D. Domman, E. Njamkepo, C. Tarr, J. Rauzier, N. Fawal, K. H. Keddy, H. Salje, S. Moore, A. K. Mukhopadhyay, R. Bercion, F. J. Luquero, A. Ngandjio, M. Dosso, E. Monakhova, B. Garin, C. Bouchier, C. Pazzani, A. Mutreja, R. Grunow, F. Sidikou, L. Bonte, S. Breurec, M. Damian, B. M. Njanpop-Lafourcade, G. Sapriel, A. L. Page, M. Hamze, M. Henkens, G. Chowdhury, M. Mengel, J. L. Koeck, J…
3304-CDC	Didelot, B. Pang, Z. Zhou, A. McCann, P. Ni, D. Li, M. Achtman, and B. Kan, PLoS Genet 11:e1005072, 2015.
33297_1993	D. Domman, M. L. Quilici, M. J. Dorman, E. Njamkepo, A. Mutreja, A. E. Mather, G. Delgado, R. Morales-Espinosa, P. A. D. Grimont, M. L. Lizárraga-Partida, C. Bouchier, D. M. Aanensen, P. Kuri-Morales, C. L. Tarr, G. Dougan, J. Parkhill, J. Campos, A. Cravioto, F. X. Weill, and N. R. Thomson, Science 358: 789-793, 2017.
336_01	F. X. Weill, D. Domman, E. Njamkepo, C. Tarr, J. Rauzier, N. Fawal, K. H. Keddy, H. Salje, S. Moore, A. K. Mukhopadhyay, R. Bercion, F. J. Luquero, A. Ngandjio, M. Dosso, E. Monakhova, B. Garin, C. Bouchier, C. Pazzani, A. Mutreja, R. Grunow, F. Sidikou, L. Bonte, S. Breurec, M. Damian, B. M. Njanpop-Lafourcade, G. Sapriel, A. L. Page, M. Hamze, M. Henkens, G. Chowdhury, M. Mengel, J. L. Koeck, J…
3497-CDC	Didelot, B. Pang, Z. Zhou, A. McCann, P. Ni, D. Li, M. Achtman, and B. Kan, PLoS Genet 11:e1005072, 2015.
3538-CDC	Didelot, B. Pang, Z. Zhou, A. McCann, P. Ni, D. Li, M. Achtman, and B. Kan, PLoS Genet 11:e1005072, 2015.
354_02	F. X. Weill, D. Domman, E. Njamkepo, C. Tarr, J. Rauzier, N. Fawal, K. H. Keddy, H. Salje, S. Moore, A. K. Mukhopadhyay, R. Bercion, F. J. Luquero, A. Ngandjio, M. Dosso, E. Monakhova, B. Garin, C. Bouchier, C. Pazzani, A. Mutreja, R. Grunow, F. Sidikou, L. Bonte, S. Breurec, M. Damian, B. M. Njanpop-Lafourcade, G. Sapriel, A. L. Page, M. Hamze, M. Henkens, G. Chowdhury, M. Mengel, J. L. Koeck, J…
3564-CDC	Didelot, B. Pang, Z. Zhou, A. McCann, P. Ni, D. Li, M. Achtman, and B. Kan, PLoS Genet 11:e1005072, 2015.
3595-CDC	Didelot, B. Pang, Z. Zhou, A. McCann, P. Ni, D. Li, M. Achtman, and B. Kan, PLoS Genet 11:e1005072, 2015.
3626-CDC	Didelot, B. Pang, Z. Zhou, A. McCann, P. Ni, D. Li, M. Achtman, and B. Kan, PLoS Genet 11:e1005072, 2015.
3633-CDC	Didelot, B. Pang, Z. Zhou, A. McCann, P. Ni, D. Li, M. Achtman, and B. Kan, PLoS Genet 11:e1005072, 2015.
3735-CDC	Didelot, B. Pang, Z. Zhou, A. McCann, P. Ni, D. Li, M. Achtman, and B. Kan, PLoS Genet 11:e1005072, 2015.
4_1970	F. X. Weill, D. Domman, E. Njamkepo, C. Tarr, J. Rauzier, N. Fawal, K. H. Keddy, H. Salje, S. Moore, A. K. Mukhopadhyay, R. Bercion, F. J. Luquero, A. Ngandjio, M. Dosso, E. Monakhova, B. Garin, C. Bouchier, C. Pazzani, A. Mutreja, R. Grunow, F. Sidikou, L. Bonte, S. Breurec, M. Damian, B. M. Njanpop-Lafourcade, G. Sapriel, A. L. Page, M. Hamze, M. Henkens, G. Chowdhury, M. Mengel, J. L. Koeck, J…
4039-CDC	Didelot, B. Pang, Z. Zhou, A. McCann, P. Ni, D. Li, M. Achtman, and B. Kan, PLoS Genet 11:e1005072, 2015.
4070-CDC	Didelot, B. Pang, Z. Zhou, A. McCann, P. Ni, D. Li, M. Achtman, and B. Kan, PLoS Genet 11:e1005072, 2015.
4210-CDC	Didelot, B. Pang, Z. Zhou, A. McCann, P. Ni, D. Li, M. Achtman, and B. Kan, PLoS Genet 11:e1005072, 2015.
4621STDY6714748	F. X. Weill, D. Domman, E. Njamkepo, A. A. Almesbahi, M. Naji, S. S. Nasher, A. Rakesh, A. M. Assiri, N. C. Sharma, S. Kariuki, M. R. Pourshafie, J. Rauzier, A. Abubakar, J. Y. Carter, J. F. Wamala, C. Seguin, C. Bouchier, T. Malliavin, B. Bakhshi, H. H. N. Abulmaali, D. Kumar, S. M. Njoroge, M. R. Malik, J. Kiiru, F. J. Luquero, A. S. Azman, T. Ramamurthy, N. R. Thomson, and M. L. Quilici, Natur…
4621STDY6714749	F. X. Weill, D. Domman, E. Njamkepo, A. A. Almesbahi, M. Naji, S. S. Nasher, A. Rakesh, A. M. Assiri, N. C. Sharma, S. Kariuki, M. R. Pourshafie, J. Rauzier, A. Abubakar, J. Y. Carter, J. F. Wamala, C. Seguin, C. Bouchier, T. Malliavin, B. Bakhshi, H. H. N. Abulmaali, D. Kumar, S. M. Njoroge, M. R. Malik, J. Kiiru, F. J. Luquero, A. S. Azman, T. Ramamurthy, N. R. Thomson, and M. L. Quilici, Natur…
4621STDY6714750	F. X. Weill, D. Domman, E. Njamkepo, A. A. Almesbahi, M. Naji, S. S. Nasher, A. Rakesh, A. M. Assiri, N. C. Sharma, S. Kariuki, M. R. Pourshafie, J. Rauzier, A. Abubakar, J. Y. Carter, J. F. Wamala, C. Seguin, C. Bouchier, T. Malliavin, B. Bakhshi, H. H. N. Abulmaali, D. Kumar, S. M. Njoroge, M. R. Malik, J. Kiiru, F. J. Luquero, A. S. Azman, T. Ramamurthy, N. R. Thomson, and M. L. Quilici, Natur…
4621STDY6714758	F. X. Weill, D. Domman, E. Njamkepo, A. A. Almesbahi, M. Naji, S. S. Nasher, A. Rakesh, A. M. Assiri, N. C. Sharma, S. Kariuki, M. R. Pourshafie, J. Rauzier, A. Abubakar, J. Y. Carter, J. F. Wamala, C. Seguin, C. Bouchier, T. Malliavin, B. Bakhshi, H. H. N. Abulmaali, D. Kumar, S. M. Njoroge, M. R. Malik, J. Kiiru, F. J. Luquero, A. S. Azman, T. Ramamurthy, N. R. Thomson, and M. L. Quilici, Natur…
4621STDY6714763	F. X. Weill, D. Domman, E. Njamkepo, A. A. Almesbahi, M. Naji, S. S. Nasher, A. Rakesh, A. M. Assiri, N. C. Sharma, S. Kariuki, M. R. Pourshafie, J. Rauzier, A. Abubakar, J. Y. Carter, J. F. Wamala, C. Seguin, C. Bouchier, T. Malliavin, B. Bakhshi, H. H. N. Abulmaali, D. Kumar, S. M. Njoroge, M. R. Malik, J. Kiiru, F. J. Luquero, A. S. Azman, T. Ramamurthy, N. R. Thomson, and M. L. Quilici, Natur…
4621STDY6714768	F. X. Weill, D. Domman, E. Njamkepo, A. A. Almesbahi, M. Naji, S. S. Nasher, A. Rakesh, A. M. Assiri, N. C. Sharma, S. Kariuki, M. R. Pourshafie, J. Rauzier, A. Abubakar, J. Y. Carter, J. F. Wamala, C. Seguin, C. Bouchier, T. Malliavin, B. Bakhshi, H. H. N. Abulmaali, D. Kumar, S. M. Njoroge, M. R. Malik, J. Kiiru, F. J. Luquero, A. S. Azman, T. Ramamurthy, N. R. Thomson, and M. L. Quilici, Natur…
4621STDY6714774	F. X. Weill, D. Domman, E. Njamkepo, A. A. Almesbahi, M. Naji, S. S. Nasher, A. Rakesh, A. M. Assiri, N. C. Sharma, S. Kariuki, M. R. Pourshafie, J. Rauzier, A. Abubakar, J. Y. Carter, J. F. Wamala, C. Seguin, C. Bouchier, T. Malliavin, B. Bakhshi, H. H. N. Abulmaali, D. Kumar, S. M. Njoroge, M. R. Malik, J. Kiiru, F. J. Luquero, A. S. Azman, T. Ramamurthy, N. R. Thomson, and M. L. Quilici, Natur…
4621STDY6714778	F. X. Weill, D. Domman, E. Njamkepo, A. A. Almesbahi, M. Naji, S. S. Nasher, A. Rakesh, A. M. Assiri, N. C. Sharma, S. Kariuki, M. R. Pourshafie, J. Rauzier, A. Abubakar, J. Y. Carter, J. F. Wamala, C. Seguin, C. Bouchier, T. Malliavin, B. Bakhshi, H. H. N. Abulmaali, D. Kumar, S. M. Njoroge, M. R. Malik, J. Kiiru, F. J. Luquero, A. S. Azman, T. Ramamurthy, N. R. Thomson, and M. L. Quilici, Natur…
4621STDY6714780	F. X. Weill, D. Domman, E. Njamkepo, A. A. Almesbahi, M. Naji, S. S. Nasher, A. Rakesh, A. M. Assiri, N. C. Sharma, S. Kariuki, M. R. Pourshafie, J. Rauzier, A. Abubakar, J. Y. Carter, J. F. Wamala, C. Seguin, C. Bouchier, T. Malliavin, B. Bakhshi, H. H. N. Abulmaali, D. Kumar, S. M. Njoroge, M. R. Malik, J. Kiiru, F. J. Luquero, A. S. Azman, T. Ramamurthy, N. R. Thomson, and M. L. Quilici, Natur…
468_14	F. X. Weill, D. Domman, E. Njamkepo, C. Tarr, J. Rauzier, N. Fawal, K. H. Keddy, H. Salje, S. Moore, A. K. Mukhopadhyay, R. Bercion, F. J. Luquero, A. Ngandjio, M. Dosso, E. Monakhova, B. Garin, C. Bouchier, C. Pazzani, A. Mutreja, R. Grunow, F. Sidikou, L. Bonte, S. Breurec, M. Damian, B. M. Njanpop-Lafourcade, G. Sapriel, A. L. Page, M. Hamze, M. Henkens, G. Chowdhury, M. Mengel, J. L. Koeck, J…
54267_1994	D. Domman, M. L. Quilici, M. J. Dorman, E. Njamkepo, A. Mutreja, A. E. Mather, G. Delgado, R. Morales-Espinosa, P. A. D. Grimont, M. L. Lizárraga-Partida, C. Bouchier, D. M. Aanensen, P. Kuri-Morales, C. L. Tarr, G. Dougan, J. Parkhill, J. Campos, A. Cravioto, F. X. Weill, and N. R. Thomson, Science 358: 789-793, 2017.
54328_1994	D. Domman, M. L. Quilici, M. J. Dorman, E. Njamkepo, A. Mutreja, A. E. Mather, G. Delgado, R. Morales-Espinosa, P. A. D. Grimont, M. L. Lizárraga-Partida, C. Bouchier, D. M. Aanensen, P. Kuri-Morales, C. L. Tarr, G. Dougan, J. Parkhill, J. Campos, A. Cravioto, F. X. Weill, and N. R. Thomson, Science 358: 789-793, 2017.
60452_1995	D. Domman, M. L. Quilici, M. J. Dorman, E. Njamkepo, A. Mutreja, A. E. Mather, G. Delgado, R. Morales-Espinosa, P. A. D. Grimont, M. L. Lizárraga-Partida, C. Bouchier, D. M. Aanensen, P. Kuri-Morales, C. L. Tarr, G. Dougan, J. Parkhill, J. Campos, A. Cravioto, F. X. Weill, and N. R. Thomson, Science 358: 789-793, 2017.
60483_1995	D. Domman, M. L. Quilici, M. J. Dorman, E. Njamkepo, A. Mutreja, A. E. Mather, G. Delgado, R. Morales-Espinosa, P. A. D. Grimont, M. L. Lizárraga-Partida, C. Bouchier, D. M. Aanensen, P. Kuri-Morales, C. L. Tarr, G. Dougan, J. Parkhill, J. Campos, A. Cravioto, F. X. Weill, and N. R. Thomson, Science 358: 789-793, 2017.
6310-CDC	Didelot, B. Pang, Z. Zhou, A. McCann, P. Ni, D. Li, M. Achtman, and B. Kan, PLoS Genet 11:e1005072, 2015.
6311-CDC	Didelot, B. Pang, Z. Zhou, A. McCann, P. Ni, D. Li, M. Achtman, and B. Kan, PLoS Genet 11:e1005072, 2015.
6312-CDC	Didelot, B. Pang, Z. Zhou, A. McCann, P. Ni, D. Li, M. Achtman, and B. Kan, PLoS Genet 11:e1005072, 2015.
63244-CDC	Didelot, B. Pang, Z. Zhou, A. McCann, P. Ni, D. Li, M. Achtman, and B. Kan, PLoS Genet 11:e1005072, 2015.
642345-CDC	Didelot, B. Pang, Z. Zhou, A. McCann, P. Ni, D. Li, M. Achtman, and B. Kan, PLoS Genet 11:e1005072, 2015.
712_11	F. X. Weill, D. Domman, E. Njamkepo, C. Tarr, J. Rauzier, N. Fawal, K. H. Keddy, H. Salje, S. Moore, A. K. Mukhopadhyay, R. Bercion, F. J. Luquero, A. Ngandjio, M. Dosso, E. Monakhova, B. Garin, C. Bouchier, C. Pazzani, A. Mutreja, R. Grunow, F. Sidikou, L. Bonte, S. Breurec, M. Damian, B. M. Njanpop-Lafourcade, G. Sapriel, A. L. Page, M. Hamze, M. Henkens, G. Chowdhury, M. Mengel, J. L. Koeck, J…
863-CDC	Didelot, B. Pang, Z. Zhou, A. McCann, P. Ni, D. Li, M. Achtman, and B. Kan, PLoS Genet 11:e1005072, 2015.
93284-CDC	Didelot, B. Pang, Z. Zhou, A. McCann, P. Ni, D. Li, M. Achtman, and B. Kan, PLoS Genet 11:e1005072, 2015.
936-CDC	Didelot, B. Pang, Z. Zhou, A. McCann, P. Ni, D. Li, M. Achtman, and B. Kan, PLoS Genet 11:e1005072, 2015.
956-CDC	Didelot, B. Pang, Z. Zhou, A. McCann, P. Ni, D. Li, M. Achtman, and B. Kan, PLoS Genet 11:e1005072, 2015.
9-CDC	Didelot, B. Pang, Z. Zhou, A. McCann, P. Ni, D. Li, M. Achtman, and B. Kan, PLoS Genet 11:e1005072, 2015.
A10	A. Mutreja, D. W. Kim, N. Thomson, T. R .Connor, J. H. Lee, S. Kariuki, N. J. Croucher, S. Y. Choi, S. R. Harris, M. Lebens, S. K. Niyogi, E. J. Kim, T. Ramamurthy, J. Chun, J. L. N. Wood, J. D Clemens, C. Czerkinsky, G. B. Nair, J. Holmgren, J. Parkhill, and G. Dougan, Nature 477: 462-465, 2011.
A109	A. Mutreja, D. W. Kim, N. Thomson, T. R .Connor, J. H. Lee, S. Kariuki, N. J. Croucher, S. Y. Choi, S. R. Harris, M. Lebens, S. K. Niyogi, E. J. Kim, T. Ramamurthy, J. Chun, J. L. N. Wood, J. D Clemens, C. Czerkinsky, G. B. Nair, J. Holmgren, J. Parkhill, and G. Dougan, Nature 477: 462-465, 2011.
A130	A. Mutreja, D. W. Kim, N. Thomson, T. R .Connor, J. H. Lee, S. Kariuki, N. J. Croucher, S. Y. Choi, S. R. Harris, M. Lebens, S. K. Niyogi, E. J. Kim, T. Ramamurthy, J. Chun, J. L. N. Wood, J. D Clemens, C. Czerkinsky, G. B. Nair, J. Holmgren, J. Parkhill, and G. Dougan, Nature 477: 462-465, 2011.
A131	A. Mutreja, D. W. Kim, N. Thomson, T. R .Connor, J. H. Lee, S. Kariuki, N. J. Croucher, S. Y. Choi, S. R. Harris, M. Lebens, S. K. Niyogi, E. J. Kim, T. Ramamurthy, J. Chun, J. L. N. Wood, J. D Clemens, C. Czerkinsky, G. B. Nair, J. Holmgren, J. Parkhill, and G. Dougan, Nature 477: 462-465, 2011.
A152	A. Mutreja, D. W. Kim, N. Thomson, T. R .Connor, J. H. Lee, S. Kariuki, N. J. Croucher, S. Y. Choi, S. R. Harris, M. Lebens, S. K. Niyogi, E. J. Kim, T. Ramamurthy, J. Chun, J. L. N. Wood, J. D Clemens, C. Czerkinsky, G. B. Nair, J. Holmgren, J. Parkhill, and G. Dougan, Nature 477: 462-465, 2011.
A154	A. Mutreja, D. W. Kim, N. Thomson, T. R .Connor, J. H. Lee, S. Kariuki, N. J. Croucher, S. Y. Choi, S. R. Harris, M. Lebens, S. K. Niyogi, E. J. Kim, T. Ramamurthy, J. Chun, J. L. N. Wood, J. D Clemens, C. Czerkinsky, G. B. Nair, J. Holmgren, J. Parkhill, and G. Dougan, Nature 477: 462-465, 2011.
A155	A. Mutreja, D. W. Kim, N. Thomson, T. R .Connor, J. H. Lee, S. Kariuki, N. J. Croucher, S. Y. Choi, S. R. Harris, M. Lebens, S. K. Niyogi, E. J. Kim, T. Ramamurthy, J. Chun, J. L. N. Wood, J. D Clemens, C. Czerkinsky, G. B. Nair, J. Holmgren, J. Parkhill, and G. Dougan, Nature 477: 462-465, 2011.
A177	A. Mutreja, D. W. Kim, N. Thomson, T. R .Connor, J. H. Lee, S. Kariuki, N. J. Croucher, S. Y. Choi, S. R. Harris, M. Lebens, S. K. Niyogi, E. J. Kim, T. Ramamurthy, J. Chun, J. L. N. Wood, J. D Clemens, C. Czerkinsky, G. B. Nair, J. Holmgren, J. Parkhill, and G. Dougan, Nature 477: 462-465, 2011.
A18	A. Mutreja, D. W. Kim, N. Thomson, T. R .Connor, J. H. Lee, S. Kariuki, N. J. Croucher, S. Y. Choi, S. R. Harris, M. Lebens, S. K. Niyogi, E. J. Kim, T. Ramamurthy, J. Chun, J. L. N. Wood, J. D Clemens, C. Czerkinsky, G. B. Nair, J. Holmgren, J. Parkhill, and G. Dougan, Nature 477: 462-465, 2011.
A180	A. Mutreja, D. W. Kim, N. Thomson, T. R .Connor, J. H. Lee, S. Kariuki, N. J. Croucher, S. Y. Choi, S. R. Harris, M. Lebens, S. K. Niyogi, E. J. Kim, T. Ramamurthy, J. Chun, J. L. N. Wood, J. D Clemens, C. Czerkinsky, G. B. Nair, J. Holmgren, J. Parkhill, and G. Dougan, Nature 477: 462-465, 2011.
A184	A. Mutreja, D. W. Kim, N. Thomson, T. R .Connor, J. H. Lee, S. Kariuki, N. J. Croucher, S. Y. Choi, S. R. Harris, M. Lebens, S. K. Niyogi, E. J. Kim, T. Ramamurthy, J. Chun, J. L. N. Wood, J. D Clemens, C. Czerkinsky, G. B. Nair, J. Holmgren, J. Parkhill, and G. Dougan, Nature 477: 462-465, 2011.
A185	A. Mutreja, D. W. Kim, N. Thomson, T. R .Connor, J. H. Lee, S. Kariuki, N. J. Croucher, S. Y. Choi, S. R. Harris, M. Lebens, S. K. Niyogi, E. J. Kim, T. Ramamurthy, J. Chun, J. L. N. Wood, J. D Clemens, C. Czerkinsky, G. B. Nair, J. Holmgren, J. Parkhill, and G. Dougan, Nature 477: 462-465, 2011.
A186	A. Mutreja, D. W. Kim, N. Thomson, T. R .Connor, J. H. Lee, S. Kariuki, N. J. Croucher, S. Y. Choi, S. R. Harris, M. Lebens, S. K. Niyogi, E. J. Kim, T. Ramamurthy, J. Chun, J. L. N. Wood, J. D Clemens, C. Czerkinsky, G. B. Nair, J. Holmgren, J. Parkhill, and G. Dougan, Nature 477: 462-465, 2011.
A19	A. Mutreja, D. W. Kim, N. Thomson, T. R .Connor, J. H. Lee, S. Kariuki, N. J. Croucher, S. Y. Choi, S. R. Harris, M. Lebens, S. K. Niyogi, E. J. Kim, T. Ramamurthy, J. Chun, J. L. N. Wood, J. D Clemens, C. Czerkinsky, G. B. Nair, J. Holmgren, J. Parkhill, and G. Dougan, Nature 477: 462-465, 2011.
A193	A. Mutreja, D. W. Kim, N. Thomson, T. R .Connor, J. H. Lee, S. Kariuki, N. J. Croucher, S. Y. Choi, S. R. Harris, M. Lebens, S. K. Niyogi, E. J. Kim, T. Ramamurthy, J. Chun, J. L. N. Wood, J. D Clemens, C. Czerkinsky, G. B. Nair, J. Holmgren, J. Parkhill, and G. Dougan, Nature 477: 462-465, 2011.
A200	A. Mutreja, D. W. Kim, N. Thomson, T. R .Connor, J. H. Lee, S. Kariuki, N. J. Croucher, S. Y. Choi, S. R. Harris, M. Lebens, S. K. Niyogi, E. J. Kim, T. Ramamurthy, J. Chun, J. L. N. Wood, J. D Clemens, C. Czerkinsky, G. B. Nair, J. Holmgren, J. Parkhill, and G. Dougan, Nature 477: 462-465, 2011.
A201	A. Mutreja, D. W. Kim, N. Thomson, T. R .Connor, J. H. Lee, S. Kariuki, N. J. Croucher, S. Y. Choi, S. R. Harris, M. Lebens, S. K. Niyogi, E. J. Kim, T. Ramamurthy, J. Chun, J. L. N. Wood, J. D Clemens, C. Czerkinsky, G. B. Nair, J. Holmgren, J. Parkhill, and G. Dougan, Nature 477: 462-465, 2011.
A22	A. Mutreja, D. W. Kim, N. Thomson, T. R .Connor, J. H. Lee, S. Kariuki, N. J. Croucher, S. Y. Choi, S. R. Harris, M. Lebens, S. K. Niyogi, E. J. Kim, T. Ramamurthy, J. Chun, J. L. N. Wood, J. D Clemens, C. Czerkinsky, G. B. Nair, J. Holmgren, J. Parkhill, and G. Dougan, Nature 477: 462-465, 2011.
A231	A. Mutreja, D. W. Kim, N. Thomson, T. R .Connor, J. H. Lee, S. Kariuki, N. J. Croucher, S. Y. Choi, S. R. Harris, M. Lebens, S. K. Niyogi, E. J. Kim, T. Ramamurthy, J. Chun, J. L. N. Wood, J. D Clemens, C. Czerkinsky, G. B. Nair, J. Holmgren, J. Parkhill, and G. Dougan, Nature 477: 462-465, 2011.
A232	A. Mutreja, D. W. Kim, N. Thomson, T. R .Connor, J. H. Lee, S. Kariuki, N. J. Croucher, S. Y. Choi, S. R. Harris, M. Lebens, S. K. Niyogi, E. J. Kim, T. Ramamurthy, J. Chun, J. L. N. Wood, J. D Clemens, C. Czerkinsky, G. B. Nair, J. Holmgren, J. Parkhill, and G. Dougan, Nature 477: 462-465, 2011.
A241	A. Mutreja, D. W. Kim, N. Thomson, T. R .Connor, J. H. Lee, S. Kariuki, N. J. Croucher, S. Y. Choi, S. R. Harris, M. Lebens, S. K. Niyogi, E. J. Kim, T. Ramamurthy, J. Chun, J. L. N. Wood, J. D Clemens, C. Czerkinsky, G. B. Nair, J. Holmgren, J. Parkhill, and G. Dougan, Nature 477: 462-465, 2011.
A245	A. Mutreja, D. W. Kim, N. Thomson, T. R .Connor, J. H. Lee, S. Kariuki, N. J. Croucher, S. Y. Choi, S. R. Harris, M. Lebens, S. K. Niyogi, E. J. Kim, T. Ramamurthy, J. Chun, J. L. N. Wood, J. D Clemens, C. Czerkinsky, G. B. Nair, J. Holmgren, J. Parkhill, and G. Dougan, Nature 477: 462-465, 2011.
A27	A. Mutreja, D. W. Kim, N. Thomson, T. R .Connor, J. H. Lee, S. Kariuki, N. J. Croucher, S. Y. Choi, S. R. Harris, M. Lebens, S. K. Niyogi, E. J. Kim, T. Ramamurthy, J. Chun, J. L. N. Wood, J. D Clemens, C. Czerkinsky, G. B. Nair, J. Holmgren, J. Parkhill, and G. Dougan, Nature 477: 462-465, 2011.
A29	A. Mutreja, D. W. Kim, N. Thomson, T. R .Connor, J. H. Lee, S. Kariuki, N. J. Croucher, S. Y. Choi, S. R. Harris, M. Lebens, S. K. Niyogi, E. J. Kim, T. Ramamurthy, J. Chun, J. L. N. Wood, J. D Clemens, C. Czerkinsky, G. B. Nair, J. Holmgren, J. Parkhill, and G. Dougan, Nature 477: 462-465, 2011.
A31	A. Mutreja, D. W. Kim, N. Thomson, T. R .Connor, J. H. Lee, S. Kariuki, N. J. Croucher, S. Y. Choi, S. R. Harris, M. Lebens, S. K. Niyogi, E. J. Kim, T. Ramamurthy, J. Chun, J. L. N. Wood, J. D Clemens, C. Czerkinsky, G. B. Nair, J. Holmgren, J. Parkhill, and G. Dougan, Nature 477: 462-465, 2011.
A316	A. Mutreja, D. W. Kim, N. Thomson, T. R .Connor, J. H. Lee, S. Kariuki, N. J. Croucher, S. Y. Choi, S. R. Harris, M. Lebens, S. K. Niyogi, E. J. Kim, T. Ramamurthy, J. Chun, J. L. N. Wood, J. D Clemens, C. Czerkinsky, G. B. Nair, J. Holmgren, J. Parkhill, and G. Dougan, Nature 477: 462-465, 2011.
A32	A. Mutreja, D. W. Kim, N. Thomson, T. R .Connor, J. H. Lee, S. Kariuki, N. J. Croucher, S. Y. Choi, S. R. Harris, M. Lebens, S. K. Niyogi, E. J. Kim, T. Ramamurthy, J. Chun, J. L. N. Wood, J. D Clemens, C. Czerkinsky, G. B. Nair, J. Holmgren, J. Parkhill, and G. Dougan, Nature 477: 462-465, 2011.
A330	A. Mutreja, D. W. Kim, N. Thomson, T. R .Connor, J. H. Lee, S. Kariuki, N. J. Croucher, S. Y. Choi, S. R. Harris, M. Lebens, S. K. Niyogi, E. J. Kim, T. Ramamurthy, J. Chun, J. L. N. Wood, J. D Clemens, C. Czerkinsky, G. B. Nair, J. Holmgren, J. Parkhill, and G. Dougan, Nature 477: 462-465, 2011.
A346(2)	A. Mutreja, D. W. Kim, N. Thomson, T. R .Connor, J. H. Lee, S. Kariuki, N. J. Croucher, S. Y. Choi, S. R. Harris, M. Lebens, S. K. Niyogi, E. J. Kim, T. Ramamurthy, J. Chun, J. L. N. Wood, J. D Clemens, C. Czerkinsky, G. B. Nair, J. Holmgren, J. Parkhill, and G. Dougan, Nature 477: 462-465, 2011.
A383	A. Mutreja, D. W. Kim, N. Thomson, T. R .Connor, J. H. Lee, S. Kariuki, N. J. Croucher, S. Y. Choi, S. R. Harris, M. Lebens, S. K. Niyogi, E. J. Kim, T. Ramamurthy, J. Chun, J. L. N. Wood, J. D Clemens, C. Czerkinsky, G. B. Nair, J. Holmgren, J. Parkhill, and G. Dougan, Nature 477: 462-465, 2011.
A390	A. Mutreja, D. W. Kim, N. Thomson, T. R .Connor, J. H. Lee, S. Kariuki, N. J. Croucher, S. Y. Choi, S. R. Harris, M. Lebens, S. K. Niyogi, E. J. Kim, T. Ramamurthy, J. Chun, J. L. N. Wood, J. D Clemens, C. Czerkinsky, G. B. Nair, J. Holmgren, J. Parkhill, and G. Dougan, Nature 477: 462-465, 2011.
A397	A. Mutreja, D. W. Kim, N. Thomson, T. R .Connor, J. H. Lee, S. Kariuki, N. J. Croucher, S. Y. Choi, S. R. Harris, M. Lebens, S. K. Niyogi, E. J. Kim, T. Ramamurthy, J. Chun, J. L. N. Wood, J. D Clemens, C. Czerkinsky, G. B. Nair, J. Holmgren, J. Parkhill, and G. Dougan, Nature 477: 462-465, 2011.
A4	A. Mutreja, D. W. Kim, N. Thomson, T. R .Connor, J. H. Lee, S. Kariuki, N. J. Croucher, S. Y. Choi, S. R. Harris, M. Lebens, S. K. Niyogi, E. J. Kim, T. Ramamurthy, J. Chun, J. L. N. Wood, J. D Clemens, C. Czerkinsky, G. B. Nair, J. Holmgren, J. Parkhill, and G. Dougan, Nature 477: 462-465, 2011.
A481	A. Mutreja, D. W. Kim, N. Thomson, T. R .Connor, J. H. Lee, S. Kariuki, N. J. Croucher, S. Y. Choi, S. R. Harris, M. Lebens, S. K. Niyogi, E. J. Kim, T. Ramamurthy, J. Chun, J. L. N. Wood, J. D Clemens, C. Czerkinsky, G. B. Nair, J. Holmgren, J. Parkhill, and G. Dougan, Nature 477: 462-465, 2011.
A482	A. Mutreja, D. W. Kim, N. Thomson, T. R .Connor, J. H. Lee, S. Kariuki, N. J. Croucher, S. Y. Choi, S. R. Harris, M. Lebens, S. K. Niyogi, E. J. Kim, T. Ramamurthy, J. Chun, J. L. N. Wood, J. D Clemens, C. Czerkinsky, G. B. Nair, J. Holmgren, J. Parkhill, and G. Dougan, Nature 477: 462-465, 2011.
A483	A. Mutreja, D. W. Kim, N. Thomson, T. R .Connor, J. H. Lee, S. Kariuki, N. J. Croucher, S. Y. Choi, S. R. Harris, M. Lebens, S. K. Niyogi, E. J. Kim, T. Ramamurthy, J. Chun, J. L. N. Wood, J. D Clemens, C. Czerkinsky, G. B. Nair, J. Holmgren, J. Parkhill, and G. Dougan, Nature 477: 462-465, 2011.
A487(2)	A. Mutreja, D. W. Kim, N. Thomson, T. R .Connor, J. H. Lee, S. Kariuki, N. J. Croucher, S. Y. Choi, S. R. Harris, M. Lebens, S. K. Niyogi, E. J. Kim, T. Ramamurthy, J. Chun, J. L. N. Wood, J. D Clemens, C. Czerkinsky, G. B. Nair, J. Holmgren, J. Parkhill, and G. Dougan, Nature 477: 462-465, 2011.
A488(2)	A. Mutreja, D. W. Kim, N. Thomson, T. R .Connor, J. H. Lee, S. Kariuki, N. J. Croucher, S. Y. Choi, S. R. Harris, M. Lebens, S. K. Niyogi, E. J. Kim, T. Ramamurthy, J. Chun, J. L. N. Wood, J. D Clemens, C. Czerkinsky, G. B. Nair, J. Holmgren, J. Parkhill, and G. Dougan, Nature 477: 462-465, 2011.
A5	A. Mutreja, D. W. Kim, N. Thomson, T. R .Connor, J. H. Lee, S. Kariuki, N. J. Croucher, S. Y. Choi, S. R. Harris, M. Lebens, S. K. Niyogi, E. J. Kim, T. Ramamurthy, J. Chun, J. L. N. Wood, J. D Clemens, C. Czerkinsky, G. B. Nair, J. Holmgren, J. Parkhill, and G. Dougan, Nature 477: 462-465, 2011.
A6	A. Mutreja, D. W. Kim, N. Thomson, T. R .Connor, J. H. Lee, S. Kariuki, N. J. Croucher, S. Y. Choi, S. R. Harris, M. Lebens, S. K. Niyogi, E. J. Kim, T. Ramamurthy, J. Chun, J. L. N. Wood, J. D Clemens, C. Czerkinsky, G. B. Nair, J. Holmgren, J. Parkhill, and G. Dougan, Nature 477: 462-465, 2011.
AHV1003-CDC	Didelot, B. Pang, Z. Zhou, A. McCann, P. Ni, D. Li, M. Achtman, and B. Kan, PLoS Genet 11:e1005072, 2015.
B_64	F. X. Weill, D. Domman, E. Njamkepo, C. Tarr, J. Rauzier, N. Fawal, K. H. Keddy, H. Salje, S. Moore, A. K. Mukhopadhyay, R. Bercion, F. J. Luquero, A. Ngandjio, M. Dosso, E. Monakhova, B. Garin, C. Bouchier, C. Pazzani, A. Mutreja, R. Grunow, F. Sidikou, L. Bonte, S. Breurec, M. Damian, B. M. Njanpop-Lafourcade, G. Sapriel, A. L. Page, M. Hamze, M. Henkens, G. Chowdhury, M. Mengel, J. L. Koeck, J…
B9631	F. X. Weill, D. Domman, E. Njamkepo, C. Tarr, J. Rauzier, N. Fawal, K. H. Keddy, H. Salje, S. Moore, A. K. Mukhopadhyay, R. Bercion, F. J. Luquero, A. Ngandjio, M. Dosso, E. Monakhova, B. Garin, C. Bouchier, C. Pazzani, A. Mutreja, R. Grunow, F. Sidikou, L. Bonte, S. Breurec, M. Damian, B. M. Njanpop-Lafourcade, G. Sapriel, A. L. Page, M. Hamze, M. Henkens, G. Chowdhury, M. Mengel, J. L. Koeck, J…
B9632	F. X. Weill, D. Domman, E. Njamkepo, C. Tarr, J. Rauzier, N. Fawal, K. H. Keddy, H. Salje, S. Moore, A. K. Mukhopadhyay, R. Bercion, F. J. Luquero, A. Ngandjio, M. Dosso, E. Monakhova, B. Garin, C. Bouchier, C. Pazzani, A. Mutreja, R. Grunow, F. Sidikou, L. Bonte, S. Breurec, M. Damian, B. M. Njanpop-Lafourcade, G. Sapriel, A. L. Page, M. Hamze, M. Henkens, G. Chowdhury, M. Mengel, J. L. Koeck, J…
C6706-CDC	Didelot, B. Pang, Z. Zhou, A. McCann, P. Ni, D. Li, M. Achtman, and B. Kan, PLoS Genet 11:e1005072, 2015.
C8178	F. X. Weill, D. Domman, E. Njamkepo, C. Tarr, J. Rauzier, N. Fawal, K. H. Keddy, H. Salje, S. Moore, A. K. Mukhopadhyay, R. Bercion, F. J. Luquero, A. Ngandjio, M. Dosso, E. Monakhova, B. Garin, C. Bouchier, C. Pazzani, A. Mutreja, R. Grunow, F. Sidikou, L. Bonte, S. Breurec, M. Damian, B. M. Njanpop-Lafourcade, G. Sapriel, A. L. Page, M. Hamze, M. Henkens, G. Chowdhury, M. Mengel, J. L. Koeck, J…
C8465	F. X. Weill, D. Domman, E. Njamkepo, C. Tarr, J. Rauzier, N. Fawal, K. H. Keddy, H. Salje, S. Moore, A. K. Mukhopadhyay, R. Bercion, F. J. Luquero, A. Ngandjio, M. Dosso, E. Monakhova, B. Garin, C. Bouchier, C. Pazzani, A. Mutreja, R. Grunow, F. Sidikou, L. Bonte, S. Breurec, M. Damian, B. M. Njanpop-Lafourcade, G. Sapriel, A. L. Page, M. Hamze, M. Henkens, G. Chowdhury, M. Mengel, J. L. Koeck, J…
C8466	F. X. Weill, D. Domman, E. Njamkepo, C. Tarr, J. Rauzier, N. Fawal, K. H. Keddy, H. Salje, S. Moore, A. K. Mukhopadhyay, R. Bercion, F. J. Luquero, A. Ngandjio, M. Dosso, E. Monakhova, B. Garin, C. Bouchier, C. Pazzani, A. Mutreja, R. Grunow, F. Sidikou, L. Bonte, S. Breurec, M. Damian, B. M. Njanpop-Lafourcade, G. Sapriel, A. L. Page, M. Hamze, M. Henkens, G. Chowdhury, M. Mengel, J. L. Koeck, J…
C8798	F. X. Weill, D. Domman, E. Njamkepo, C. Tarr, J. Rauzier, N. Fawal, K. H. Keddy, H. Salje, S. Moore, A. K. Mukhopadhyay, R. Bercion, F. J. Luquero, A. Ngandjio, M. Dosso, E. Monakhova, B. Garin, C. Bouchier, C. Pazzani, A. Mutreja, R. Grunow, F. Sidikou, L. Bonte, S. Breurec, M. Damian, B. M. Njanpop-Lafourcade, G. Sapriel, A. L. Page, M. Hamze, M. Henkens, G. Chowdhury, M. Mengel, J. L. Koeck, J…
C8799	F. X. Weill, D. Domman, E. Njamkepo, C. Tarr, J. Rauzier, N. Fawal, K. H. Keddy, H. Salje, S. Moore, A. K. Mukhopadhyay, R. Bercion, F. J. Luquero, A. Ngandjio, M. Dosso, E. Monakhova, B. Garin, C. Bouchier, C. Pazzani, A. Mutreja, R. Grunow, F. Sidikou, L. Bonte, S. Breurec, M. Damian, B. M. Njanpop-Lafourcade, G. Sapriel, A. L. Page, M. Hamze, M. Henkens, G. Chowdhury, M. Mengel, J. L. Koeck, J…
CNRVC000005	F. X. Weill, D. Domman, E. Njamkepo, C. Tarr, J. Rauzier, N. Fawal, K. H. Keddy, H. Salje, S. Moore, A. K. Mukhopadhyay, R. Bercion, F. J. Luquero, A. Ngandjio, M. Dosso, E. Monakhova, B. Garin, C. Bouchier, C. Pazzani, A. Mutreja, R. Grunow, F. Sidikou, L. Bonte, S. Breurec, M. Damian, B. M. Njanpop-Lafourcade, G. Sapriel, A. L. Page, M. Hamze, M. Henkens, G. Chowdhury, M. Mengel, J. L. Koeck, J…
CNRVC000043	F. X. Weill, D. Domman, E. Njamkepo, C. Tarr, J. Rauzier, N. Fawal, K. H. Keddy, H. Salje, S. Moore, A. K. Mukhopadhyay, R. Bercion, F. J. Luquero, A. Ngandjio, M. Dosso, E. Monakhova, B. Garin, C. Bouchier, C. Pazzani, A. Mutreja, R. Grunow, F. Sidikou, L. Bonte, S. Breurec, M. Damian, B. M. Njanpop-Lafourcade, G. Sapriel, A. L. Page, M. Hamze, M. Henkens, G. Chowdhury, M. Mengel, J. L. Koeck, J…
CNRVC000044	F. X. Weill, D. Domman, E. Njamkepo, C. Tarr, J. Rauzier, N. Fawal, K. H. Keddy, H. Salje, S. Moore, A. K. Mukhopadhyay, R. Bercion, F. J. Luquero, A. Ngandjio, M. Dosso, E. Monakhova, B. Garin, C. Bouchier, C. Pazzani, A. Mutreja, R. Grunow, F. Sidikou, L. Bonte, S. Breurec, M. Damian, B. M. Njanpop-Lafourcade, G. Sapriel, A. L. Page, M. Hamze, M. Henkens, G. Chowdhury, M. Mengel, J. L. Koeck, J…
CNRVC000055	F. X. Weill, D. Domman, E. Njamkepo, C. Tarr, J. Rauzier, N. Fawal, K. H. Keddy, H. Salje, S. Moore, A. K. Mukhopadhyay, R. Bercion, F. J. Luquero, A. Ngandjio, M. Dosso, E. Monakhova, B. Garin, C. Bouchier, C. Pazzani, A. Mutreja, R. Grunow, F. Sidikou, L. Bonte, S. Breurec, M. Damian, B. M. Njanpop-Lafourcade, G. Sapriel, A. L. Page, M. Hamze, M. Henkens, G. Chowdhury, M. Mengel, J. L. Koeck, J…
CNRVC000056	F. X. Weill, D. Domman, E. Njamkepo, C. Tarr, J. Rauzier, N. Fawal, K. H. Keddy, H. Salje, S. Moore, A. K. Mukhopadhyay, R. Bercion, F. J. Luquero, A. Ngandjio, M. Dosso, E. Monakhova, B. Garin, C. Bouchier, C. Pazzani, A. Mutreja, R. Grunow, F. Sidikou, L. Bonte, S. Breurec, M. Damian, B. M. Njanpop-Lafourcade, G. Sapriel, A. L. Page, M. Hamze, M. Henkens, G. Chowdhury, M. Mengel, J. L. Koeck, J…
CNRVC000058	F. X. Weill, D. Domman, E. Njamkepo, C. Tarr, J. Rauzier, N. Fawal, K. H. Keddy, H. Salje, S. Moore, A. K. Mukhopadhyay, R. Bercion, F. J. Luquero, A. Ngandjio, M. Dosso, E. Monakhova, B. Garin, C. Bouchier, C. Pazzani, A. Mutreja, R. Grunow, F. Sidikou, L. Bonte, S. Breurec, M. Damian, B. M. Njanpop-Lafourcade, G. Sapriel, A. L. Page, M. Hamze, M. Henkens, G. Chowdhury, M. Mengel, J. L. Koeck, J…
CNRVC000059	F. X. Weill, D. Domman, E. Njamkepo, C. Tarr, J. Rauzier, N. Fawal, K. H. Keddy, H. Salje, S. Moore, A. K. Mukhopadhyay, R. Bercion, F. J. Luquero, A. Ngandjio, M. Dosso, E. Monakhova, B. Garin, C. Bouchier, C. Pazzani, A. Mutreja, R. Grunow, F. Sidikou, L. Bonte, S. Breurec, M. Damian, B. M. Njanpop-Lafourcade, G. Sapriel, A. L. Page, M. Hamze, M. Henkens, G. Chowdhury, M. Mengel, J. L. Koeck, J…
CNRVC000060	F. X. Weill, D. Domman, E. Njamkepo, C. Tarr, J. Rauzier, N. Fawal, K. H. Keddy, H. Salje, S. Moore, A. K. Mukhopadhyay, R. Bercion, F. J. Luquero, A. Ngandjio, M. Dosso, E. Monakhova, B. Garin, C. Bouchier, C. Pazzani, A. Mutreja, R. Grunow, F. Sidikou, L. Bonte, S. Breurec, M. Damian, B. M. Njanpop-Lafourcade, G. Sapriel, A. L. Page, M. Hamze, M. Henkens, G. Chowdhury, M. Mengel, J. L. Koeck, J…
CNRVC000062	F. X. Weill, D. Domman, E. Njamkepo, C. Tarr, J. Rauzier, N. Fawal, K. H. Keddy, H. Salje, S. Moore, A. K. Mukhopadhyay, R. Bercion, F. J. Luquero, A. Ngandjio, M. Dosso, E. Monakhova, B. Garin, C. Bouchier, C. Pazzani, A. Mutreja, R. Grunow, F. Sidikou, L. Bonte, S. Breurec, M. Damian, B. M. Njanpop-Lafourcade, G. Sapriel, A. L. Page, M. Hamze, M. Henkens, G. Chowdhury, M. Mengel, J. L. Koeck, J…
CNRVC000064	F. X. Weill, D. Domman, E. Njamkepo, C. Tarr, J. Rauzier, N. Fawal, K. H. Keddy, H. Salje, S. Moore, A. K. Mukhopadhyay, R. Bercion, F. J. Luquero, A. Ngandjio, M. Dosso, E. Monakhova, B. Garin, C. Bouchier, C. Pazzani, A. Mutreja, R. Grunow, F. Sidikou, L. Bonte, S. Breurec, M. Damian, B. M. Njanpop-Lafourcade, G. Sapriel, A. L. Page, M. Hamze, M. Henkens, G. Chowdhury, M. Mengel, J. L. Koeck, J…
CNRVC000065	F. X. Weill, D. Domman, E. Njamkepo, C. Tarr, J. Rauzier, N. Fawal, K. H. Keddy, H. Salje, S. Moore, A. K. Mukhopadhyay, R. Bercion, F. J. Luquero, A. Ngandjio, M. Dosso, E. Monakhova, B. Garin, C. Bouchier, C. Pazzani, A. Mutreja, R. Grunow, F. Sidikou, L. Bonte, S. Breurec, M. Damian, B. M. Njanpop-Lafourcade, G. Sapriel, A. L. Page, M. Hamze, M. Henkens, G. Chowdhury, M. Mengel, J. L. Koeck, J…
CNRVC000085	F. X. Weill, D. Domman, E. Njamkepo, C. Tarr, J. Rauzier, N. Fawal, K. H. Keddy, H. Salje, S. Moore, A. K. Mukhopadhyay, R. Bercion, F. J. Luquero, A. Ngandjio, M. Dosso, E. Monakhova, B. Garin, C. Bouchier, C. Pazzani, A. Mutreja, R. Grunow, F. Sidikou, L. Bonte, S. Breurec, M. Damian, B. M. Njanpop-Lafourcade, G. Sapriel, A. L. Page, M. Hamze, M. Henkens, G. Chowdhury, M. Mengel, J. L. Koeck, J…
CNRVC000209	F. X. Weill, D. Domman, E. Njamkepo, C. Tarr, J. Rauzier, N. Fawal, K. H. Keddy, H. Salje, S. Moore, A. K. Mukhopadhyay, R. Bercion, F. J. Luquero, A. Ngandjio, M. Dosso, E. Monakhova, B. Garin, C. Bouchier, C. Pazzani, A. Mutreja, R. Grunow, F. Sidikou, L. Bonte, S. Breurec, M. Damian, B. M. Njanpop-Lafourcade, G. Sapriel, A. L. Page, M. Hamze, M. Henkens, G. Chowdhury, M. Mengel, J. L. Koeck, J…
CNRVC000212	F. X. Weill, D. Domman, E. Njamkepo, C. Tarr, J. Rauzier, N. Fawal, K. H. Keddy, H. Salje, S. Moore, A. K. Mukhopadhyay, R. Bercion, F. J. Luquero, A. Ngandjio, M. Dosso, E. Monakhova, B. Garin, C. Bouchier, C. Pazzani, A. Mutreja, R. Grunow, F. Sidikou, L. Bonte, S. Breurec, M. Damian, B. M. Njanpop-Lafourcade, G. Sapriel, A. L. Page, M. Hamze, M. Henkens, G. Chowdhury, M. Mengel, J. L. Koeck, J…
CNRVC000323	F. X. Weill, D. Domman, E. Njamkepo, C. Tarr, J. Rauzier, N. Fawal, K. H. Keddy, H. Salje, S. Moore, A. K. Mukhopadhyay, R. Bercion, F. J. Luquero, A. Ngandjio, M. Dosso, E. Monakhova, B. Garin, C. Bouchier, C. Pazzani, A. Mutreja, R. Grunow, F. Sidikou, L. Bonte, S. Breurec, M. Damian, B. M. Njanpop-Lafourcade, G. Sapriel, A. L. Page, M. Hamze, M. Henkens, G. Chowdhury, M. Mengel, J. L. Koeck, J…
CNRVC010008	F. X. Weill, D. Domman, E. Njamkepo, C. Tarr, J. Rauzier, N. Fawal, K. H. Keddy, H. Salje, S. Moore, A. K. Mukhopadhyay, R. Bercion, F. J. Luquero, A. Ngandjio, M. Dosso, E. Monakhova, B. Garin, C. Bouchier, C. Pazzani, A. Mutreja, R. Grunow, F. Sidikou, L. Bonte, S. Breurec, M. Damian, B. M. Njanpop-Lafourcade, G. Sapriel, A. L. Page, M. Hamze, M. Henkens, G. Chowdhury, M. Mengel, J. L. Koeck, J…
CNRVC010015	F. X. Weill, D. Domman, E. Njamkepo, C. Tarr, J. Rauzier, N. Fawal, K. H. Keddy, H. Salje, S. Moore, A. K. Mukhopadhyay, R. Bercion, F. J. Luquero, A. Ngandjio, M. Dosso, E. Monakhova, B. Garin, C. Bouchier, C. Pazzani, A. Mutreja, R. Grunow, F. Sidikou, L. Bonte, S. Breurec, M. Damian, B. M. Njanpop-Lafourcade, G. Sapriel, A. L. Page, M. Hamze, M. Henkens, G. Chowdhury, M. Mengel, J. L. Koeck, J…
CNRVC010017	F. X. Weill, D. Domman, E. Njamkepo, C. Tarr, J. Rauzier, N. Fawal, K. H. Keddy, H. Salje, S. Moore, A. K. Mukhopadhyay, R. Bercion, F. J. Luquero, A. Ngandjio, M. Dosso, E. Monakhova, B. Garin, C. Bouchier, C. Pazzani, A. Mutreja, R. Grunow, F. Sidikou, L. Bonte, S. Breurec, M. Damian, B. M. Njanpop-Lafourcade, G. Sapriel, A. L. Page, M. Hamze, M. Henkens, G. Chowdhury, M. Mengel, J. L. Koeck, J…
CNRVC010018	F. X. Weill, D. Domman, E. Njamkepo, C. Tarr, J. Rauzier, N. Fawal, K. H. Keddy, H. Salje, S. Moore, A. K. Mukhopadhyay, R. Bercion, F. J. Luquero, A. Ngandjio, M. Dosso, E. Monakhova, B. Garin, C. Bouchier, C. Pazzani, A. Mutreja, R. Grunow, F. Sidikou, L. Bonte, S. Breurec, M. Damian, B. M. Njanpop-Lafourcade, G. Sapriel, A. L. Page, M. Hamze, M. Henkens, G. Chowdhury, M. Mengel, J. L. Koeck, J…
CNRVC010023	F. X. Weill, D. Domman, E. Njamkepo, C. Tarr, J. Rauzier, N. Fawal, K. H. Keddy, H. Salje, S. Moore, A. K. Mukhopadhyay, R. Bercion, F. J. Luquero, A. Ngandjio, M. Dosso, E. Monakhova, B. Garin, C. Bouchier, C. Pazzani, A. Mutreja, R. Grunow, F. Sidikou, L. Bonte, S. Breurec, M. Damian, B. M. Njanpop-Lafourcade, G. Sapriel, A. L. Page, M. Hamze, M. Henkens, G. Chowdhury, M. Mengel, J. L. Koeck, J…
CNRVC010038	F. X. Weill, D. Domman, E. Njamkepo, C. Tarr, J. Rauzier, N. Fawal, K. H. Keddy, H. Salje, S. Moore, A. K. Mukhopadhyay, R. Bercion, F. J. Luquero, A. Ngandjio, M. Dosso, E. Monakhova, B. Garin, C. Bouchier, C. Pazzani, A. Mutreja, R. Grunow, F. Sidikou, L. Bonte, S. Breurec, M. Damian, B. M. Njanpop-Lafourcade, G. Sapriel, A. L. Page, M. Hamze, M. Henkens, G. Chowdhury, M. Mengel, J. L. Koeck, J…
CNRVC010042	F. X. Weill, D. Domman, E. Njamkepo, C. Tarr, J. Rauzier, N. Fawal, K. H. Keddy, H. Salje, S. Moore, A. K. Mukhopadhyay, R. Bercion, F. J. Luquero, A. Ngandjio, M. Dosso, E. Monakhova, B. Garin, C. Bouchier, C. Pazzani, A. Mutreja, R. Grunow, F. Sidikou, L. Bonte, S. Breurec, M. Damian, B. M. Njanpop-Lafourcade, G. Sapriel, A. L. Page, M. Hamze, M. Henkens, G. Chowdhury, M. Mengel, J. L. Koeck, J…
CNRVC010045	F. X. Weill, D. Domman, E. Njamkepo, C. Tarr, J. Rauzier, N. Fawal, K. H. Keddy, H. Salje, S. Moore, A. K. Mukhopadhyay, R. Bercion, F. J. Luquero, A. Ngandjio, M. Dosso, E. Monakhova, B. Garin, C. Bouchier, C. Pazzani, A. Mutreja, R. Grunow, F. Sidikou, L. Bonte, S. Breurec, M. Damian, B. M. Njanpop-Lafourcade, G. Sapriel, A. L. Page, M. Hamze, M. Henkens, G. Chowdhury, M. Mengel, J. L. Koeck, J…
CNRVC010046	F. X. Weill, D. Domman, E. Njamkepo, C. Tarr, J. Rauzier, N. Fawal, K. H. Keddy, H. Salje, S. Moore, A. K. Mukhopadhyay, R. Bercion, F. J. Luquero, A. Ngandjio, M. Dosso, E. Monakhova, B. Garin, C. Bouchier, C. Pazzani, A. Mutreja, R. Grunow, F. Sidikou, L. Bonte, S. Breurec, M. Damian, B. M. Njanpop-Lafourcade, G. Sapriel, A. L. Page, M. Hamze, M. Henkens, G. Chowdhury, M. Mengel, J. L. Koeck, J…
CNRVC010048	F. X. Weill, D. Domman, E. Njamkepo, C. Tarr, J. Rauzier, N. Fawal, K. H. Keddy, H. Salje, S. Moore, A. K. Mukhopadhyay, R. Bercion, F. J. Luquero, A. Ngandjio, M. Dosso, E. Monakhova, B. Garin, C. Bouchier, C. Pazzani, A. Mutreja, R. Grunow, F. Sidikou, L. Bonte, S. Breurec, M. Damian, B. M. Njanpop-Lafourcade, G. Sapriel, A. L. Page, M. Hamze, M. Henkens, G. Chowdhury, M. Mengel, J. L. Koeck, J…
CNRVC010051	F. X. Weill, D. Domman, E. Njamkepo, C. Tarr, J. Rauzier, N. Fawal, K. H. Keddy, H. Salje, S. Moore, A. K. Mukhopadhyay, R. Bercion, F. J. Luquero, A. Ngandjio, M. Dosso, E. Monakhova, B. Garin, C. Bouchier, C. Pazzani, A. Mutreja, R. Grunow, F. Sidikou, L. Bonte, S. Breurec, M. Damian, B. M. Njanpop-Lafourcade, G. Sapriel, A. L. Page, M. Hamze, M. Henkens, G. Chowdhury, M. Mengel, J. L. Koeck, J…
CNRVC010055	F. X. Weill, D. Domman, E. Njamkepo, C. Tarr, J. Rauzier, N. Fawal, K. H. Keddy, H. Salje, S. Moore, A. K. Mukhopadhyay, R. Bercion, F. J. Luquero, A. Ngandjio, M. Dosso, E. Monakhova, B. Garin, C. Bouchier, C. Pazzani, A. Mutreja, R. Grunow, F. Sidikou, L. Bonte, S. Breurec, M. Damian, B. M. Njanpop-Lafourcade, G. Sapriel, A. L. Page, M. Hamze, M. Henkens, G. Chowdhury, M. Mengel, J. L. Koeck, J…
CNRVC010061	F. X. Weill, D. Domman, E. Njamkepo, C. Tarr, J. Rauzier, N. Fawal, K. H. Keddy, H. Salje, S. Moore, A. K. Mukhopadhyay, R. Bercion, F. J. Luquero, A. Ngandjio, M. Dosso, E. Monakhova, B. Garin, C. Bouchier, C. Pazzani, A. Mutreja, R. Grunow, F. Sidikou, L. Bonte, S. Breurec, M. Damian, B. M. Njanpop-Lafourcade, G. Sapriel, A. L. Page, M. Hamze, M. Henkens, G. Chowdhury, M. Mengel, J. L. Koeck, J…
CNRVC010062	F. X. Weill, D. Domman, E. Njamkepo, C. Tarr, J. Rauzier, N. Fawal, K. H. Keddy, H. Salje, S. Moore, A. K. Mukhopadhyay, R. Bercion, F. J. Luquero, A. Ngandjio, M. Dosso, E. Monakhova, B. Garin, C. Bouchier, C. Pazzani, A. Mutreja, R. Grunow, F. Sidikou, L. Bonte, S. Breurec, M. Damian, B. M. Njanpop-Lafourcade, G. Sapriel, A. L. Page, M. Hamze, M. Henkens, G. Chowdhury, M. Mengel, J. L. Koeck, J…
CNRVC010100	F. X. Weill, D. Domman, E. Njamkepo, C. Tarr, J. Rauzier, N. Fawal, K. H. Keddy, H. Salje, S. Moore, A. K. Mukhopadhyay, R. Bercion, F. J. Luquero, A. Ngandjio, M. Dosso, E. Monakhova, B. Garin, C. Bouchier, C. Pazzani, A. Mutreja, R. Grunow, F. Sidikou, L. Bonte, S. Breurec, M. Damian, B. M. Njanpop-Lafourcade, G. Sapriel, A. L. Page, M. Hamze, M. Henkens, G. Chowdhury, M. Mengel, J. L. Koeck, J…
CNRVC010108	F. X. Weill, D. Domman, E. Njamkepo, C. Tarr, J. Rauzier, N. Fawal, K. H. Keddy, H. Salje, S. Moore, A. K. Mukhopadhyay, R. Bercion, F. J. Luquero, A. Ngandjio, M. Dosso, E. Monakhova, B. Garin, C. Bouchier, C. Pazzani, A. Mutreja, R. Grunow, F. Sidikou, L. Bonte, S. Breurec, M. Damian, B. M. Njanpop-Lafourcade, G. Sapriel, A. L. Page, M. Hamze, M. Henkens, G. Chowdhury, M. Mengel, J. L. Koeck, J…
CNRVC010120	F. X. Weill, D. Domman, E. Njamkepo, C. Tarr, J. Rauzier, N. Fawal, K. H. Keddy, H. Salje, S. Moore, A. K. Mukhopadhyay, R. Bercion, F. J. Luquero, A. Ngandjio, M. Dosso, E. Monakhova, B. Garin, C. Bouchier, C. Pazzani, A. Mutreja, R. Grunow, F. Sidikou, L. Bonte, S. Breurec, M. Damian, B. M. Njanpop-Lafourcade, G. Sapriel, A. L. Page, M. Hamze, M. Henkens, G. Chowdhury, M. Mengel, J. L. Koeck, J…
CNRVC010123	F. X. Weill, D. Domman, E. Njamkepo, C. Tarr, J. Rauzier, N. Fawal, K. H. Keddy, H. Salje, S. Moore, A. K. Mukhopadhyay, R. Bercion, F. J. Luquero, A. Ngandjio, M. Dosso, E. Monakhova, B. Garin, C. Bouchier, C. Pazzani, A. Mutreja, R. Grunow, F. Sidikou, L. Bonte, S. Breurec, M. Damian, B. M. Njanpop-Lafourcade, G. Sapriel, A. L. Page, M. Hamze, M. Henkens, G. Chowdhury, M. Mengel, J. L. Koeck, J…
CNRVC010203	F. X. Weill, D. Domman, E. Njamkepo, C. Tarr, J. Rauzier, N. Fawal, K. H. Keddy, H. Salje, S. Moore, A. K. Mukhopadhyay, R. Bercion, F. J. Luquero, A. Ngandjio, M. Dosso, E. Monakhova, B. Garin, C. Bouchier, C. Pazzani, A. Mutreja, R. Grunow, F. Sidikou, L. Bonte, S. Breurec, M. Damian, B. M. Njanpop-Lafourcade, G. Sapriel, A. L. Page, M. Hamze, M. Henkens, G. Chowdhury, M. Mengel, J. L. Koeck, J…
CNRVC010205	F. X. Weill, D. Domman, E. Njamkepo, C. Tarr, J. Rauzier, N. Fawal, K. H. Keddy, H. Salje, S. Moore, A. K. Mukhopadhyay, R. Bercion, F. J. Luquero, A. Ngandjio, M. Dosso, E. Monakhova, B. Garin, C. Bouchier, C. Pazzani, A. Mutreja, R. Grunow, F. Sidikou, L. Bonte, S. Breurec, M. Damian, B. M. Njanpop-Lafourcade, G. Sapriel, A. L. Page, M. Hamze, M. Henkens, G. Chowdhury, M. Mengel, J. L. Koeck, J…
CNRVC010206	F. X. Weill, D. Domman, E. Njamkepo, C. Tarr, J. Rauzier, N. Fawal, K. H. Keddy, H. Salje, S. Moore, A. K. Mukhopadhyay, R. Bercion, F. J. Luquero, A. Ngandjio, M. Dosso, E. Monakhova, B. Garin, C. Bouchier, C. Pazzani, A. Mutreja, R. Grunow, F. Sidikou, L. Bonte, S. Breurec, M. Damian, B. M. Njanpop-Lafourcade, G. Sapriel, A. L. Page, M. Hamze, M. Henkens, G. Chowdhury, M. Mengel, J. L. Koeck, J…
CNRVC010221	F. X. Weill, D. Domman, E. Njamkepo, C. Tarr, J. Rauzier, N. Fawal, K. H. Keddy, H. Salje, S. Moore, A. K. Mukhopadhyay, R. Bercion, F. J. Luquero, A. Ngandjio, M. Dosso, E. Monakhova, B. Garin, C. Bouchier, C. Pazzani, A. Mutreja, R. Grunow, F. Sidikou, L. Bonte, S. Breurec, M. Damian, B. M. Njanpop-Lafourcade, G. Sapriel, A. L. Page, M. Hamze, M. Henkens, G. Chowdhury, M. Mengel, J. L. Koeck, J…
CNRVC010243	F. X. Weill, D. Domman, E. Njamkepo, C. Tarr, J. Rauzier, N. Fawal, K. H. Keddy, H. Salje, S. Moore, A. K. Mukhopadhyay, R. Bercion, F. J. Luquero, A. Ngandjio, M. Dosso, E. Monakhova, B. Garin, C. Bouchier, C. Pazzani, A. Mutreja, R. Grunow, F. Sidikou, L. Bonte, S. Breurec, M. Damian, B. M. Njanpop-Lafourcade, G. Sapriel, A. L. Page, M. Hamze, M. Henkens, G. Chowdhury, M. Mengel, J. L. Koeck, J…
CNRVC010254	F. X. Weill, D. Domman, E. Njamkepo, C. Tarr, J. Rauzier, N. Fawal, K. H. Keddy, H. Salje, S. Moore, A. K. Mukhopadhyay, R. Bercion, F. J. Luquero, A. Ngandjio, M. Dosso, E. Monakhova, B. Garin, C. Bouchier, C. Pazzani, A. Mutreja, R. Grunow, F. Sidikou, L. Bonte, S. Breurec, M. Damian, B. M. Njanpop-Lafourcade, G. Sapriel, A. L. Page, M. Hamze, M. Henkens, G. Chowdhury, M. Mengel, J. L. Koeck, J…
CNRVC020003	F. X. Weill, D. Domman, E. Njamkepo, C. Tarr, J. Rauzier, N. Fawal, K. H. Keddy, H. Salje, S. Moore, A. K. Mukhopadhyay, R. Bercion, F. J. Luquero, A. Ngandjio, M. Dosso, E. Monakhova, B. Garin, C. Bouchier, C. Pazzani, A. Mutreja, R. Grunow, F. Sidikou, L. Bonte, S. Breurec, M. Damian, B. M. Njanpop-Lafourcade, G. Sapriel, A. L. Page, M. Hamze, M. Henkens, G. Chowdhury, M. Mengel, J. L. Koeck, J…
CNRVC020062	F. X. Weill, D. Domman, E. Njamkepo, C. Tarr, J. Rauzier, N. Fawal, K. H. Keddy, H. Salje, S. Moore, A. K. Mukhopadhyay, R. Bercion, F. J. Luquero, A. Ngandjio, M. Dosso, E. Monakhova, B. Garin, C. Bouchier, C. Pazzani, A. Mutreja, R. Grunow, F. Sidikou, L. Bonte, S. Breurec, M. Damian, B. M. Njanpop-Lafourcade, G. Sapriel, A. L. Page, M. Hamze, M. Henkens, G. Chowdhury, M. Mengel, J. L. Koeck, J…
CNRVC020284	F. X. Weill, D. Domman, E. Njamkepo, C. Tarr, J. Rauzier, N. Fawal, K. H. Keddy, H. Salje, S. Moore, A. K. Mukhopadhyay, R. Bercion, F. J. Luquero, A. Ngandjio, M. Dosso, E. Monakhova, B. Garin, C. Bouchier, C. Pazzani, A. Mutreja, R. Grunow, F. Sidikou, L. Bonte, S. Breurec, M. Damian, B. M. Njanpop-Lafourcade, G. Sapriel, A. L. Page, M. Hamze, M. Henkens, G. Chowdhury, M. Mengel, J. L. Koeck, J…
CNRVC020361	F. X. Weill, D. Domman, E. Njamkepo, C. Tarr, J. Rauzier, N. Fawal, K. H. Keddy, H. Salje, S. Moore, A. K. Mukhopadhyay, R. Bercion, F. J. Luquero, A. Ngandjio, M. Dosso, E. Monakhova, B. Garin, C. Bouchier, C. Pazzani, A. Mutreja, R. Grunow, F. Sidikou, L. Bonte, S. Breurec, M. Damian, B. M. Njanpop-Lafourcade, G. Sapriel, A. L. Page, M. Hamze, M. Henkens, G. Chowdhury, M. Mengel, J. L. Koeck, J…
CNRVC020367	F. X. Weill, D. Domman, E. Njamkepo, C. Tarr, J. Rauzier, N. Fawal, K. H. Keddy, H. Salje, S. Moore, A. K. Mukhopadhyay, R. Bercion, F. J. Luquero, A. Ngandjio, M. Dosso, E. Monakhova, B. Garin, C. Bouchier, C. Pazzani, A. Mutreja, R. Grunow, F. Sidikou, L. Bonte, S. Breurec, M. Damian, B. M. Njanpop-Lafourcade, G. Sapriel, A. L. Page, M. Hamze, M. Henkens, G. Chowdhury, M. Mengel, J. L. Koeck, J…
CNRVC020393	F. X. Weill, D. Domman, E. Njamkepo, C. Tarr, J. Rauzier, N. Fawal, K. H. Keddy, H. Salje, S. Moore, A. K. Mukhopadhyay, R. Bercion, F. J. Luquero, A. Ngandjio, M. Dosso, E. Monakhova, B. Garin, C. Bouchier, C. Pazzani, A. Mutreja, R. Grunow, F. Sidikou, L. Bonte, S. Breurec, M. Damian, B. M. Njanpop-Lafourcade, G. Sapriel, A. L. Page, M. Hamze, M. Henkens, G. Chowdhury, M. Mengel, J. L. Koeck, J…
CNRVC020404	F. X. Weill, D. Domman, E. Njamkepo, C. Tarr, J. Rauzier, N. Fawal, K. H. Keddy, H. Salje, S. Moore, A. K. Mukhopadhyay, R. Bercion, F. J. Luquero, A. Ngandjio, M. Dosso, E. Monakhova, B. Garin, C. Bouchier, C. Pazzani, A. Mutreja, R. Grunow, F. Sidikou, L. Bonte, S. Breurec, M. Damian, B. M. Njanpop-Lafourcade, G. Sapriel, A. L. Page, M. Hamze, M. Henkens, G. Chowdhury, M. Mengel, J. L. Koeck, J…
CNRVC030032	F. X. Weill, D. Domman, E. Njamkepo, C. Tarr, J. Rauzier, N. Fawal, K. H. Keddy, H. Salje, S. Moore, A. K. Mukhopadhyay, R. Bercion, F. J. Luquero, A. Ngandjio, M. Dosso, E. Monakhova, B. Garin, C. Bouchier, C. Pazzani, A. Mutreja, R. Grunow, F. Sidikou, L. Bonte, S. Breurec, M. Damian, B. M. Njanpop-Lafourcade, G. Sapriel, A. L. Page, M. Hamze, M. Henkens, G. Chowdhury, M. Mengel, J. L. Koeck, J…
CNRVC030082	F. X. Weill, D. Domman, E. Njamkepo, C. Tarr, J. Rauzier, N. Fawal, K. H. Keddy, H. Salje, S. Moore, A. K. Mukhopadhyay, R. Bercion, F. J. Luquero, A. Ngandjio, M. Dosso, E. Monakhova, B. Garin, C. Bouchier, C. Pazzani, A. Mutreja, R. Grunow, F. Sidikou, L. Bonte, S. Breurec, M. Damian, B. M. Njanpop-Lafourcade, G. Sapriel, A. L. Page, M. Hamze, M. Henkens, G. Chowdhury, M. Mengel, J. L. Koeck, J…
CNRVC030084	F. X. Weill, D. Domman, E. Njamkepo, C. Tarr, J. Rauzier, N. Fawal, K. H. Keddy, H. Salje, S. Moore, A. K. Mukhopadhyay, R. Bercion, F. J. Luquero, A. Ngandjio, M. Dosso, E. Monakhova, B. Garin, C. Bouchier, C. Pazzani, A. Mutreja, R. Grunow, F. Sidikou, L. Bonte, S. Breurec, M. Damian, B. M. Njanpop-Lafourcade, G. Sapriel, A. L. Page, M. Hamze, M. Henkens, G. Chowdhury, M. Mengel, J. L. Koeck, J…
CNRVC030293	F. X. Weill, D. Domman, E. Njamkepo, C. Tarr, J. Rauzier, N. Fawal, K. H. Keddy, H. Salje, S. Moore, A. K. Mukhopadhyay, R. Bercion, F. J. Luquero, A. Ngandjio, M. Dosso, E. Monakhova, B. Garin, C. Bouchier, C. Pazzani, A. Mutreja, R. Grunow, F. Sidikou, L. Bonte, S. Breurec, M. Damian, B. M. Njanpop-Lafourcade, G. Sapriel, A. L. Page, M. Hamze, M. Henkens, G. Chowdhury, M. Mengel, J. L. Koeck, J…
CNRVC030391	F. X. Weill, D. Domman, E. Njamkepo, C. Tarr, J. Rauzier, N. Fawal, K. H. Keddy, H. Salje, S. Moore, A. K. Mukhopadhyay, R. Bercion, F. J. Luquero, A. Ngandjio, M. Dosso, E. Monakhova, B. Garin, C. Bouchier, C. Pazzani, A. Mutreja, R. Grunow, F. Sidikou, L. Bonte, S. Breurec, M. Damian, B. M. Njanpop-Lafourcade, G. Sapriel, A. L. Page, M. Hamze, M. Henkens, G. Chowdhury, M. Mengel, J. L. Koeck, J…
CNRVC030392	F. X. Weill, D. Domman, E. Njamkepo, C. Tarr, J. Rauzier, N. Fawal, K. H. Keddy, H. Salje, S. Moore, A. K. Mukhopadhyay, R. Bercion, F. J. Luquero, A. Ngandjio, M. Dosso, E. Monakhova, B. Garin, C. Bouchier, C. Pazzani, A. Mutreja, R. Grunow, F. Sidikou, L. Bonte, S. Breurec, M. Damian, B. M. Njanpop-Lafourcade, G. Sapriel, A. L. Page, M. Hamze, M. Henkens, G. Chowdhury, M. Mengel, J. L. Koeck, J…
CNRVC030438	F. X. Weill, D. Domman, E. Njamkepo, C. Tarr, J. Rauzier, N. Fawal, K. H. Keddy, H. Salje, S. Moore, A. K. Mukhopadhyay, R. Bercion, F. J. Luquero, A. Ngandjio, M. Dosso, E. Monakhova, B. Garin, C. Bouchier, C. Pazzani, A. Mutreja, R. Grunow, F. Sidikou, L. Bonte, S. Breurec, M. Damian, B. M. Njanpop-Lafourcade, G. Sapriel, A. L. Page, M. Hamze, M. Henkens, G. Chowdhury, M. Mengel, J. L. Koeck, J…
CNRVC030469	F. X. Weill, D. Domman, E. Njamkepo, C. Tarr, J. Rauzier, N. Fawal, K. H. Keddy, H. Salje, S. Moore, A. K. Mukhopadhyay, R. Bercion, F. J. Luquero, A. Ngandjio, M. Dosso, E. Monakhova, B. Garin, C. Bouchier, C. Pazzani, A. Mutreja, R. Grunow, F. Sidikou, L. Bonte, S. Breurec, M. Damian, B. M. Njanpop-Lafourcade, G. Sapriel, A. L. Page, M. Hamze, M. Henkens, G. Chowdhury, M. Mengel, J. L. Koeck, J…
CNRVC030475	F. X. Weill, D. Domman, E. Njamkepo, C. Tarr, J. Rauzier, N. Fawal, K. H. Keddy, H. Salje, S. Moore, A. K. Mukhopadhyay, R. Bercion, F. J. Luquero, A. Ngandjio, M. Dosso, E. Monakhova, B. Garin, C. Bouchier, C. Pazzani, A. Mutreja, R. Grunow, F. Sidikou, L. Bonte, S. Breurec, M. Damian, B. M. Njanpop-Lafourcade, G. Sapriel, A. L. Page, M. Hamze, M. Henkens, G. Chowdhury, M. Mengel, J. L. Koeck, J…
CNRVC030477	F. X. Weill, D. Domman, E. Njamkepo, C. Tarr, J. Rauzier, N. Fawal, K. H. Keddy, H. Salje, S. Moore, A. K. Mukhopadhyay, R. Bercion, F. J. Luquero, A. Ngandjio, M. Dosso, E. Monakhova, B. Garin, C. Bouchier, C. Pazzani, A. Mutreja, R. Grunow, F. Sidikou, L. Bonte, S. Breurec, M. Damian, B. M. Njanpop-Lafourcade, G. Sapriel, A. L. Page, M. Hamze, M. Henkens, G. Chowdhury, M. Mengel, J. L. Koeck, J…
CNRVC030485	F. X. Weill, D. Domman, E. Njamkepo, C. Tarr, J. Rauzier, N. Fawal, K. H. Keddy, H. Salje, S. Moore, A. K. Mukhopadhyay, R. Bercion, F. J. Luquero, A. Ngandjio, M. Dosso, E. Monakhova, B. Garin, C. Bouchier, C. Pazzani, A. Mutreja, R. Grunow, F. Sidikou, L. Bonte, S. Breurec, M. Damian, B. M. Njanpop-Lafourcade, G. Sapriel, A. L. Page, M. Hamze, M. Henkens, G. Chowdhury, M. Mengel, J. L. Koeck, J…
CNRVC030519	F. X. Weill, D. Domman, E. Njamkepo, C. Tarr, J. Rauzier, N. Fawal, K. H. Keddy, H. Salje, S. Moore, A. K. Mukhopadhyay, R. Bercion, F. J. Luquero, A. Ngandjio, M. Dosso, E. Monakhova, B. Garin, C. Bouchier, C. Pazzani, A. Mutreja, R. Grunow, F. Sidikou, L. Bonte, S. Breurec, M. Damian, B. M. Njanpop-Lafourcade, G. Sapriel, A. L. Page, M. Hamze, M. Henkens, G. Chowdhury, M. Mengel, J. L. Koeck, J…
CNRVC030567	F. X. Weill, D. Domman, E. Njamkepo, C. Tarr, J. Rauzier, N. Fawal, K. H. Keddy, H. Salje, S. Moore, A. K. Mukhopadhyay, R. Bercion, F. J. Luquero, A. Ngandjio, M. Dosso, E. Monakhova, B. Garin, C. Bouchier, C. Pazzani, A. Mutreja, R. Grunow, F. Sidikou, L. Bonte, S. Breurec, M. Damian, B. M. Njanpop-Lafourcade, G. Sapriel, A. L. Page, M. Hamze, M. Henkens, G. Chowdhury, M. Mengel, J. L. Koeck, J…
CNRVC030593	F. X. Weill, D. Domman, E. Njamkepo, C. Tarr, J. Rauzier, N. Fawal, K. H. Keddy, H. Salje, S. Moore, A. K. Mukhopadhyay, R. Bercion, F. J. Luquero, A. Ngandjio, M. Dosso, E. Monakhova, B. Garin, C. Bouchier, C. Pazzani, A. Mutreja, R. Grunow, F. Sidikou, L. Bonte, S. Breurec, M. Damian, B. M. Njanpop-Lafourcade, G. Sapriel, A. L. Page, M. Hamze, M. Henkens, G. Chowdhury, M. Mengel, J. L. Koeck, J…
CNRVC030594	F. X. Weill, D. Domman, E. Njamkepo, C. Tarr, J. Rauzier, N. Fawal, K. H. Keddy, H. Salje, S. Moore, A. K. Mukhopadhyay, R. Bercion, F. J. Luquero, A. Ngandjio, M. Dosso, E. Monakhova, B. Garin, C. Bouchier, C. Pazzani, A. Mutreja, R. Grunow, F. Sidikou, L. Bonte, S. Breurec, M. Damian, B. M. Njanpop-Lafourcade, G. Sapriel, A. L. Page, M. Hamze, M. Henkens, G. Chowdhury, M. Mengel, J. L. Koeck, J…
CNRVC040061	F. X. Weill, D. Domman, E. Njamkepo, C. Tarr, J. Rauzier, N. Fawal, K. H. Keddy, H. Salje, S. Moore, A. K. Mukhopadhyay, R. Bercion, F. J. Luquero, A. Ngandjio, M. Dosso, E. Monakhova, B. Garin, C. Bouchier, C. Pazzani, A. Mutreja, R. Grunow, F. Sidikou, L. Bonte, S. Breurec, M. Damian, B. M. Njanpop-Lafourcade, G. Sapriel, A. L. Page, M. Hamze, M. Henkens, G. Chowdhury, M. Mengel, J. L. Koeck, J…
CNRVC040074	F. X. Weill, D. Domman, E. Njamkepo, C. Tarr, J. Rauzier, N. Fawal, K. H. Keddy, H. Salje, S. Moore, A. K. Mukhopadhyay, R. Bercion, F. J. Luquero, A. Ngandjio, M. Dosso, E. Monakhova, B. Garin, C. Bouchier, C. Pazzani, A. Mutreja, R. Grunow, F. Sidikou, L. Bonte, S. Breurec, M. Damian, B. M. Njanpop-Lafourcade, G. Sapriel, A. L. Page, M. Hamze, M. Henkens, G. Chowdhury, M. Mengel, J. L. Koeck, J…
CNRVC040082	F. X. Weill, D. Domman, E. Njamkepo, C. Tarr, J. Rauzier, N. Fawal, K. H. Keddy, H. Salje, S. Moore, A. K. Mukhopadhyay, R. Bercion, F. J. Luquero, A. Ngandjio, M. Dosso, E. Monakhova, B. Garin, C. Bouchier, C. Pazzani, A. Mutreja, R. Grunow, F. Sidikou, L. Bonte, S. Breurec, M. Damian, B. M. Njanpop-Lafourcade, G. Sapriel, A. L. Page, M. Hamze, M. Henkens, G. Chowdhury, M. Mengel, J. L. Koeck, J…
CNRVC040110	F. X. Weill, D. Domman, E. Njamkepo, C. Tarr, J. Rauzier, N. Fawal, K. H. Keddy, H. Salje, S. Moore, A. K. Mukhopadhyay, R. Bercion, F. J. Luquero, A. Ngandjio, M. Dosso, E. Monakhova, B. Garin, C. Bouchier, C. Pazzani, A. Mutreja, R. Grunow, F. Sidikou, L. Bonte, S. Breurec, M. Damian, B. M. Njanpop-Lafourcade, G. Sapriel, A. L. Page, M. Hamze, M. Henkens, G. Chowdhury, M. Mengel, J. L. Koeck, J…
CNRVC040127	F. X. Weill, D. Domman, E. Njamkepo, C. Tarr, J. Rauzier, N. Fawal, K. H. Keddy, H. Salje, S. Moore, A. K. Mukhopadhyay, R. Bercion, F. J. Luquero, A. Ngandjio, M. Dosso, E. Monakhova, B. Garin, C. Bouchier, C. Pazzani, A. Mutreja, R. Grunow, F. Sidikou, L. Bonte, S. Breurec, M. Damian, B. M. Njanpop-Lafourcade, G. Sapriel, A. L. Page, M. Hamze, M. Henkens, G. Chowdhury, M. Mengel, J. L. Koeck, J…
CNRVC040132	F. X. Weill, D. Domman, E. Njamkepo, C. Tarr, J. Rauzier, N. Fawal, K. H. Keddy, H. Salje, S. Moore, A. K. Mukhopadhyay, R. Bercion, F. J. Luquero, A. Ngandjio, M. Dosso, E. Monakhova, B. Garin, C. Bouchier, C. Pazzani, A. Mutreja, R. Grunow, F. Sidikou, L. Bonte, S. Breurec, M. Damian, B. M. Njanpop-Lafourcade, G. Sapriel, A. L. Page, M. Hamze, M. Henkens, G. Chowdhury, M. Mengel, J. L. Koeck, J…
CNRVC040203	F. X. Weill, D. Domman, E. Njamkepo, C. Tarr, J. Rauzier, N. Fawal, K. H. Keddy, H. Salje, S. Moore, A. K. Mukhopadhyay, R. Bercion, F. J. Luquero, A. Ngandjio, M. Dosso, E. Monakhova, B. Garin, C. Bouchier, C. Pazzani, A. Mutreja, R. Grunow, F. Sidikou, L. Bonte, S. Breurec, M. Damian, B. M. Njanpop-Lafourcade, G. Sapriel, A. L. Page, M. Hamze, M. Henkens, G. Chowdhury, M. Mengel, J. L. Koeck, J…
CNRVC040206	F. X. Weill, D. Domman, E. Njamkepo, C. Tarr, J. Rauzier, N. Fawal, K. H. Keddy, H. Salje, S. Moore, A. K. Mukhopadhyay, R. Bercion, F. J. Luquero, A. Ngandjio, M. Dosso, E. Monakhova, B. Garin, C. Bouchier, C. Pazzani, A. Mutreja, R. Grunow, F. Sidikou, L. Bonte, S. Breurec, M. Damian, B. M. Njanpop-Lafourcade, G. Sapriel, A. L. Page, M. Hamze, M. Henkens, G. Chowdhury, M. Mengel, J. L. Koeck, J…
CNRVC040209	F. X. Weill, D. Domman, E. Njamkepo, C. Tarr, J. Rauzier, N. Fawal, K. H. Keddy, H. Salje, S. Moore, A. K. Mukhopadhyay, R. Bercion, F. J. Luquero, A. Ngandjio, M. Dosso, E. Monakhova, B. Garin, C. Bouchier, C. Pazzani, A. Mutreja, R. Grunow, F. Sidikou, L. Bonte, S. Breurec, M. Damian, B. M. Njanpop-Lafourcade, G. Sapriel, A. L. Page, M. Hamze, M. Henkens, G. Chowdhury, M. Mengel, J. L. Koeck, J…
CNRVC040210	F. X. Weill, D. Domman, E. Njamkepo, C. Tarr, J. Rauzier, N. Fawal, K. H. Keddy, H. Salje, S. Moore, A. K. Mukhopadhyay, R. Bercion, F. J. Luquero, A. Ngandjio, M. Dosso, E. Monakhova, B. Garin, C. Bouchier, C. Pazzani, A. Mutreja, R. Grunow, F. Sidikou, L. Bonte, S. Breurec, M. Damian, B. M. Njanpop-Lafourcade, G. Sapriel, A. L. Page, M. Hamze, M. Henkens, G. Chowdhury, M. Mengel, J. L. Koeck, J…
CNRVC040257	F. X. Weill, D. Domman, E. Njamkepo, C. Tarr, J. Rauzier, N. Fawal, K. H. Keddy, H. Salje, S. Moore, A. K. Mukhopadhyay, R. Bercion, F. J. Luquero, A. Ngandjio, M. Dosso, E. Monakhova, B. Garin, C. Bouchier, C. Pazzani, A. Mutreja, R. Grunow, F. Sidikou, L. Bonte, S. Breurec, M. Damian, B. M. Njanpop-Lafourcade, G. Sapriel, A. L. Page, M. Hamze, M. Henkens, G. Chowdhury, M. Mengel, J. L. Koeck, J…
CNRVC040299	F. X. Weill, D. Domman, E. Njamkepo, C. Tarr, J. Rauzier, N. Fawal, K. H. Keddy, H. Salje, S. Moore, A. K. Mukhopadhyay, R. Bercion, F. J. Luquero, A. Ngandjio, M. Dosso, E. Monakhova, B. Garin, C. Bouchier, C. Pazzani, A. Mutreja, R. Grunow, F. Sidikou, L. Bonte, S. Breurec, M. Damian, B. M. Njanpop-Lafourcade, G. Sapriel, A. L. Page, M. Hamze, M. Henkens, G. Chowdhury, M. Mengel, J. L. Koeck, J…
CNRVC040303	F. X. Weill, D. Domman, E. Njamkepo, C. Tarr, J. Rauzier, N. Fawal, K. H. Keddy, H. Salje, S. Moore, A. K. Mukhopadhyay, R. Bercion, F. J. Luquero, A. Ngandjio, M. Dosso, E. Monakhova, B. Garin, C. Bouchier, C. Pazzani, A. Mutreja, R. Grunow, F. Sidikou, L. Bonte, S. Breurec, M. Damian, B. M. Njanpop-Lafourcade, G. Sapriel, A. L. Page, M. Hamze, M. Henkens, G. Chowdhury, M. Mengel, J. L. Koeck, J…
CNRVC040314	F. X. Weill, D. Domman, E. Njamkepo, C. Tarr, J. Rauzier, N. Fawal, K. H. Keddy, H. Salje, S. Moore, A. K. Mukhopadhyay, R. Bercion, F. J. Luquero, A. Ngandjio, M. Dosso, E. Monakhova, B. Garin, C. Bouchier, C. Pazzani, A. Mutreja, R. Grunow, F. Sidikou, L. Bonte, S. Breurec, M. Damian, B. M. Njanpop-Lafourcade, G. Sapriel, A. L. Page, M. Hamze, M. Henkens, G. Chowdhury, M. Mengel, J. L. Koeck, J…
CNRVC050008	F. X. Weill, D. Domman, E. Njamkepo, C. Tarr, J. Rauzier, N. Fawal, K. H. Keddy, H. Salje, S. Moore, A. K. Mukhopadhyay, R. Bercion, F. J. Luquero, A. Ngandjio, M. Dosso, E. Monakhova, B. Garin, C. Bouchier, C. Pazzani, A. Mutreja, R. Grunow, F. Sidikou, L. Bonte, S. Breurec, M. Damian, B. M. Njanpop-Lafourcade, G. Sapriel, A. L. Page, M. Hamze, M. Henkens, G. Chowdhury, M. Mengel, J. L. Koeck, J…
CNRVC050011	F. X. Weill, D. Domman, E. Njamkepo, C. Tarr, J. Rauzier, N. Fawal, K. H. Keddy, H. Salje, S. Moore, A. K. Mukhopadhyay, R. Bercion, F. J. Luquero, A. Ngandjio, M. Dosso, E. Monakhova, B. Garin, C. Bouchier, C. Pazzani, A. Mutreja, R. Grunow, F. Sidikou, L. Bonte, S. Breurec, M. Damian, B. M. Njanpop-Lafourcade, G. Sapriel, A. L. Page, M. Hamze, M. Henkens, G. Chowdhury, M. Mengel, J. L. Koeck, J…
CNRVC050060	F. X. Weill, D. Domman, E. Njamkepo, C. Tarr, J. Rauzier, N. Fawal, K. H. Keddy, H. Salje, S. Moore, A. K. Mukhopadhyay, R. Bercion, F. J. Luquero, A. Ngandjio, M. Dosso, E. Monakhova, B. Garin, C. Bouchier, C. Pazzani, A. Mutreja, R. Grunow, F. Sidikou, L. Bonte, S. Breurec, M. Damian, B. M. Njanpop-Lafourcade, G. Sapriel, A. L. Page, M. Hamze, M. Henkens, G. Chowdhury, M. Mengel, J. L. Koeck, J…
CNRVC050073	F. X. Weill, D. Domman, E. Njamkepo, C. Tarr, J. Rauzier, N. Fawal, K. H. Keddy, H. Salje, S. Moore, A. K. Mukhopadhyay, R. Bercion, F. J. Luquero, A. Ngandjio, M. Dosso, E. Monakhova, B. Garin, C. Bouchier, C. Pazzani, A. Mutreja, R. Grunow, F. Sidikou, L. Bonte, S. Breurec, M. Damian, B. M. Njanpop-Lafourcade, G. Sapriel, A. L. Page, M. Hamze, M. Henkens, G. Chowdhury, M. Mengel, J. L. Koeck, J…
CNRVC050077	F. X. Weill, D. Domman, E. Njamkepo, C. Tarr, J. Rauzier, N. Fawal, K. H. Keddy, H. Salje, S. Moore, A. K. Mukhopadhyay, R. Bercion, F. J. Luquero, A. Ngandjio, M. Dosso, E. Monakhova, B. Garin, C. Bouchier, C. Pazzani, A. Mutreja, R. Grunow, F. Sidikou, L. Bonte, S. Breurec, M. Damian, B. M. Njanpop-Lafourcade, G. Sapriel, A. L. Page, M. Hamze, M. Henkens, G. Chowdhury, M. Mengel, J. L. Koeck, J…
CNRVC050139	F. X. Weill, D. Domman, E. Njamkepo, C. Tarr, J. Rauzier, N. Fawal, K. H. Keddy, H. Salje, S. Moore, A. K. Mukhopadhyay, R. Bercion, F. J. Luquero, A. Ngandjio, M. Dosso, E. Monakhova, B. Garin, C. Bouchier, C. Pazzani, A. Mutreja, R. Grunow, F. Sidikou, L. Bonte, S. Breurec, M. Damian, B. M. Njanpop-Lafourcade, G. Sapriel, A. L. Page, M. Hamze, M. Henkens, G. Chowdhury, M. Mengel, J. L. Koeck, J…
CNRVC050140	F. X. Weill, D. Domman, E. Njamkepo, C. Tarr, J. Rauzier, N. Fawal, K. H. Keddy, H. Salje, S. Moore, A. K. Mukhopadhyay, R. Bercion, F. J. Luquero, A. Ngandjio, M. Dosso, E. Monakhova, B. Garin, C. Bouchier, C. Pazzani, A. Mutreja, R. Grunow, F. Sidikou, L. Bonte, S. Breurec, M. Damian, B. M. Njanpop-Lafourcade, G. Sapriel, A. L. Page, M. Hamze, M. Henkens, G. Chowdhury, M. Mengel, J. L. Koeck, J…
CNRVC050280	F. X. Weill, D. Domman, E. Njamkepo, C. Tarr, J. Rauzier, N. Fawal, K. H. Keddy, H. Salje, S. Moore, A. K. Mukhopadhyay, R. Bercion, F. J. Luquero, A. Ngandjio, M. Dosso, E. Monakhova, B. Garin, C. Bouchier, C. Pazzani, A. Mutreja, R. Grunow, F. Sidikou, L. Bonte, S. Breurec, M. Damian, B. M. Njanpop-Lafourcade, G. Sapriel, A. L. Page, M. Hamze, M. Henkens, G. Chowdhury, M. Mengel, J. L. Koeck, J…
CNRVC050284	F. X. Weill, D. Domman, E. Njamkepo, C. Tarr, J. Rauzier, N. Fawal, K. H. Keddy, H. Salje, S. Moore, A. K. Mukhopadhyay, R. Bercion, F. J. Luquero, A. Ngandjio, M. Dosso, E. Monakhova, B. Garin, C. Bouchier, C. Pazzani, A. Mutreja, R. Grunow, F. Sidikou, L. Bonte, S. Breurec, M. Damian, B. M. Njanpop-Lafourcade, G. Sapriel, A. L. Page, M. Hamze, M. Henkens, G. Chowdhury, M. Mengel, J. L. Koeck, J…
CNRVC050323	F. X. Weill, D. Domman, E. Njamkepo, C. Tarr, J. Rauzier, N. Fawal, K. H. Keddy, H. Salje, S. Moore, A. K. Mukhopadhyay, R. Bercion, F. J. Luquero, A. Ngandjio, M. Dosso, E. Monakhova, B. Garin, C. Bouchier, C. Pazzani, A. Mutreja, R. Grunow, F. Sidikou, L. Bonte, S. Breurec, M. Damian, B. M. Njanpop-Lafourcade, G. Sapriel, A. L. Page, M. Hamze, M. Henkens, G. Chowdhury, M. Mengel, J. L. Koeck, J…
CNRVC050334	F. X. Weill, D. Domman, E. Njamkepo, C. Tarr, J. Rauzier, N. Fawal, K. H. Keddy, H. Salje, S. Moore, A. K. Mukhopadhyay, R. Bercion, F. J. Luquero, A. Ngandjio, M. Dosso, E. Monakhova, B. Garin, C. Bouchier, C. Pazzani, A. Mutreja, R. Grunow, F. Sidikou, L. Bonte, S. Breurec, M. Damian, B. M. Njanpop-Lafourcade, G. Sapriel, A. L. Page, M. Hamze, M. Henkens, G. Chowdhury, M. Mengel, J. L. Koeck, J…
CNRVC060003	F. X. Weill, D. Domman, E. Njamkepo, C. Tarr, J. Rauzier, N. Fawal, K. H. Keddy, H. Salje, S. Moore, A. K. Mukhopadhyay, R. Bercion, F. J. Luquero, A. Ngandjio, M. Dosso, E. Monakhova, B. Garin, C. Bouchier, C. Pazzani, A. Mutreja, R. Grunow, F. Sidikou, L. Bonte, S. Breurec, M. Damian, B. M. Njanpop-Lafourcade, G. Sapriel, A. L. Page, M. Hamze, M. Henkens, G. Chowdhury, M. Mengel, J. L. Koeck, J…
CNRVC060009	F. X. Weill, D. Domman, E. Njamkepo, C. Tarr, J. Rauzier, N. Fawal, K. H. Keddy, H. Salje, S. Moore, A. K. Mukhopadhyay, R. Bercion, F. J. Luquero, A. Ngandjio, M. Dosso, E. Monakhova, B. Garin, C. Bouchier, C. Pazzani, A. Mutreja, R. Grunow, F. Sidikou, L. Bonte, S. Breurec, M. Damian, B. M. Njanpop-Lafourcade, G. Sapriel, A. L. Page, M. Hamze, M. Henkens, G. Chowdhury, M. Mengel, J. L. Koeck, J…
CNRVC060010	F. X. Weill, D. Domman, E. Njamkepo, C. Tarr, J. Rauzier, N. Fawal, K. H. Keddy, H. Salje, S. Moore, A. K. Mukhopadhyay, R. Bercion, F. J. Luquero, A. Ngandjio, M. Dosso, E. Monakhova, B. Garin, C. Bouchier, C. Pazzani, A. Mutreja, R. Grunow, F. Sidikou, L. Bonte, S. Breurec, M. Damian, B. M. Njanpop-Lafourcade, G. Sapriel, A. L. Page, M. Hamze, M. Henkens, G. Chowdhury, M. Mengel, J. L. Koeck, J…
CNRVC060089	F. X. Weill, D. Domman, E. Njamkepo, C. Tarr, J. Rauzier, N. Fawal, K. H. Keddy, H. Salje, S. Moore, A. K. Mukhopadhyay, R. Bercion, F. J. Luquero, A. Ngandjio, M. Dosso, E. Monakhova, B. Garin, C. Bouchier, C. Pazzani, A. Mutreja, R. Grunow, F. Sidikou, L. Bonte, S. Breurec, M. Damian, B. M. Njanpop-Lafourcade, G. Sapriel, A. L. Page, M. Hamze, M. Henkens, G. Chowdhury, M. Mengel, J. L. Koeck, J…
CNRVC060111	F. X. Weill, D. Domman, E. Njamkepo, C. Tarr, J. Rauzier, N. Fawal, K. H. Keddy, H. Salje, S. Moore, A. K. Mukhopadhyay, R. Bercion, F. J. Luquero, A. Ngandjio, M. Dosso, E. Monakhova, B. Garin, C. Bouchier, C. Pazzani, A. Mutreja, R. Grunow, F. Sidikou, L. Bonte, S. Breurec, M. Damian, B. M. Njanpop-Lafourcade, G. Sapriel, A. L. Page, M. Hamze, M. Henkens, G. Chowdhury, M. Mengel, J. L. Koeck, J…
CNRVC060119	F. X. Weill, D. Domman, E. Njamkepo, C. Tarr, J. Rauzier, N. Fawal, K. H. Keddy, H. Salje, S. Moore, A. K. Mukhopadhyay, R. Bercion, F. J. Luquero, A. Ngandjio, M. Dosso, E. Monakhova, B. Garin, C. Bouchier, C. Pazzani, A. Mutreja, R. Grunow, F. Sidikou, L. Bonte, S. Breurec, M. Damian, B. M. Njanpop-Lafourcade, G. Sapriel, A. L. Page, M. Hamze, M. Henkens, G. Chowdhury, M. Mengel, J. L. Koeck, J…
CNRVC060120	F. X. Weill, D. Domman, E. Njamkepo, C. Tarr, J. Rauzier, N. Fawal, K. H. Keddy, H. Salje, S. Moore, A. K. Mukhopadhyay, R. Bercion, F. J. Luquero, A. Ngandjio, M. Dosso, E. Monakhova, B. Garin, C. Bouchier, C. Pazzani, A. Mutreja, R. Grunow, F. Sidikou, L. Bonte, S. Breurec, M. Damian, B. M. Njanpop-Lafourcade, G. Sapriel, A. L. Page, M. Hamze, M. Henkens, G. Chowdhury, M. Mengel, J. L. Koeck, J…
CNRVC060153	F. X. Weill, D. Domman, E. Njamkepo, C. Tarr, J. Rauzier, N. Fawal, K. H. Keddy, H. Salje, S. Moore, A. K. Mukhopadhyay, R. Bercion, F. J. Luquero, A. Ngandjio, M. Dosso, E. Monakhova, B. Garin, C. Bouchier, C. Pazzani, A. Mutreja, R. Grunow, F. Sidikou, L. Bonte, S. Breurec, M. Damian, B. M. Njanpop-Lafourcade, G. Sapriel, A. L. Page, M. Hamze, M. Henkens, G. Chowdhury, M. Mengel, J. L. Koeck, J…
CNRVC060272	F. X. Weill, D. Domman, E. Njamkepo, C. Tarr, J. Rauzier, N. Fawal, K. H. Keddy, H. Salje, S. Moore, A. K. Mukhopadhyay, R. Bercion, F. J. Luquero, A. Ngandjio, M. Dosso, E. Monakhova, B. Garin, C. Bouchier, C. Pazzani, A. Mutreja, R. Grunow, F. Sidikou, L. Bonte, S. Breurec, M. Damian, B. M. Njanpop-Lafourcade, G. Sapriel, A. L. Page, M. Hamze, M. Henkens, G. Chowdhury, M. Mengel, J. L. Koeck, J…
CNRVC060273	F. X. Weill, D. Domman, E. Njamkepo, C. Tarr, J. Rauzier, N. Fawal, K. H. Keddy, H. Salje, S. Moore, A. K. Mukhopadhyay, R. Bercion, F. J. Luquero, A. Ngandjio, M. Dosso, E. Monakhova, B. Garin, C. Bouchier, C. Pazzani, A. Mutreja, R. Grunow, F. Sidikou, L. Bonte, S. Breurec, M. Damian, B. M. Njanpop-Lafourcade, G. Sapriel, A. L. Page, M. Hamze, M. Henkens, G. Chowdhury, M. Mengel, J. L. Koeck, J…
CNRVC060279	F. X. Weill, D. Domman, E. Njamkepo, C. Tarr, J. Rauzier, N. Fawal, K. H. Keddy, H. Salje, S. Moore, A. K. Mukhopadhyay, R. Bercion, F. J. Luquero, A. Ngandjio, M. Dosso, E. Monakhova, B. Garin, C. Bouchier, C. Pazzani, A. Mutreja, R. Grunow, F. Sidikou, L. Bonte, S. Breurec, M. Damian, B. M. Njanpop-Lafourcade, G. Sapriel, A. L. Page, M. Hamze, M. Henkens, G. Chowdhury, M. Mengel, J. L. Koeck, J…
CNRVC060280	F. X. Weill, D. Domman, E. Njamkepo, C. Tarr, J. Rauzier, N. Fawal, K. H. Keddy, H. Salje, S. Moore, A. K. Mukhopadhyay, R. Bercion, F. J. Luquero, A. Ngandjio, M. Dosso, E. Monakhova, B. Garin, C. Bouchier, C. Pazzani, A. Mutreja, R. Grunow, F. Sidikou, L. Bonte, S. Breurec, M. Damian, B. M. Njanpop-Lafourcade, G. Sapriel, A. L. Page, M. Hamze, M. Henkens, G. Chowdhury, M. Mengel, J. L. Koeck, J…
CNRVC060333	F. X. Weill, D. Domman, E. Njamkepo, C. Tarr, J. Rauzier, N. Fawal, K. H. Keddy, H. Salje, S. Moore, A. K. Mukhopadhyay, R. Bercion, F. J. Luquero, A. Ngandjio, M. Dosso, E. Monakhova, B. Garin, C. Bouchier, C. Pazzani, A. Mutreja, R. Grunow, F. Sidikou, L. Bonte, S. Breurec, M. Damian, B. M. Njanpop-Lafourcade, G. Sapriel, A. L. Page, M. Hamze, M. Henkens, G. Chowdhury, M. Mengel, J. L. Koeck, J…
CNRVC070011	F. X. Weill, D. Domman, E. Njamkepo, C. Tarr, J. Rauzier, N. Fawal, K. H. Keddy, H. Salje, S. Moore, A. K. Mukhopadhyay, R. Bercion, F. J. Luquero, A. Ngandjio, M. Dosso, E. Monakhova, B. Garin, C. Bouchier, C. Pazzani, A. Mutreja, R. Grunow, F. Sidikou, L. Bonte, S. Breurec, M. Damian, B. M. Njanpop-Lafourcade, G. Sapriel, A. L. Page, M. Hamze, M. Henkens, G. Chowdhury, M. Mengel, J. L. Koeck, J…
CNRVC070012	F. X. Weill, D. Domman, E. Njamkepo, C. Tarr, J. Rauzier, N. Fawal, K. H. Keddy, H. Salje, S. Moore, A. K. Mukhopadhyay, R. Bercion, F. J. Luquero, A. Ngandjio, M. Dosso, E. Monakhova, B. Garin, C. Bouchier, C. Pazzani, A. Mutreja, R. Grunow, F. Sidikou, L. Bonte, S. Breurec, M. Damian, B. M. Njanpop-Lafourcade, G. Sapriel, A. L. Page, M. Hamze, M. Henkens, G. Chowdhury, M. Mengel, J. L. Koeck, J…
CNRVC070020	F. X. Weill, D. Domman, E. Njamkepo, C. Tarr, J. Rauzier, N. Fawal, K. H. Keddy, H. Salje, S. Moore, A. K. Mukhopadhyay, R. Bercion, F. J. Luquero, A. Ngandjio, M. Dosso, E. Monakhova, B. Garin, C. Bouchier, C. Pazzani, A. Mutreja, R. Grunow, F. Sidikou, L. Bonte, S. Breurec, M. Damian, B. M. Njanpop-Lafourcade, G. Sapriel, A. L. Page, M. Hamze, M. Henkens, G. Chowdhury, M. Mengel, J. L. Koeck, J…
CNRVC070045	F. X. Weill, D. Domman, E. Njamkepo, C. Tarr, J. Rauzier, N. Fawal, K. H. Keddy, H. Salje, S. Moore, A. K. Mukhopadhyay, R. Bercion, F. J. Luquero, A. Ngandjio, M. Dosso, E. Monakhova, B. Garin, C. Bouchier, C. Pazzani, A. Mutreja, R. Grunow, F. Sidikou, L. Bonte, S. Breurec, M. Damian, B. M. Njanpop-Lafourcade, G. Sapriel, A. L. Page, M. Hamze, M. Henkens, G. Chowdhury, M. Mengel, J. L. Koeck, J…
CNRVC070066	F. X. Weill, D. Domman, E. Njamkepo, C. Tarr, J. Rauzier, N. Fawal, K. H. Keddy, H. Salje, S. Moore, A. K. Mukhopadhyay, R. Bercion, F. J. Luquero, A. Ngandjio, M. Dosso, E. Monakhova, B. Garin, C. Bouchier, C. Pazzani, A. Mutreja, R. Grunow, F. Sidikou, L. Bonte, S. Breurec, M. Damian, B. M. Njanpop-Lafourcade, G. Sapriel, A. L. Page, M. Hamze, M. Henkens, G. Chowdhury, M. Mengel, J. L. Koeck, J…
CNRVC070067	F. X. Weill, D. Domman, E. Njamkepo, C. Tarr, J. Rauzier, N. Fawal, K. H. Keddy, H. Salje, S. Moore, A. K. Mukhopadhyay, R. Bercion, F. J. Luquero, A. Ngandjio, M. Dosso, E. Monakhova, B. Garin, C. Bouchier, C. Pazzani, A. Mutreja, R. Grunow, F. Sidikou, L. Bonte, S. Breurec, M. Damian, B. M. Njanpop-Lafourcade, G. Sapriel, A. L. Page, M. Hamze, M. Henkens, G. Chowdhury, M. Mengel, J. L. Koeck, J…
CNRVC070120	F. X. Weill, D. Domman, E. Njamkepo, C. Tarr, J. Rauzier, N. Fawal, K. H. Keddy, H. Salje, S. Moore, A. K. Mukhopadhyay, R. Bercion, F. J. Luquero, A. Ngandjio, M. Dosso, E. Monakhova, B. Garin, C. Bouchier, C. Pazzani, A. Mutreja, R. Grunow, F. Sidikou, L. Bonte, S. Breurec, M. Damian, B. M. Njanpop-Lafourcade, G. Sapriel, A. L. Page, M. Hamze, M. Henkens, G. Chowdhury, M. Mengel, J. L. Koeck, J…
CNRVC070124	F. X. Weill, D. Domman, E. Njamkepo, C. Tarr, J. Rauzier, N. Fawal, K. H. Keddy, H. Salje, S. Moore, A. K. Mukhopadhyay, R. Bercion, F. J. Luquero, A. Ngandjio, M. Dosso, E. Monakhova, B. Garin, C. Bouchier, C. Pazzani, A. Mutreja, R. Grunow, F. Sidikou, L. Bonte, S. Breurec, M. Damian, B. M. Njanpop-Lafourcade, G. Sapriel, A. L. Page, M. Hamze, M. Henkens, G. Chowdhury, M. Mengel, J. L. Koeck, J…
CNRVC070136	F. X. Weill, D. Domman, E. Njamkepo, C. Tarr, J. Rauzier, N. Fawal, K. H. Keddy, H. Salje, S. Moore, A. K. Mukhopadhyay, R. Bercion, F. J. Luquero, A. Ngandjio, M. Dosso, E. Monakhova, B. Garin, C. Bouchier, C. Pazzani, A. Mutreja, R. Grunow, F. Sidikou, L. Bonte, S. Breurec, M. Damian, B. M. Njanpop-Lafourcade, G. Sapriel, A. L. Page, M. Hamze, M. Henkens, G. Chowdhury, M. Mengel, J. L. Koeck, J…
CNRVC070142	F. X. Weill, D. Domman, E. Njamkepo, C. Tarr, J. Rauzier, N. Fawal, K. H. Keddy, H. Salje, S. Moore, A. K. Mukhopadhyay, R. Bercion, F. J. Luquero, A. Ngandjio, M. Dosso, E. Monakhova, B. Garin, C. Bouchier, C. Pazzani, A. Mutreja, R. Grunow, F. Sidikou, L. Bonte, S. Breurec, M. Damian, B. M. Njanpop-Lafourcade, G. Sapriel, A. L. Page, M. Hamze, M. Henkens, G. Chowdhury, M. Mengel, J. L. Koeck, J…
CNRVC070144	F. X. Weill, D. Domman, E. Njamkepo, C. Tarr, J. Rauzier, N. Fawal, K. H. Keddy, H. Salje, S. Moore, A. K. Mukhopadhyay, R. Bercion, F. J. Luquero, A. Ngandjio, M. Dosso, E. Monakhova, B. Garin, C. Bouchier, C. Pazzani, A. Mutreja, R. Grunow, F. Sidikou, L. Bonte, S. Breurec, M. Damian, B. M. Njanpop-Lafourcade, G. Sapriel, A. L. Page, M. Hamze, M. Henkens, G. Chowdhury, M. Mengel, J. L. Koeck, J…
CNRVC070154	F. X. Weill, D. Domman, E. Njamkepo, C. Tarr, J. Rauzier, N. Fawal, K. H. Keddy, H. Salje, S. Moore, A. K. Mukhopadhyay, R. Bercion, F. J. Luquero, A. Ngandjio, M. Dosso, E. Monakhova, B. Garin, C. Bouchier, C. Pazzani, A. Mutreja, R. Grunow, F. Sidikou, L. Bonte, S. Breurec, M. Damian, B. M. Njanpop-Lafourcade, G. Sapriel, A. L. Page, M. Hamze, M. Henkens, G. Chowdhury, M. Mengel, J. L. Koeck, J…
CNRVC070164	F. X. Weill, D. Domman, E. Njamkepo, C. Tarr, J. Rauzier, N. Fawal, K. H. Keddy, H. Salje, S. Moore, A. K. Mukhopadhyay, R. Bercion, F. J. Luquero, A. Ngandjio, M. Dosso, E. Monakhova, B. Garin, C. Bouchier, C. Pazzani, A. Mutreja, R. Grunow, F. Sidikou, L. Bonte, S. Breurec, M. Damian, B. M. Njanpop-Lafourcade, G. Sapriel, A. L. Page, M. Hamze, M. Henkens, G. Chowdhury, M. Mengel, J. L. Koeck, J…
CNRVC070316	F. X. Weill, D. Domman, E. Njamkepo, C. Tarr, J. Rauzier, N. Fawal, K. H. Keddy, H. Salje, S. Moore, A. K. Mukhopadhyay, R. Bercion, F. J. Luquero, A. Ngandjio, M. Dosso, E. Monakhova, B. Garin, C. Bouchier, C. Pazzani, A. Mutreja, R. Grunow, F. Sidikou, L. Bonte, S. Breurec, M. Damian, B. M. Njanpop-Lafourcade, G. Sapriel, A. L. Page, M. Hamze, M. Henkens, G. Chowdhury, M. Mengel, J. L. Koeck, J…
CNRVC070334	F. X. Weill, D. Domman, E. Njamkepo, C. Tarr, J. Rauzier, N. Fawal, K. H. Keddy, H. Salje, S. Moore, A. K. Mukhopadhyay, R. Bercion, F. J. Luquero, A. Ngandjio, M. Dosso, E. Monakhova, B. Garin, C. Bouchier, C. Pazzani, A. Mutreja, R. Grunow, F. Sidikou, L. Bonte, S. Breurec, M. Damian, B. M. Njanpop-Lafourcade, G. Sapriel, A. L. Page, M. Hamze, M. Henkens, G. Chowdhury, M. Mengel, J. L. Koeck, J…
CNRVC070530	F. X. Weill, D. Domman, E. Njamkepo, C. Tarr, J. Rauzier, N. Fawal, K. H. Keddy, H. Salje, S. Moore, A. K. Mukhopadhyay, R. Bercion, F. J. Luquero, A. Ngandjio, M. Dosso, E. Monakhova, B. Garin, C. Bouchier, C. Pazzani, A. Mutreja, R. Grunow, F. Sidikou, L. Bonte, S. Breurec, M. Damian, B. M. Njanpop-Lafourcade, G. Sapriel, A. L. Page, M. Hamze, M. Henkens, G. Chowdhury, M. Mengel, J. L. Koeck, J…
CNRVC080122	F. X. Weill, D. Domman, E. Njamkepo, C. Tarr, J. Rauzier, N. Fawal, K. H. Keddy, H. Salje, S. Moore, A. K. Mukhopadhyay, R. Bercion, F. J. Luquero, A. Ngandjio, M. Dosso, E. Monakhova, B. Garin, C. Bouchier, C. Pazzani, A. Mutreja, R. Grunow, F. Sidikou, L. Bonte, S. Breurec, M. Damian, B. M. Njanpop-Lafourcade, G. Sapriel, A. L. Page, M. Hamze, M. Henkens, G. Chowdhury, M. Mengel, J. L. Koeck, J…
CNRVC080124	F. X. Weill, D. Domman, E. Njamkepo, C. Tarr, J. Rauzier, N. Fawal, K. H. Keddy, H. Salje, S. Moore, A. K. Mukhopadhyay, R. Bercion, F. J. Luquero, A. Ngandjio, M. Dosso, E. Monakhova, B. Garin, C. Bouchier, C. Pazzani, A. Mutreja, R. Grunow, F. Sidikou, L. Bonte, S. Breurec, M. Damian, B. M. Njanpop-Lafourcade, G. Sapriel, A. L. Page, M. Hamze, M. Henkens, G. Chowdhury, M. Mengel, J. L. Koeck, J…
CNRVC080133	F. X. Weill, D. Domman, E. Njamkepo, C. Tarr, J. Rauzier, N. Fawal, K. H. Keddy, H. Salje, S. Moore, A. K. Mukhopadhyay, R. Bercion, F. J. Luquero, A. Ngandjio, M. Dosso, E. Monakhova, B. Garin, C. Bouchier, C. Pazzani, A. Mutreja, R. Grunow, F. Sidikou, L. Bonte, S. Breurec, M. Damian, B. M. Njanpop-Lafourcade, G. Sapriel, A. L. Page, M. Hamze, M. Henkens, G. Chowdhury, M. Mengel, J. L. Koeck, J…
CNRVC080370	F. X. Weill, D. Domman, E. Njamkepo, C. Tarr, J. Rauzier, N. Fawal, K. H. Keddy, H. Salje, S. Moore, A. K. Mukhopadhyay, R. Bercion, F. J. Luquero, A. Ngandjio, M. Dosso, E. Monakhova, B. Garin, C. Bouchier, C. Pazzani, A. Mutreja, R. Grunow, F. Sidikou, L. Bonte, S. Breurec, M. Damian, B. M. Njanpop-Lafourcade, G. Sapriel, A. L. Page, M. Hamze, M. Henkens, G. Chowdhury, M. Mengel, J. L. Koeck, J…
CNRVC080383	F. X. Weill, D. Domman, E. Njamkepo, C. Tarr, J. Rauzier, N. Fawal, K. H. Keddy, H. Salje, S. Moore, A. K. Mukhopadhyay, R. Bercion, F. J. Luquero, A. Ngandjio, M. Dosso, E. Monakhova, B. Garin, C. Bouchier, C. Pazzani, A. Mutreja, R. Grunow, F. Sidikou, L. Bonte, S. Breurec, M. Damian, B. M. Njanpop-Lafourcade, G. Sapriel, A. L. Page, M. Hamze, M. Henkens, G. Chowdhury, M. Mengel, J. L. Koeck, J…
CNRVC080397	F. X. Weill, D. Domman, E. Njamkepo, C. Tarr, J. Rauzier, N. Fawal, K. H. Keddy, H. Salje, S. Moore, A. K. Mukhopadhyay, R. Bercion, F. J. Luquero, A. Ngandjio, M. Dosso, E. Monakhova, B. Garin, C. Bouchier, C. Pazzani, A. Mutreja, R. Grunow, F. Sidikou, L. Bonte, S. Breurec, M. Damian, B. M. Njanpop-Lafourcade, G. Sapriel, A. L. Page, M. Hamze, M. Henkens, G. Chowdhury, M. Mengel, J. L. Koeck, J…
CNRVC080496	F. X. Weill, D. Domman, E. Njamkepo, C. Tarr, J. Rauzier, N. Fawal, K. H. Keddy, H. Salje, S. Moore, A. K. Mukhopadhyay, R. Bercion, F. J. Luquero, A. Ngandjio, M. Dosso, E. Monakhova, B. Garin, C. Bouchier, C. Pazzani, A. Mutreja, R. Grunow, F. Sidikou, L. Bonte, S. Breurec, M. Damian, B. M. Njanpop-Lafourcade, G. Sapriel, A. L. Page, M. Hamze, M. Henkens, G. Chowdhury, M. Mengel, J. L. Koeck, J…
CNRVC080497	F. X. Weill, D. Domman, E. Njamkepo, C. Tarr, J. Rauzier, N. Fawal, K. H. Keddy, H. Salje, S. Moore, A. K. Mukhopadhyay, R. Bercion, F. J. Luquero, A. Ngandjio, M. Dosso, E. Monakhova, B. Garin, C. Bouchier, C. Pazzani, A. Mutreja, R. Grunow, F. Sidikou, L. Bonte, S. Breurec, M. Damian, B. M. Njanpop-Lafourcade, G. Sapriel, A. L. Page, M. Hamze, M. Henkens, G. Chowdhury, M. Mengel, J. L. Koeck, J…
CNRVC080762	F. X. Weill, D. Domman, E. Njamkepo, C. Tarr, J. Rauzier, N. Fawal, K. H. Keddy, H. Salje, S. Moore, A. K. Mukhopadhyay, R. Bercion, F. J. Luquero, A. Ngandjio, M. Dosso, E. Monakhova, B. Garin, C. Bouchier, C. Pazzani, A. Mutreja, R. Grunow, F. Sidikou, L. Bonte, S. Breurec, M. Damian, B. M. Njanpop-Lafourcade, G. Sapriel, A. L. Page, M. Hamze, M. Henkens, G. Chowdhury, M. Mengel, J. L. Koeck, J…
CNRVC080764	F. X. Weill, D. Domman, E. Njamkepo, C. Tarr, J. Rauzier, N. Fawal, K. H. Keddy, H. Salje, S. Moore, A. K. Mukhopadhyay, R. Bercion, F. J. Luquero, A. Ngandjio, M. Dosso, E. Monakhova, B. Garin, C. Bouchier, C. Pazzani, A. Mutreja, R. Grunow, F. Sidikou, L. Bonte, S. Breurec, M. Damian, B. M. Njanpop-Lafourcade, G. Sapriel, A. L. Page, M. Hamze, M. Henkens, G. Chowdhury, M. Mengel, J. L. Koeck, J…
CNRVC090123	F. X. Weill, D. Domman, E. Njamkepo, C. Tarr, J. Rauzier, N. Fawal, K. H. Keddy, H. Salje, S. Moore, A. K. Mukhopadhyay, R. Bercion, F. J. Luquero, A. Ngandjio, M. Dosso, E. Monakhova, B. Garin, C. Bouchier, C. Pazzani, A. Mutreja, R. Grunow, F. Sidikou, L. Bonte, S. Breurec, M. Damian, B. M. Njanpop-Lafourcade, G. Sapriel, A. L. Page, M. Hamze, M. Henkens, G. Chowdhury, M. Mengel, J. L. Koeck, J…
CNRVC090143	F. X. Weill, D. Domman, E. Njamkepo, C. Tarr, J. Rauzier, N. Fawal, K. H. Keddy, H. Salje, S. Moore, A. K. Mukhopadhyay, R. Bercion, F. J. Luquero, A. Ngandjio, M. Dosso, E. Monakhova, B. Garin, C. Bouchier, C. Pazzani, A. Mutreja, R. Grunow, F. Sidikou, L. Bonte, S. Breurec, M. Damian, B. M. Njanpop-Lafourcade, G. Sapriel, A. L. Page, M. Hamze, M. Henkens, G. Chowdhury, M. Mengel, J. L. Koeck, J…
CNRVC090144	F. X. Weill, D. Domman, E. Njamkepo, C. Tarr, J. Rauzier, N. Fawal, K. H. Keddy, H. Salje, S. Moore, A. K. Mukhopadhyay, R. Bercion, F. J. Luquero, A. Ngandjio, M. Dosso, E. Monakhova, B. Garin, C. Bouchier, C. Pazzani, A. Mutreja, R. Grunow, F. Sidikou, L. Bonte, S. Breurec, M. Damian, B. M. Njanpop-Lafourcade, G. Sapriel, A. L. Page, M. Hamze, M. Henkens, G. Chowdhury, M. Mengel, J. L. Koeck, J…
CNRVC090175	F. X. Weill, D. Domman, E. Njamkepo, C. Tarr, J. Rauzier, N. Fawal, K. H. Keddy, H. Salje, S. Moore, A. K. Mukhopadhyay, R. Bercion, F. J. Luquero, A. Ngandjio, M. Dosso, E. Monakhova, B. Garin, C. Bouchier, C. Pazzani, A. Mutreja, R. Grunow, F. Sidikou, L. Bonte, S. Breurec, M. Damian, B. M. Njanpop-Lafourcade, G. Sapriel, A. L. Page, M. Hamze, M. Henkens, G. Chowdhury, M. Mengel, J. L. Koeck, J…
CNRVC090177	F. X. Weill, D. Domman, E. Njamkepo, C. Tarr, J. Rauzier, N. Fawal, K. H. Keddy, H. Salje, S. Moore, A. K. Mukhopadhyay, R. Bercion, F. J. Luquero, A. Ngandjio, M. Dosso, E. Monakhova, B. Garin, C. Bouchier, C. Pazzani, A. Mutreja, R. Grunow, F. Sidikou, L. Bonte, S. Breurec, M. Damian, B. M. Njanpop-Lafourcade, G. Sapriel, A. L. Page, M. Hamze, M. Henkens, G. Chowdhury, M. Mengel, J. L. Koeck, J…
CNRVC090182	F. X. Weill, D. Domman, E. Njamkepo, C. Tarr, J. Rauzier, N. Fawal, K. H. Keddy, H. Salje, S. Moore, A. K. Mukhopadhyay, R. Bercion, F. J. Luquero, A. Ngandjio, M. Dosso, E. Monakhova, B. Garin, C. Bouchier, C. Pazzani, A. Mutreja, R. Grunow, F. Sidikou, L. Bonte, S. Breurec, M. Damian, B. M. Njanpop-Lafourcade, G. Sapriel, A. L. Page, M. Hamze, M. Henkens, G. Chowdhury, M. Mengel, J. L. Koeck, J…
CNRVC100057	F. X. Weill, D. Domman, E. Njamkepo, C. Tarr, J. Rauzier, N. Fawal, K. H. Keddy, H. Salje, S. Moore, A. K. Mukhopadhyay, R. Bercion, F. J. Luquero, A. Ngandjio, M. Dosso, E. Monakhova, B. Garin, C. Bouchier, C. Pazzani, A. Mutreja, R. Grunow, F. Sidikou, L. Bonte, S. Breurec, M. Damian, B. M. Njanpop-Lafourcade, G. Sapriel, A. L. Page, M. Hamze, M. Henkens, G. Chowdhury, M. Mengel, J. L. Koeck, J…
CNRVC100062	F. X. Weill, D. Domman, E. Njamkepo, C. Tarr, J. Rauzier, N. Fawal, K. H. Keddy, H. Salje, S. Moore, A. K. Mukhopadhyay, R. Bercion, F. J. Luquero, A. Ngandjio, M. Dosso, E. Monakhova, B. Garin, C. Bouchier, C. Pazzani, A. Mutreja, R. Grunow, F. Sidikou, L. Bonte, S. Breurec, M. Damian, B. M. Njanpop-Lafourcade, G. Sapriel, A. L. Page, M. Hamze, M. Henkens, G. Chowdhury, M. Mengel, J. L. Koeck, J…
CNRVC100159	F. X. Weill, D. Domman, E. Njamkepo, C. Tarr, J. Rauzier, N. Fawal, K. H. Keddy, H. Salje, S. Moore, A. K. Mukhopadhyay, R. Bercion, F. J. Luquero, A. Ngandjio, M. Dosso, E. Monakhova, B. Garin, C. Bouchier, C. Pazzani, A. Mutreja, R. Grunow, F. Sidikou, L. Bonte, S. Breurec, M. Damian, B. M. Njanpop-Lafourcade, G. Sapriel, A. L. Page, M. Hamze, M. Henkens, G. Chowdhury, M. Mengel, J. L. Koeck, J…
CNRVC100176	F. X. Weill, D. Domman, E. Njamkepo, C. Tarr, J. Rauzier, N. Fawal, K. H. Keddy, H. Salje, S. Moore, A. K. Mukhopadhyay, R. Bercion, F. J. Luquero, A. Ngandjio, M. Dosso, E. Monakhova, B. Garin, C. Bouchier, C. Pazzani, A. Mutreja, R. Grunow, F. Sidikou, L. Bonte, S. Breurec, M. Damian, B. M. Njanpop-Lafourcade, G. Sapriel, A. L. Page, M. Hamze, M. Henkens, G. Chowdhury, M. Mengel, J. L. Koeck, J…
CNRVC100183	F. X. Weill, D. Domman, E. Njamkepo, C. Tarr, J. Rauzier, N. Fawal, K. H. Keddy, H. Salje, S. Moore, A. K. Mukhopadhyay, R. Bercion, F. J. Luquero, A. Ngandjio, M. Dosso, E. Monakhova, B. Garin, C. Bouchier, C. Pazzani, A. Mutreja, R. Grunow, F. Sidikou, L. Bonte, S. Breurec, M. Damian, B. M. Njanpop-Lafourcade, G. Sapriel, A. L. Page, M. Hamze, M. Henkens, G. Chowdhury, M. Mengel, J. L. Koeck, J…
CNRVC100186	F. X. Weill, D. Domman, E. Njamkepo, C. Tarr, J. Rauzier, N. Fawal, K. H. Keddy, H. Salje, S. Moore, A. K. Mukhopadhyay, R. Bercion, F. J. Luquero, A. Ngandjio, M. Dosso, E. Monakhova, B. Garin, C. Bouchier, C. Pazzani, A. Mutreja, R. Grunow, F. Sidikou, L. Bonte, S. Breurec, M. Damian, B. M. Njanpop-Lafourcade, G. Sapriel, A. L. Page, M. Hamze, M. Henkens, G. Chowdhury, M. Mengel, J. L. Koeck, J…
CNRVC100224	F. X. Weill, D. Domman, E. Njamkepo, C. Tarr, J. Rauzier, N. Fawal, K. H. Keddy, H. Salje, S. Moore, A. K. Mukhopadhyay, R. Bercion, F. J. Luquero, A. Ngandjio, M. Dosso, E. Monakhova, B. Garin, C. Bouchier, C. Pazzani, A. Mutreja, R. Grunow, F. Sidikou, L. Bonte, S. Breurec, M. Damian, B. M. Njanpop-Lafourcade, G. Sapriel, A. L. Page, M. Hamze, M. Henkens, G. Chowdhury, M. Mengel, J. L. Koeck, J…
CNRVC100240	F. X. Weill, D. Domman, E. Njamkepo, C. Tarr, J. Rauzier, N. Fawal, K. H. Keddy, H. Salje, S. Moore, A. K. Mukhopadhyay, R. Bercion, F. J. Luquero, A. Ngandjio, M. Dosso, E. Monakhova, B. Garin, C. Bouchier, C. Pazzani, A. Mutreja, R. Grunow, F. Sidikou, L. Bonte, S. Breurec, M. Damian, B. M. Njanpop-Lafourcade, G. Sapriel, A. L. Page, M. Hamze, M. Henkens, G. Chowdhury, M. Mengel, J. L. Koeck, J…
CNRVC100246	F. X. Weill, D. Domman, E. Njamkepo, C. Tarr, J. Rauzier, N. Fawal, K. H. Keddy, H. Salje, S. Moore, A. K. Mukhopadhyay, R. Bercion, F. J. Luquero, A. Ngandjio, M. Dosso, E. Monakhova, B. Garin, C. Bouchier, C. Pazzani, A. Mutreja, R. Grunow, F. Sidikou, L. Bonte, S. Breurec, M. Damian, B. M. Njanpop-Lafourcade, G. Sapriel, A. L. Page, M. Hamze, M. Henkens, G. Chowdhury, M. Mengel, J. L. Koeck, J…
CNRVC100278	F. X. Weill, D. Domman, E. Njamkepo, C. Tarr, J. Rauzier, N. Fawal, K. H. Keddy, H. Salje, S. Moore, A. K. Mukhopadhyay, R. Bercion, F. J. Luquero, A. Ngandjio, M. Dosso, E. Monakhova, B. Garin, C. Bouchier, C. Pazzani, A. Mutreja, R. Grunow, F. Sidikou, L. Bonte, S. Breurec, M. Damian, B. M. Njanpop-Lafourcade, G. Sapriel, A. L. Page, M. Hamze, M. Henkens, G. Chowdhury, M. Mengel, J. L. Koeck, J…
CNRVC110058	F. X. Weill, D. Domman, E. Njamkepo, C. Tarr, J. Rauzier, N. Fawal, K. H. Keddy, H. Salje, S. Moore, A. K. Mukhopadhyay, R. Bercion, F. J. Luquero, A. Ngandjio, M. Dosso, E. Monakhova, B. Garin, C. Bouchier, C. Pazzani, A. Mutreja, R. Grunow, F. Sidikou, L. Bonte, S. Breurec, M. Damian, B. M. Njanpop-Lafourcade, G. Sapriel, A. L. Page, M. Hamze, M. Henkens, G. Chowdhury, M. Mengel, J. L. Koeck, J…
CNRVC110060	F. X. Weill, D. Domman, E. Njamkepo, C. Tarr, J. Rauzier, N. Fawal, K. H. Keddy, H. Salje, S. Moore, A. K. Mukhopadhyay, R. Bercion, F. J. Luquero, A. Ngandjio, M. Dosso, E. Monakhova, B. Garin, C. Bouchier, C. Pazzani, A. Mutreja, R. Grunow, F. Sidikou, L. Bonte, S. Breurec, M. Damian, B. M. Njanpop-Lafourcade, G. Sapriel, A. L. Page, M. Hamze, M. Henkens, G. Chowdhury, M. Mengel, J. L. Koeck, J…
CNRVC110078	F. X. Weill, D. Domman, E. Njamkepo, A. A. Almesbahi, M. Naji, S. S. Nasher, A. Rakesh, A. M. Assiri, N. C. Sharma, S. Kariuki, M. R. Pourshafie, J. Rauzier, A. Abubakar, J. Y. Carter, J. F. Wamala, C. Seguin, C. Bouchier, T. Malliavin, B. Bakhshi, H. H. N. Abulmaali, D. Kumar, S. M. Njoroge, M. R. Malik, J. Kiiru, F. J. Luquero, A. S. Azman, T. Ramamurthy, N. R. Thomson, and M. L. Quilici, Natur…
CNRVC110096	F. X. Weill, D. Domman, E. Njamkepo, C. Tarr, J. Rauzier, N. Fawal, K. H. Keddy, H. Salje, S. Moore, A. K. Mukhopadhyay, R. Bercion, F. J. Luquero, A. Ngandjio, M. Dosso, E. Monakhova, B. Garin, C. Bouchier, C. Pazzani, A. Mutreja, R. Grunow, F. Sidikou, L. Bonte, S. Breurec, M. Damian, B. M. Njanpop-Lafourcade, G. Sapriel, A. L. Page, M. Hamze, M. Henkens, G. Chowdhury, M. Mengel, J. L. Koeck, J…
CNRVC110113	F. X. Weill, D. Domman, E. Njamkepo, C. Tarr, J. Rauzier, N. Fawal, K. H. Keddy, H. Salje, S. Moore, A. K. Mukhopadhyay, R. Bercion, F. J. Luquero, A. Ngandjio, M. Dosso, E. Monakhova, B. Garin, C. Bouchier, C. Pazzani, A. Mutreja, R. Grunow, F. Sidikou, L. Bonte, S. Breurec, M. Damian, B. M. Njanpop-Lafourcade, G. Sapriel, A. L. Page, M. Hamze, M. Henkens, G. Chowdhury, M. Mengel, J. L. Koeck, J…
CNRVC110120	F. X. Weill, D. Domman, E. Njamkepo, C. Tarr, J. Rauzier, N. Fawal, K. H. Keddy, H. Salje, S. Moore, A. K. Mukhopadhyay, R. Bercion, F. J. Luquero, A. Ngandjio, M. Dosso, E. Monakhova, B. Garin, C. Bouchier, C. Pazzani, A. Mutreja, R. Grunow, F. Sidikou, L. Bonte, S. Breurec, M. Damian, B. M. Njanpop-Lafourcade, G. Sapriel, A. L. Page, M. Hamze, M. Henkens, G. Chowdhury, M. Mengel, J. L. Koeck, J…
CNRVC110128	F. X. Weill, D. Domman, E. Njamkepo, C. Tarr, J. Rauzier, N. Fawal, K. H. Keddy, H. Salje, S. Moore, A. K. Mukhopadhyay, R. Bercion, F. J. Luquero, A. Ngandjio, M. Dosso, E. Monakhova, B. Garin, C. Bouchier, C. Pazzani, A. Mutreja, R. Grunow, F. Sidikou, L. Bonte, S. Breurec, M. Damian, B. M. Njanpop-Lafourcade, G. Sapriel, A. L. Page, M. Hamze, M. Henkens, G. Chowdhury, M. Mengel, J. L. Koeck, J…
CNRVC110230	F. X. Weill, D. Domman, E. Njamkepo, C. Tarr, J. Rauzier, N. Fawal, K. H. Keddy, H. Salje, S. Moore, A. K. Mukhopadhyay, R. Bercion, F. J. Luquero, A. Ngandjio, M. Dosso, E. Monakhova, B. Garin, C. Bouchier, C. Pazzani, A. Mutreja, R. Grunow, F. Sidikou, L. Bonte, S. Breurec, M. Damian, B. M. Njanpop-Lafourcade, G. Sapriel, A. L. Page, M. Hamze, M. Henkens, G. Chowdhury, M. Mengel, J. L. Koeck, J…
CNRVC110241	F. X. Weill, D. Domman, E. Njamkepo, C. Tarr, J. Rauzier, N. Fawal, K. H. Keddy, H. Salje, S. Moore, A. K. Mukhopadhyay, R. Bercion, F. J. Luquero, A. Ngandjio, M. Dosso, E. Monakhova, B. Garin, C. Bouchier, C. Pazzani, A. Mutreja, R. Grunow, F. Sidikou, L. Bonte, S. Breurec, M. Damian, B. M. Njanpop-Lafourcade, G. Sapriel, A. L. Page, M. Hamze, M. Henkens, G. Chowdhury, M. Mengel, J. L. Koeck, J…
CNRVC110262	F. X. Weill, D. Domman, E. Njamkepo, C. Tarr, J. Rauzier, N. Fawal, K. H. Keddy, H. Salje, S. Moore, A. K. Mukhopadhyay, R. Bercion, F. J. Luquero, A. Ngandjio, M. Dosso, E. Monakhova, B. Garin, C. Bouchier, C. Pazzani, A. Mutreja, R. Grunow, F. Sidikou, L. Bonte, S. Breurec, M. Damian, B. M. Njanpop-Lafourcade, G. Sapriel, A. L. Page, M. Hamze, M. Henkens, G. Chowdhury, M. Mengel, J. L. Koeck, J…
CNRVC110266	F. X. Weill, D. Domman, E. Njamkepo, C. Tarr, J. Rauzier, N. Fawal, K. H. Keddy, H. Salje, S. Moore, A. K. Mukhopadhyay, R. Bercion, F. J. Luquero, A. Ngandjio, M. Dosso, E. Monakhova, B. Garin, C. Bouchier, C. Pazzani, A. Mutreja, R. Grunow, F. Sidikou, L. Bonte, S. Breurec, M. Damian, B. M. Njanpop-Lafourcade, G. Sapriel, A. L. Page, M. Hamze, M. Henkens, G. Chowdhury, M. Mengel, J. L. Koeck, J…
CNRVC110272	F. X. Weill, D. Domman, E. Njamkepo, C. Tarr, J. Rauzier, N. Fawal, K. H. Keddy, H. Salje, S. Moore, A. K. Mukhopadhyay, R. Bercion, F. J. Luquero, A. Ngandjio, M. Dosso, E. Monakhova, B. Garin, C. Bouchier, C. Pazzani, A. Mutreja, R. Grunow, F. Sidikou, L. Bonte, S. Breurec, M. Damian, B. M. Njanpop-Lafourcade, G. Sapriel, A. L. Page, M. Hamze, M. Henkens, G. Chowdhury, M. Mengel, J. L. Koeck, J…
CNRVC120194	F. X. Weill, D. Domman, E. Njamkepo, C. Tarr, J. Rauzier, N. Fawal, K. H. Keddy, H. Salje, S. Moore, A. K. Mukhopadhyay, R. Bercion, F. J. Luquero, A. Ngandjio, M. Dosso, E. Monakhova, B. Garin, C. Bouchier, C. Pazzani, A. Mutreja, R. Grunow, F. Sidikou, L. Bonte, S. Breurec, M. Damian, B. M. Njanpop-Lafourcade, G. Sapriel, A. L. Page, M. Hamze, M. Henkens, G. Chowdhury, M. Mengel, J. L. Koeck, J…
CNRVC120195	F. X. Weill, D. Domman, E. Njamkepo, C. Tarr, J. Rauzier, N. Fawal, K. H. Keddy, H. Salje, S. Moore, A. K. Mukhopadhyay, R. Bercion, F. J. Luquero, A. Ngandjio, M. Dosso, E. Monakhova, B. Garin, C. Bouchier, C. Pazzani, A. Mutreja, R. Grunow, F. Sidikou, L. Bonte, S. Breurec, M. Damian, B. M. Njanpop-Lafourcade, G. Sapriel, A. L. Page, M. Hamze, M. Henkens, G. Chowdhury, M. Mengel, J. L. Koeck, J…
CNRVC140012	F. X. Weill, D. Domman, E. Njamkepo, C. Tarr, J. Rauzier, N. Fawal, K. H. Keddy, H. Salje, S. Moore, A. K. Mukhopadhyay, R. Bercion, F. J. Luquero, A. Ngandjio, M. Dosso, E. Monakhova, B. Garin, C. Bouchier, C. Pazzani, A. Mutreja, R. Grunow, F. Sidikou, L. Bonte, S. Breurec, M. Damian, B. M. Njanpop-Lafourcade, G. Sapriel, A. L. Page, M. Hamze, M. Henkens, G. Chowdhury, M. Mengel, J. L. Koeck, J…
CNRVC140013	F. X. Weill, D. Domman, E. Njamkepo, C. Tarr, J. Rauzier, N. Fawal, K. H. Keddy, H. Salje, S. Moore, A. K. Mukhopadhyay, R. Bercion, F. J. Luquero, A. Ngandjio, M. Dosso, E. Monakhova, B. Garin, C. Bouchier, C. Pazzani, A. Mutreja, R. Grunow, F. Sidikou, L. Bonte, S. Breurec, M. Damian, B. M. Njanpop-Lafourcade, G. Sapriel, A. L. Page, M. Hamze, M. Henkens, G. Chowdhury, M. Mengel, J. L. Koeck, J…
CNRVC140027	F. X. Weill, D. Domman, E. Njamkepo, C. Tarr, J. Rauzier, N. Fawal, K. H. Keddy, H. Salje, S. Moore, A. K. Mukhopadhyay, R. Bercion, F. J. Luquero, A. Ngandjio, M. Dosso, E. Monakhova, B. Garin, C. Bouchier, C. Pazzani, A. Mutreja, R. Grunow, F. Sidikou, L. Bonte, S. Breurec, M. Damian, B. M. Njanpop-Lafourcade, G. Sapriel, A. L. Page, M. Hamze, M. Henkens, G. Chowdhury, M. Mengel, J. L. Koeck, J…
CNRVC140054	F. X. Weill, D. Domman, E. Njamkepo, A. A. Almesbahi, M. Naji, S. S. Nasher, A. Rakesh, A. M. Assiri, N. C. Sharma, S. Kariuki, M. R. Pourshafie, J. Rauzier, A. Abubakar, J. Y. Carter, J. F. Wamala, C. Seguin, C. Bouchier, T. Malliavin, B. Bakhshi, H. H. N. Abulmaali, D. Kumar, S. M. Njoroge, M. R. Malik, J. Kiiru, F. J. Luquero, A. S. Azman, T. Ramamurthy, N. R. Thomson, and M. L. Quilici, Natur…
CNRVC140069	F. X. Weill, D. Domman, E. Njamkepo, A. A. Almesbahi, M. Naji, S. S. Nasher, A. Rakesh, A. M. Assiri, N. C. Sharma, S. Kariuki, M. R. Pourshafie, J. Rauzier, A. Abubakar, J. Y. Carter, J. F. Wamala, C. Seguin, C. Bouchier, T. Malliavin, B. Bakhshi, H. H. N. Abulmaali, D. Kumar, S. M. Njoroge, M. R. Malik, J. Kiiru, F. J. Luquero, A. S. Azman, T. Ramamurthy, N. R. Thomson, and M. L. Quilici, Natur…
CNRVC140072	F. X. Weill, D. Domman, E. Njamkepo, A. A. Almesbahi, M. Naji, S. S. Nasher, A. Rakesh, A. M. Assiri, N. C. Sharma, S. Kariuki, M. R. Pourshafie, J. Rauzier, A. Abubakar, J. Y. Carter, J. F. Wamala, C. Seguin, C. Bouchier, T. Malliavin, B. Bakhshi, H. H. N. Abulmaali, D. Kumar, S. M. Njoroge, M. R. Malik, J. Kiiru, F. J. Luquero, A. S. Azman, T. Ramamurthy, N. R. Thomson, and M. L. Quilici, Natur…
CNRVC140077	F. X. Weill, D. Domman, E. Njamkepo, A. A. Almesbahi, M. Naji, S. S. Nasher, A. Rakesh, A. M. Assiri, N. C. Sharma, S. Kariuki, M. R. Pourshafie, J. Rauzier, A. Abubakar, J. Y. Carter, J. F. Wamala, C. Seguin, C. Bouchier, T. Malliavin, B. Bakhshi, H. H. N. Abulmaali, D. Kumar, S. M. Njoroge, M. R. Malik, J. Kiiru, F. J. Luquero, A. S. Azman, T. Ramamurthy, N. R. Thomson, and M. L. Quilici, Natur…
CNRVC140079	F. X. Weill, D. Domman, E. Njamkepo, A. A. Almesbahi, M. Naji, S. S. Nasher, A. Rakesh, A. M. Assiri, N. C. Sharma, S. Kariuki, M. R. Pourshafie, J. Rauzier, A. Abubakar, J. Y. Carter, J. F. Wamala, C. Seguin, C. Bouchier, T. Malliavin, B. Bakhshi, H. H. N. Abulmaali, D. Kumar, S. M. Njoroge, M. R. Malik, J. Kiiru, F. J. Luquero, A. S. Azman, T. Ramamurthy, N. R. Thomson, and M. L. Quilici, Natur…
CNRVC140117	D. Domman, M. L. Quilici, M. J. Dorman, E. Njamkepo, A. Mutreja, A. E. Mather, G. Delgado, R. Morales-Espinosa, P. A. D. Grimont, M. L. Lizárraga-Partida, C. Bouchier, D. M. Aanensen, P. Kuri-Morales, C. L. Tarr, G. Dougan, J. Parkhill, J. Campos, A. Cravioto, F. X. Weill, and N. R. Thomson, Science 358: 789-793, 2017.
CNRVC140118	D. Domman, M. L. Quilici, M. J. Dorman, E. Njamkepo, A. Mutreja, A. E. Mather, G. Delgado, R. Morales-Espinosa, P. A. D. Grimont, M. L. Lizárraga-Partida, C. Bouchier, D. M. Aanensen, P. Kuri-Morales, C. L. Tarr, G. Dougan, J. Parkhill, J. Campos, A. Cravioto, F. X. Weill, and N. R. Thomson, Science 358: 789-793, 2017.
CNRVC140121	D. Domman, M. L. Quilici, M. J. Dorman, E. Njamkepo, A. Mutreja, A. E. Mather, G. Delgado, R. Morales-Espinosa, P. A. D. Grimont, M. L. Lizárraga-Partida, C. Bouchier, D. M. Aanensen, P. Kuri-Morales, C. L. Tarr, G. Dougan, J. Parkhill, J. Campos, A. Cravioto, F. X. Weill, and N. R. Thomson, Science 358: 789-793, 2017.
CNRVC140122	D. Domman, M. L. Quilici, M. J. Dorman, E. Njamkepo, A. Mutreja, A. E. Mather, G. Delgado, R. Morales-Espinosa, P. A. D. Grimont, M. L. Lizárraga-Partida, C. Bouchier, D. M. Aanensen, P. Kuri-Morales, C. L. Tarr, G. Dougan, J. Parkhill, J. Campos, A. Cravioto, F. X. Weill, and N. R. Thomson, Science 358: 789-793, 2017.
CNRVC140123	D. Domman, M. L. Quilici, M. J. Dorman, E. Njamkepo, A. Mutreja, A. E. Mather, G. Delgado, R. Morales-Espinosa, P. A. D. Grimont, M. L. Lizárraga-Partida, C. Bouchier, D. M. Aanensen, P. Kuri-Morales, C. L. Tarr, G. Dougan, J. Parkhill, J. Campos, A. Cravioto, F. X. Weill, and N. R. Thomson, Science 358: 789-793, 2017.
CNRVC140124	D. Domman, M. L. Quilici, M. J. Dorman, E. Njamkepo, A. Mutreja, A. E. Mather, G. Delgado, R. Morales-Espinosa, P. A. D. Grimont, M. L. Lizárraga-Partida, C. Bouchier, D. M. Aanensen, P. Kuri-Morales, C. L. Tarr, G. Dougan, J. Parkhill, J. Campos, A. Cravioto, F. X. Weill, and N. R. Thomson, Science 358: 789-793, 2017.
CNRVC140125	D. Domman, M. L. Quilici, M. J. Dorman, E. Njamkepo, A. Mutreja, A. E. Mather, G. Delgado, R. Morales-Espinosa, P. A. D. Grimont, M. L. Lizárraga-Partida, C. Bouchier, D. M. Aanensen, P. Kuri-Morales, C. L. Tarr, G. Dougan, J. Parkhill, J. Campos, A. Cravioto, F. X. Weill, and N. R. Thomson, Science 358: 789-793, 2017.
CNRVC140126	D. Domman, M. L. Quilici, M. J. Dorman, E. Njamkepo, A. Mutreja, A. E. Mather, G. Delgado, R. Morales-Espinosa, P. A. D. Grimont, M. L. Lizárraga-Partida, C. Bouchier, D. M. Aanensen, P. Kuri-Morales, C. L. Tarr, G. Dougan, J. Parkhill, J. Campos, A. Cravioto, F. X. Weill, and N. R. Thomson, Science 358: 789-793, 2017.
CNRVC140127	F. X. Weill, D. Domman, E. Njamkepo, C. Tarr, J. Rauzier, N. Fawal, K. H. Keddy, H. Salje, S. Moore, A. K. Mukhopadhyay, R. Bercion, F. J. Luquero, A. Ngandjio, M. Dosso, E. Monakhova, B. Garin, C. Bouchier, C. Pazzani, A. Mutreja, R. Grunow, F. Sidikou, L. Bonte, S. Breurec, M. Damian, B. M. Njanpop-Lafourcade, G. Sapriel, A. L. Page, M. Hamze, M. Henkens, G. Chowdhury, M. Mengel, J. L. Koeck, J…
CNRVC140128	F. X. Weill, D. Domman, E. Njamkepo, C. Tarr, J. Rauzier, N. Fawal, K. H. Keddy, H. Salje, S. Moore, A. K. Mukhopadhyay, R. Bercion, F. J. Luquero, A. Ngandjio, M. Dosso, E. Monakhova, B. Garin, C. Bouchier, C. Pazzani, A. Mutreja, R. Grunow, F. Sidikou, L. Bonte, S. Breurec, M. Damian, B. M. Njanpop-Lafourcade, G. Sapriel, A. L. Page, M. Hamze, M. Henkens, G. Chowdhury, M. Mengel, J. L. Koeck, J…
CNRVC140129	F. X. Weill, D. Domman, E. Njamkepo, C. Tarr, J. Rauzier, N. Fawal, K. H. Keddy, H. Salje, S. Moore, A. K. Mukhopadhyay, R. Bercion, F. J. Luquero, A. Ngandjio, M. Dosso, E. Monakhova, B. Garin, C. Bouchier, C. Pazzani, A. Mutreja, R. Grunow, F. Sidikou, L. Bonte, S. Breurec, M. Damian, B. M. Njanpop-Lafourcade, G. Sapriel, A. L. Page, M. Hamze, M. Henkens, G. Chowdhury, M. Mengel, J. L. Koeck, J…
CNRVC140130	F. X. Weill, D. Domman, E. Njamkepo, C. Tarr, J. Rauzier, N. Fawal, K. H. Keddy, H. Salje, S. Moore, A. K. Mukhopadhyay, R. Bercion, F. J. Luquero, A. Ngandjio, M. Dosso, E. Monakhova, B. Garin, C. Bouchier, C. Pazzani, A. Mutreja, R. Grunow, F. Sidikou, L. Bonte, S. Breurec, M. Damian, B. M. Njanpop-Lafourcade, G. Sapriel, A. L. Page, M. Hamze, M. Henkens, G. Chowdhury, M. Mengel, J. L. Koeck, J…
CNRVC140131	F. X. Weill, D. Domman, E. Njamkepo, C. Tarr, J. Rauzier, N. Fawal, K. H. Keddy, H. Salje, S. Moore, A. K. Mukhopadhyay, R. Bercion, F. J. Luquero, A. Ngandjio, M. Dosso, E. Monakhova, B. Garin, C. Bouchier, C. Pazzani, A. Mutreja, R. Grunow, F. Sidikou, L. Bonte, S. Breurec, M. Damian, B. M. Njanpop-Lafourcade, G. Sapriel, A. L. Page, M. Hamze, M. Henkens, G. Chowdhury, M. Mengel, J. L. Koeck, J…
CNRVC140132	F. X. Weill, D. Domman, E. Njamkepo, C. Tarr, J. Rauzier, N. Fawal, K. H. Keddy, H. Salje, S. Moore, A. K. Mukhopadhyay, R. Bercion, F. J. Luquero, A. Ngandjio, M. Dosso, E. Monakhova, B. Garin, C. Bouchier, C. Pazzani, A. Mutreja, R. Grunow, F. Sidikou, L. Bonte, S. Breurec, M. Damian, B. M. Njanpop-Lafourcade, G. Sapriel, A. L. Page, M. Hamze, M. Henkens, G. Chowdhury, M. Mengel, J. L. Koeck, J…
CNRVC140133	F. X. Weill, D. Domman, E. Njamkepo, C. Tarr, J. Rauzier, N. Fawal, K. H. Keddy, H. Salje, S. Moore, A. K. Mukhopadhyay, R. Bercion, F. J. Luquero, A. Ngandjio, M. Dosso, E. Monakhova, B. Garin, C. Bouchier, C. Pazzani, A. Mutreja, R. Grunow, F. Sidikou, L. Bonte, S. Breurec, M. Damian, B. M. Njanpop-Lafourcade, G. Sapriel, A. L. Page, M. Hamze, M. Henkens, G. Chowdhury, M. Mengel, J. L. Koeck, J…
CNRVC140134	F. X. Weill, D. Domman, E. Njamkepo, C. Tarr, J. Rauzier, N. Fawal, K. H. Keddy, H. Salje, S. Moore, A. K. Mukhopadhyay, R. Bercion, F. J. Luquero, A. Ngandjio, M. Dosso, E. Monakhova, B. Garin, C. Bouchier, C. Pazzani, A. Mutreja, R. Grunow, F. Sidikou, L. Bonte, S. Breurec, M. Damian, B. M. Njanpop-Lafourcade, G. Sapriel, A. L. Page, M. Hamze, M. Henkens, G. Chowdhury, M. Mengel, J. L. Koeck, J…
CNRVC140135	F. X. Weill, D. Domman, E. Njamkepo, C. Tarr, J. Rauzier, N. Fawal, K. H. Keddy, H. Salje, S. Moore, A. K. Mukhopadhyay, R. Bercion, F. J. Luquero, A. Ngandjio, M. Dosso, E. Monakhova, B. Garin, C. Bouchier, C. Pazzani, A. Mutreja, R. Grunow, F. Sidikou, L. Bonte, S. Breurec, M. Damian, B. M. Njanpop-Lafourcade, G. Sapriel, A. L. Page, M. Hamze, M. Henkens, G. Chowdhury, M. Mengel, J. L. Koeck, J…
CNRVC140136	F. X. Weill, D. Domman, E. Njamkepo, C. Tarr, J. Rauzier, N. Fawal, K. H. Keddy, H. Salje, S. Moore, A. K. Mukhopadhyay, R. Bercion, F. J. Luquero, A. Ngandjio, M. Dosso, E. Monakhova, B. Garin, C. Bouchier, C. Pazzani, A. Mutreja, R. Grunow, F. Sidikou, L. Bonte, S. Breurec, M. Damian, B. M. Njanpop-Lafourcade, G. Sapriel, A. L. Page, M. Hamze, M. Henkens, G. Chowdhury, M. Mengel, J. L. Koeck, J…
CNRVC140137	F. X. Weill, D. Domman, E. Njamkepo, C. Tarr, J. Rauzier, N. Fawal, K. H. Keddy, H. Salje, S. Moore, A. K. Mukhopadhyay, R. Bercion, F. J. Luquero, A. Ngandjio, M. Dosso, E. Monakhova, B. Garin, C. Bouchier, C. Pazzani, A. Mutreja, R. Grunow, F. Sidikou, L. Bonte, S. Breurec, M. Damian, B. M. Njanpop-Lafourcade, G. Sapriel, A. L. Page, M. Hamze, M. Henkens, G. Chowdhury, M. Mengel, J. L. Koeck, J…
CNRVC140139	F. X. Weill, D. Domman, E. Njamkepo, C. Tarr, J. Rauzier, N. Fawal, K. H. Keddy, H. Salje, S. Moore, A. K. Mukhopadhyay, R. Bercion, F. J. Luquero, A. Ngandjio, M. Dosso, E. Monakhova, B. Garin, C. Bouchier, C. Pazzani, A. Mutreja, R. Grunow, F. Sidikou, L. Bonte, S. Breurec, M. Damian, B. M. Njanpop-Lafourcade, G. Sapriel, A. L. Page, M. Hamze, M. Henkens, G. Chowdhury, M. Mengel, J. L. Koeck, J…
CNRVC140140	F. X. Weill, D. Domman, E. Njamkepo, C. Tarr, J. Rauzier, N. Fawal, K. H. Keddy, H. Salje, S. Moore, A. K. Mukhopadhyay, R. Bercion, F. J. Luquero, A. Ngandjio, M. Dosso, E. Monakhova, B. Garin, C. Bouchier, C. Pazzani, A. Mutreja, R. Grunow, F. Sidikou, L. Bonte, S. Breurec, M. Damian, B. M. Njanpop-Lafourcade, G. Sapriel, A. L. Page, M. Hamze, M. Henkens, G. Chowdhury, M. Mengel, J. L. Koeck, J…
CNRVC140141	F. X. Weill, D. Domman, E. Njamkepo, C. Tarr, J. Rauzier, N. Fawal, K. H. Keddy, H. Salje, S. Moore, A. K. Mukhopadhyay, R. Bercion, F. J. Luquero, A. Ngandjio, M. Dosso, E. Monakhova, B. Garin, C. Bouchier, C. Pazzani, A. Mutreja, R. Grunow, F. Sidikou, L. Bonte, S. Breurec, M. Damian, B. M. Njanpop-Lafourcade, G. Sapriel, A. L. Page, M. Hamze, M. Henkens, G. Chowdhury, M. Mengel, J. L. Koeck, J…
CNRVC140150	F. X. Weill, D. Domman, E. Njamkepo, C. Tarr, J. Rauzier, N. Fawal, K. H. Keddy, H. Salje, S. Moore, A. K. Mukhopadhyay, R. Bercion, F. J. Luquero, A. Ngandjio, M. Dosso, E. Monakhova, B. Garin, C. Bouchier, C. Pazzani, A. Mutreja, R. Grunow, F. Sidikou, L. Bonte, S. Breurec, M. Damian, B. M. Njanpop-Lafourcade, G. Sapriel, A. L. Page, M. Hamze, M. Henkens, G. Chowdhury, M. Mengel, J. L. Koeck, J…
CNRVC140160	F. X. Weill, D. Domman, E. Njamkepo, C. Tarr, J. Rauzier, N. Fawal, K. H. Keddy, H. Salje, S. Moore, A. K. Mukhopadhyay, R. Bercion, F. J. Luquero, A. Ngandjio, M. Dosso, E. Monakhova, B. Garin, C. Bouchier, C. Pazzani, A. Mutreja, R. Grunow, F. Sidikou, L. Bonte, S. Breurec, M. Damian, B. M. Njanpop-Lafourcade, G. Sapriel, A. L. Page, M. Hamze, M. Henkens, G. Chowdhury, M. Mengel, J. L. Koeck, J…
CNRVC140167	F. X. Weill, D. Domman, E. Njamkepo, C. Tarr, J. Rauzier, N. Fawal, K. H. Keddy, H. Salje, S. Moore, A. K. Mukhopadhyay, R. Bercion, F. J. Luquero, A. Ngandjio, M. Dosso, E. Monakhova, B. Garin, C. Bouchier, C. Pazzani, A. Mutreja, R. Grunow, F. Sidikou, L. Bonte, S. Breurec, M. Damian, B. M. Njanpop-Lafourcade, G. Sapriel, A. L. Page, M. Hamze, M. Henkens, G. Chowdhury, M. Mengel, J. L. Koeck, J…
CNRVC140176	F. X. Weill, D. Domman, E. Njamkepo, A. A. Almesbahi, M. Naji, S. S. Nasher, A. Rakesh, A. M. Assiri, N. C. Sharma, S. Kariuki, M. R. Pourshafie, J. Rauzier, A. Abubakar, J. Y. Carter, J. F. Wamala, C. Seguin, C. Bouchier, T. Malliavin, B. Bakhshi, H. H. N. Abulmaali, D. Kumar, S. M. Njoroge, M. R. Malik, J. Kiiru, F. J. Luquero, A. S. Azman, T. Ramamurthy, N. R. Thomson, and M. L. Quilici, Natur…
CNRVC150056	F. X. Weill, D. Domman, E. Njamkepo, A. A. Almesbahi, M. Naji, S. S. Nasher, A. Rakesh, A. M. Assiri, N. C. Sharma, S. Kariuki, M. R. Pourshafie, J. Rauzier, A. Abubakar, J. Y. Carter, J. F. Wamala, C. Seguin, C. Bouchier, T. Malliavin, B. Bakhshi, H. H. N. Abulmaali, D. Kumar, S. M. Njoroge, M. R. Malik, J. Kiiru, F. J. Luquero, A. S. Azman, T. Ramamurthy, N. R. Thomson, and M. L. Quilici, Natur…
CNRVC150071	F. X. Weill, D. Domman, E. Njamkepo, A. A. Almesbahi, M. Naji, S. S. Nasher, A. Rakesh, A. M. Assiri, N. C. Sharma, S. Kariuki, M. R. Pourshafie, J. Rauzier, A. Abubakar, J. Y. Carter, J. F. Wamala, C. Seguin, C. Bouchier, T. Malliavin, B. Bakhshi, H. H. N. Abulmaali, D. Kumar, S. M. Njoroge, M. R. Malik, J. Kiiru, F. J. Luquero, A. S. Azman, T. Ramamurthy, N. R. Thomson, and M. L. Quilici, Natur…
CNRVC150131	F. X. Weill, D. Domman, E. Njamkepo, C. Tarr, J. Rauzier, N. Fawal, K. H. Keddy, H. Salje, S. Moore, A. K. Mukhopadhyay, R. Bercion, F. J. Luquero, A. Ngandjio, M. Dosso, E. Monakhova, B. Garin, C. Bouchier, C. Pazzani, A. Mutreja, R. Grunow, F. Sidikou, L. Bonte, S. Breurec, M. Damian, B. M. Njanpop-Lafourcade, G. Sapriel, A. L. Page, M. Hamze, M. Henkens, G. Chowdhury, M. Mengel, J. L. Koeck, J…
CNRVC150132	F. X. Weill, D. Domman, E. Njamkepo, C. Tarr, J. Rauzier, N. Fawal, K. H. Keddy, H. Salje, S. Moore, A. K. Mukhopadhyay, R. Bercion, F. J. Luquero, A. Ngandjio, M. Dosso, E. Monakhova, B. Garin, C. Bouchier, C. Pazzani, A. Mutreja, R. Grunow, F. Sidikou, L. Bonte, S. Breurec, M. Damian, B. M. Njanpop-Lafourcade, G. Sapriel, A. L. Page, M. Hamze, M. Henkens, G. Chowdhury, M. Mengel, J. L. Koeck, J…
CNRVC150133	F. X. Weill, D. Domman, E. Njamkepo, C. Tarr, J. Rauzier, N. Fawal, K. H. Keddy, H. Salje, S. Moore, A. K. Mukhopadhyay, R. Bercion, F. J. Luquero, A. Ngandjio, M. Dosso, E. Monakhova, B. Garin, C. Bouchier, C. Pazzani, A. Mutreja, R. Grunow, F. Sidikou, L. Bonte, S. Breurec, M. Damian, B. M. Njanpop-Lafourcade, G. Sapriel, A. L. Page, M. Hamze, M. Henkens, G. Chowdhury, M. Mengel, J. L. Koeck, J…
CNRVC150134	F. X. Weill, D. Domman, E. Njamkepo, C. Tarr, J. Rauzier, N. Fawal, K. H. Keddy, H. Salje, S. Moore, A. K. Mukhopadhyay, R. Bercion, F. J. Luquero, A. Ngandjio, M. Dosso, E. Monakhova, B. Garin, C. Bouchier, C. Pazzani, A. Mutreja, R. Grunow, F. Sidikou, L. Bonte, S. Breurec, M. Damian, B. M. Njanpop-Lafourcade, G. Sapriel, A. L. Page, M. Hamze, M. Henkens, G. Chowdhury, M. Mengel, J. L. Koeck, J…
CNRVC150140	F. X. Weill, D. Domman, E. Njamkepo, A. A. Almesbahi, M. Naji, S. S. Nasher, A. Rakesh, A. M. Assiri, N. C. Sharma, S. Kariuki, M. R. Pourshafie, J. Rauzier, A. Abubakar, J. Y. Carter, J. F. Wamala, C. Seguin, C. Bouchier, T. Malliavin, B. Bakhshi, H. H. N. Abulmaali, D. Kumar, S. M. Njoroge, M. R. Malik, J. Kiiru, F. J. Luquero, A. S. Azman, T. Ramamurthy, N. R. Thomson, and M. L. Quilici, Natur…
CNRVC150141	F. X. Weill, D. Domman, E. Njamkepo, A. A. Almesbahi, M. Naji, S. S. Nasher, A. Rakesh, A. M. Assiri, N. C. Sharma, S. Kariuki, M. R. Pourshafie, J. Rauzier, A. Abubakar, J. Y. Carter, J. F. Wamala, C. Seguin, C. Bouchier, T. Malliavin, B. Bakhshi, H. H. N. Abulmaali, D. Kumar, S. M. Njoroge, M. R. Malik, J. Kiiru, F. J. Luquero, A. S. Azman, T. Ramamurthy, N. R. Thomson, and M. L. Quilici, Natur…
CNRVC150165	F. X. Weill, D. Domman, E. Njamkepo, A. A. Almesbahi, M. Naji, S. S. Nasher, A. Rakesh, A. M. Assiri, N. C. Sharma, S. Kariuki, M. R. Pourshafie, J. Rauzier, A. Abubakar, J. Y. Carter, J. F. Wamala, C. Seguin, C. Bouchier, T. Malliavin, B. Bakhshi, H. H. N. Abulmaali, D. Kumar, S. M. Njoroge, M. R. Malik, J. Kiiru, F. J. Luquero, A. S. Azman, T. Ramamurthy, N. R. Thomson, and M. L. Quilici, Natur…
CNRVC150168	F. X. Weill, D. Domman, E. Njamkepo, A. A. Almesbahi, M. Naji, S. S. Nasher, A. Rakesh, A. M. Assiri, N. C. Sharma, S. Kariuki, M. R. Pourshafie, J. Rauzier, A. Abubakar, J. Y. Carter, J. F. Wamala, C. Seguin, C. Bouchier, T. Malliavin, B. Bakhshi, H. H. N. Abulmaali, D. Kumar, S. M. Njoroge, M. R. Malik, J. Kiiru, F. J. Luquero, A. S. Azman, T. Ramamurthy, N. R. Thomson, and M. L. Quilici, Natur…
CNRVC150169	F. X. Weill, D. Domman, E. Njamkepo, A. A. Almesbahi, M. Naji, S. S. Nasher, A. Rakesh, A. M. Assiri, N. C. Sharma, S. Kariuki, M. R. Pourshafie, J. Rauzier, A. Abubakar, J. Y. Carter, J. F. Wamala, C. Seguin, C. Bouchier, T. Malliavin, B. Bakhshi, H. H. N. Abulmaali, D. Kumar, S. M. Njoroge, M. R. Malik, J. Kiiru, F. J. Luquero, A. S. Azman, T. Ramamurthy, N. R. Thomson, and M. L. Quilici, Natur…
CNRVC150170	F. X. Weill, D. Domman, E. Njamkepo, A. A. Almesbahi, M. Naji, S. S. Nasher, A. Rakesh, A. M. Assiri, N. C. Sharma, S. Kariuki, M. R. Pourshafie, J. Rauzier, A. Abubakar, J. Y. Carter, J. F. Wamala, C. Seguin, C. Bouchier, T. Malliavin, B. Bakhshi, H. H. N. Abulmaali, D. Kumar, S. M. Njoroge, M. R. Malik, J. Kiiru, F. J. Luquero, A. S. Azman, T. Ramamurthy, N. R. Thomson, and M. L. Quilici, Natur…
CNRVC150171	F. X. Weill, D. Domman, E. Njamkepo, A. A. Almesbahi, M. Naji, S. S. Nasher, A. Rakesh, A. M. Assiri, N. C. Sharma, S. Kariuki, M. R. Pourshafie, J. Rauzier, A. Abubakar, J. Y. Carter, J. F. Wamala, C. Seguin, C. Bouchier, T. Malliavin, B. Bakhshi, H. H. N. Abulmaali, D. Kumar, S. M. Njoroge, M. R. Malik, J. Kiiru, F. J. Luquero, A. S. Azman, T. Ramamurthy, N. R. Thomson, and M. L. Quilici, Natur…
CNRVC150177	F. X. Weill, D. Domman, E. Njamkepo, A. A. Almesbahi, M. Naji, S. S. Nasher, A. Rakesh, A. M. Assiri, N. C. Sharma, S. Kariuki, M. R. Pourshafie, J. Rauzier, A. Abubakar, J. Y. Carter, J. F. Wamala, C. Seguin, C. Bouchier, T. Malliavin, B. Bakhshi, H. H. N. Abulmaali, D. Kumar, S. M. Njoroge, M. R. Malik, J. Kiiru, F. J. Luquero, A. S. Azman, T. Ramamurthy, N. R. Thomson, and M. L. Quilici, Natur…
CNRVC150181	F. X. Weill, D. Domman, E. Njamkepo, A. A. Almesbahi, M. Naji, S. S. Nasher, A. Rakesh, A. M. Assiri, N. C. Sharma, S. Kariuki, M. R. Pourshafie, J. Rauzier, A. Abubakar, J. Y. Carter, J. F. Wamala, C. Seguin, C. Bouchier, T. Malliavin, B. Bakhshi, H. H. N. Abulmaali, D. Kumar, S. M. Njoroge, M. R. Malik, J. Kiiru, F. J. Luquero, A. S. Azman, T. Ramamurthy, N. R. Thomson, and M. L. Quilici, Natur…
CNRVC150210	F. X. Weill, D. Domman, E. Njamkepo, C. Tarr, J. Rauzier, N. Fawal, K. H. Keddy, H. Salje, S. Moore, A. K. Mukhopadhyay, R. Bercion, F. J. Luquero, A. Ngandjio, M. Dosso, E. Monakhova, B. Garin, C. Bouchier, C. Pazzani, A. Mutreja, R. Grunow, F. Sidikou, L. Bonte, S. Breurec, M. Damian, B. M. Njanpop-Lafourcade, G. Sapriel, A. L. Page, M. Hamze, M. Henkens, G. Chowdhury, M. Mengel, J. L. Koeck, J…
CNRVC150211	F. X. Weill, D. Domman, E. Njamkepo, C. Tarr, J. Rauzier, N. Fawal, K. H. Keddy, H. Salje, S. Moore, A. K. Mukhopadhyay, R. Bercion, F. J. Luquero, A. Ngandjio, M. Dosso, E. Monakhova, B. Garin, C. Bouchier, C. Pazzani, A. Mutreja, R. Grunow, F. Sidikou, L. Bonte, S. Breurec, M. Damian, B. M. Njanpop-Lafourcade, G. Sapriel, A. L. Page, M. Hamze, M. Henkens, G. Chowdhury, M. Mengel, J. L. Koeck, J…
CNRVC150212	F. X. Weill, D. Domman, E. Njamkepo, C. Tarr, J. Rauzier, N. Fawal, K. H. Keddy, H. Salje, S. Moore, A. K. Mukhopadhyay, R. Bercion, F. J. Luquero, A. Ngandjio, M. Dosso, E. Monakhova, B. Garin, C. Bouchier, C. Pazzani, A. Mutreja, R. Grunow, F. Sidikou, L. Bonte, S. Breurec, M. Damian, B. M. Njanpop-Lafourcade, G. Sapriel, A. L. Page, M. Hamze, M. Henkens, G. Chowdhury, M. Mengel, J. L. Koeck, J…
CNRVC150213	F. X. Weill, D. Domman, E. Njamkepo, C. Tarr, J. Rauzier, N. Fawal, K. H. Keddy, H. Salje, S. Moore, A. K. Mukhopadhyay, R. Bercion, F. J. Luquero, A. Ngandjio, M. Dosso, E. Monakhova, B. Garin, C. Bouchier, C. Pazzani, A. Mutreja, R. Grunow, F. Sidikou, L. Bonte, S. Breurec, M. Damian, B. M. Njanpop-Lafourcade, G. Sapriel, A. L. Page, M. Hamze, M. Henkens, G. Chowdhury, M. Mengel, J. L. Koeck, J…
CNRVC150214	F. X. Weill, D. Domman, E. Njamkepo, C. Tarr, J. Rauzier, N. Fawal, K. H. Keddy, H. Salje, S. Moore, A. K. Mukhopadhyay, R. Bercion, F. J. Luquero, A. Ngandjio, M. Dosso, E. Monakhova, B. Garin, C. Bouchier, C. Pazzani, A. Mutreja, R. Grunow, F. Sidikou, L. Bonte, S. Breurec, M. Damian, B. M. Njanpop-Lafourcade, G. Sapriel, A. L. Page, M. Hamze, M. Henkens, G. Chowdhury, M. Mengel, J. L. Koeck, J…
CNRVC150215	F. X. Weill, D. Domman, E. Njamkepo, C. Tarr, J. Rauzier, N. Fawal, K. H. Keddy, H. Salje, S. Moore, A. K. Mukhopadhyay, R. Bercion, F. J. Luquero, A. Ngandjio, M. Dosso, E. Monakhova, B. Garin, C. Bouchier, C. Pazzani, A. Mutreja, R. Grunow, F. Sidikou, L. Bonte, S. Breurec, M. Damian, B. M. Njanpop-Lafourcade, G. Sapriel, A. L. Page, M. Hamze, M. Henkens, G. Chowdhury, M. Mengel, J. L. Koeck, J…
CNRVC150216	F. X. Weill, D. Domman, E. Njamkepo, C. Tarr, J. Rauzier, N. Fawal, K. H. Keddy, H. Salje, S. Moore, A. K. Mukhopadhyay, R. Bercion, F. J. Luquero, A. Ngandjio, M. Dosso, E. Monakhova, B. Garin, C. Bouchier, C. Pazzani, A. Mutreja, R. Grunow, F. Sidikou, L. Bonte, S. Breurec, M. Damian, B. M. Njanpop-Lafourcade, G. Sapriel, A. L. Page, M. Hamze, M. Henkens, G. Chowdhury, M. Mengel, J. L. Koeck, J…
CNRVC150217	F. X. Weill, D. Domman, E. Njamkepo, C. Tarr, J. Rauzier, N. Fawal, K. H. Keddy, H. Salje, S. Moore, A. K. Mukhopadhyay, R. Bercion, F. J. Luquero, A. Ngandjio, M. Dosso, E. Monakhova, B. Garin, C. Bouchier, C. Pazzani, A. Mutreja, R. Grunow, F. Sidikou, L. Bonte, S. Breurec, M. Damian, B. M. Njanpop-Lafourcade, G. Sapriel, A. L. Page, M. Hamze, M. Henkens, G. Chowdhury, M. Mengel, J. L. Koeck, J…
CNRVC150218	F. X. Weill, D. Domman, E. Njamkepo, C. Tarr, J. Rauzier, N. Fawal, K. H. Keddy, H. Salje, S. Moore, A. K. Mukhopadhyay, R. Bercion, F. J. Luquero, A. Ngandjio, M. Dosso, E. Monakhova, B. Garin, C. Bouchier, C. Pazzani, A. Mutreja, R. Grunow, F. Sidikou, L. Bonte, S. Breurec, M. Damian, B. M. Njanpop-Lafourcade, G. Sapriel, A. L. Page, M. Hamze, M. Henkens, G. Chowdhury, M. Mengel, J. L. Koeck, J…
CNRVC150219	F. X. Weill, D. Domman, E. Njamkepo, C. Tarr, J. Rauzier, N. Fawal, K. H. Keddy, H. Salje, S. Moore, A. K. Mukhopadhyay, R. Bercion, F. J. Luquero, A. Ngandjio, M. Dosso, E. Monakhova, B. Garin, C. Bouchier, C. Pazzani, A. Mutreja, R. Grunow, F. Sidikou, L. Bonte, S. Breurec, M. Damian, B. M. Njanpop-Lafourcade, G. Sapriel, A. L. Page, M. Hamze, M. Henkens, G. Chowdhury, M. Mengel, J. L. Koeck, J…
CNRVC150220	F. X. Weill, D. Domman, E. Njamkepo, C. Tarr, J. Rauzier, N. Fawal, K. H. Keddy, H. Salje, S. Moore, A. K. Mukhopadhyay, R. Bercion, F. J. Luquero, A. Ngandjio, M. Dosso, E. Monakhova, B. Garin, C. Bouchier, C. Pazzani, A. Mutreja, R. Grunow, F. Sidikou, L. Bonte, S. Breurec, M. Damian, B. M. Njanpop-Lafourcade, G. Sapriel, A. L. Page, M. Hamze, M. Henkens, G. Chowdhury, M. Mengel, J. L. Koeck, J…
CNRVC150221	F. X. Weill, D. Domman, E. Njamkepo, C. Tarr, J. Rauzier, N. Fawal, K. H. Keddy, H. Salje, S. Moore, A. K. Mukhopadhyay, R. Bercion, F. J. Luquero, A. Ngandjio, M. Dosso, E. Monakhova, B. Garin, C. Bouchier, C. Pazzani, A. Mutreja, R. Grunow, F. Sidikou, L. Bonte, S. Breurec, M. Damian, B. M. Njanpop-Lafourcade, G. Sapriel, A. L. Page, M. Hamze, M. Henkens, G. Chowdhury, M. Mengel, J. L. Koeck, J…
CNRVC150222	F. X. Weill, D. Domman, E. Njamkepo, C. Tarr, J. Rauzier, N. Fawal, K. H. Keddy, H. Salje, S. Moore, A. K. Mukhopadhyay, R. Bercion, F. J. Luquero, A. Ngandjio, M. Dosso, E. Monakhova, B. Garin, C. Bouchier, C. Pazzani, A. Mutreja, R. Grunow, F. Sidikou, L. Bonte, S. Breurec, M. Damian, B. M. Njanpop-Lafourcade, G. Sapriel, A. L. Page, M. Hamze, M. Henkens, G. Chowdhury, M. Mengel, J. L. Koeck, J…
CNRVC150223	F. X. Weill, D. Domman, E. Njamkepo, C. Tarr, J. Rauzier, N. Fawal, K. H. Keddy, H. Salje, S. Moore, A. K. Mukhopadhyay, R. Bercion, F. J. Luquero, A. Ngandjio, M. Dosso, E. Monakhova, B. Garin, C. Bouchier, C. Pazzani, A. Mutreja, R. Grunow, F. Sidikou, L. Bonte, S. Breurec, M. Damian, B. M. Njanpop-Lafourcade, G. Sapriel, A. L. Page, M. Hamze, M. Henkens, G. Chowdhury, M. Mengel, J. L. Koeck, J…
CNRVC150224	F. X. Weill, D. Domman, E. Njamkepo, C. Tarr, J. Rauzier, N. Fawal, K. H. Keddy, H. Salje, S. Moore, A. K. Mukhopadhyay, R. Bercion, F. J. Luquero, A. Ngandjio, M. Dosso, E. Monakhova, B. Garin, C. Bouchier, C. Pazzani, A. Mutreja, R. Grunow, F. Sidikou, L. Bonte, S. Breurec, M. Damian, B. M. Njanpop-Lafourcade, G. Sapriel, A. L. Page, M. Hamze, M. Henkens, G. Chowdhury, M. Mengel, J. L. Koeck, J…
CNRVC150226	F. X. Weill, D. Domman, E. Njamkepo, C. Tarr, J. Rauzier, N. Fawal, K. H. Keddy, H. Salje, S. Moore, A. K. Mukhopadhyay, R. Bercion, F. J. Luquero, A. Ngandjio, M. Dosso, E. Monakhova, B. Garin, C. Bouchier, C. Pazzani, A. Mutreja, R. Grunow, F. Sidikou, L. Bonte, S. Breurec, M. Damian, B. M. Njanpop-Lafourcade, G. Sapriel, A. L. Page, M. Hamze, M. Henkens, G. Chowdhury, M. Mengel, J. L. Koeck, J…
CNRVC150227	F. X. Weill, D. Domman, E. Njamkepo, C. Tarr, J. Rauzier, N. Fawal, K. H. Keddy, H. Salje, S. Moore, A. K. Mukhopadhyay, R. Bercion, F. J. Luquero, A. Ngandjio, M. Dosso, E. Monakhova, B. Garin, C. Bouchier, C. Pazzani, A. Mutreja, R. Grunow, F. Sidikou, L. Bonte, S. Breurec, M. Damian, B. M. Njanpop-Lafourcade, G. Sapriel, A. L. Page, M. Hamze, M. Henkens, G. Chowdhury, M. Mengel, J. L. Koeck, J…
CNRVC150228	F. X. Weill, D. Domman, E. Njamkepo, C. Tarr, J. Rauzier, N. Fawal, K. H. Keddy, H. Salje, S. Moore, A. K. Mukhopadhyay, R. Bercion, F. J. Luquero, A. Ngandjio, M. Dosso, E. Monakhova, B. Garin, C. Bouchier, C. Pazzani, A. Mutreja, R. Grunow, F. Sidikou, L. Bonte, S. Breurec, M. Damian, B. M. Njanpop-Lafourcade, G. Sapriel, A. L. Page, M. Hamze, M. Henkens, G. Chowdhury, M. Mengel, J. L. Koeck, J…
CNRVC150229	F. X. Weill, D. Domman, E. Njamkepo, C. Tarr, J. Rauzier, N. Fawal, K. H. Keddy, H. Salje, S. Moore, A. K. Mukhopadhyay, R. Bercion, F. J. Luquero, A. Ngandjio, M. Dosso, E. Monakhova, B. Garin, C. Bouchier, C. Pazzani, A. Mutreja, R. Grunow, F. Sidikou, L. Bonte, S. Breurec, M. Damian, B. M. Njanpop-Lafourcade, G. Sapriel, A. L. Page, M. Hamze, M. Henkens, G. Chowdhury, M. Mengel, J. L. Koeck, J…
CNRVC150230	F. X. Weill, D. Domman, E. Njamkepo, C. Tarr, J. Rauzier, N. Fawal, K. H. Keddy, H. Salje, S. Moore, A. K. Mukhopadhyay, R. Bercion, F. J. Luquero, A. Ngandjio, M. Dosso, E. Monakhova, B. Garin, C. Bouchier, C. Pazzani, A. Mutreja, R. Grunow, F. Sidikou, L. Bonte, S. Breurec, M. Damian, B. M. Njanpop-Lafourcade, G. Sapriel, A. L. Page, M. Hamze, M. Henkens, G. Chowdhury, M. Mengel, J. L. Koeck, J…
CNRVC150231	F. X. Weill, D. Domman, E. Njamkepo, C. Tarr, J. Rauzier, N. Fawal, K. H. Keddy, H. Salje, S. Moore, A. K. Mukhopadhyay, R. Bercion, F. J. Luquero, A. Ngandjio, M. Dosso, E. Monakhova, B. Garin, C. Bouchier, C. Pazzani, A. Mutreja, R. Grunow, F. Sidikou, L. Bonte, S. Breurec, M. Damian, B. M. Njanpop-Lafourcade, G. Sapriel, A. L. Page, M. Hamze, M. Henkens, G. Chowdhury, M. Mengel, J. L. Koeck, J…
CNRVC150234	F. X. Weill, D. Domman, E. Njamkepo, C. Tarr, J. Rauzier, N. Fawal, K. H. Keddy, H. Salje, S. Moore, A. K. Mukhopadhyay, R. Bercion, F. J. Luquero, A. Ngandjio, M. Dosso, E. Monakhova, B. Garin, C. Bouchier, C. Pazzani, A. Mutreja, R. Grunow, F. Sidikou, L. Bonte, S. Breurec, M. Damian, B. M. Njanpop-Lafourcade, G. Sapriel, A. L. Page, M. Hamze, M. Henkens, G. Chowdhury, M. Mengel, J. L. Koeck, J…
CNRVC150236	F. X. Weill, D. Domman, E. Njamkepo, C. Tarr, J. Rauzier, N. Fawal, K. H. Keddy, H. Salje, S. Moore, A. K. Mukhopadhyay, R. Bercion, F. J. Luquero, A. Ngandjio, M. Dosso, E. Monakhova, B. Garin, C. Bouchier, C. Pazzani, A. Mutreja, R. Grunow, F. Sidikou, L. Bonte, S. Breurec, M. Damian, B. M. Njanpop-Lafourcade, G. Sapriel, A. L. Page, M. Hamze, M. Henkens, G. Chowdhury, M. Mengel, J. L. Koeck, J…
CNRVC150239	F. X. Weill, D. Domman, E. Njamkepo, C. Tarr, J. Rauzier, N. Fawal, K. H. Keddy, H. Salje, S. Moore, A. K. Mukhopadhyay, R. Bercion, F. J. Luquero, A. Ngandjio, M. Dosso, E. Monakhova, B. Garin, C. Bouchier, C. Pazzani, A. Mutreja, R. Grunow, F. Sidikou, L. Bonte, S. Breurec, M. Damian, B. M. Njanpop-Lafourcade, G. Sapriel, A. L. Page, M. Hamze, M. Henkens, G. Chowdhury, M. Mengel, J. L. Koeck, J…
CNRVC150240	F. X. Weill, D. Domman, E. Njamkepo, C. Tarr, J. Rauzier, N. Fawal, K. H. Keddy, H. Salje, S. Moore, A. K. Mukhopadhyay, R. Bercion, F. J. Luquero, A. Ngandjio, M. Dosso, E. Monakhova, B. Garin, C. Bouchier, C. Pazzani, A. Mutreja, R. Grunow, F. Sidikou, L. Bonte, S. Breurec, M. Damian, B. M. Njanpop-Lafourcade, G. Sapriel, A. L. Page, M. Hamze, M. Henkens, G. Chowdhury, M. Mengel, J. L. Koeck, J…
CNRVC150243	F. X. Weill, D. Domman, E. Njamkepo, C. Tarr, J. Rauzier, N. Fawal, K. H. Keddy, H. Salje, S. Moore, A. K. Mukhopadhyay, R. Bercion, F. J. Luquero, A. Ngandjio, M. Dosso, E. Monakhova, B. Garin, C. Bouchier, C. Pazzani, A. Mutreja, R. Grunow, F. Sidikou, L. Bonte, S. Breurec, M. Damian, B. M. Njanpop-Lafourcade, G. Sapriel, A. L. Page, M. Hamze, M. Henkens, G. Chowdhury, M. Mengel, J. L. Koeck, J…
CNRVC150244	F. X. Weill, D. Domman, E. Njamkepo, C. Tarr, J. Rauzier, N. Fawal, K. H. Keddy, H. Salje, S. Moore, A. K. Mukhopadhyay, R. Bercion, F. J. Luquero, A. Ngandjio, M. Dosso, E. Monakhova, B. Garin, C. Bouchier, C. Pazzani, A. Mutreja, R. Grunow, F. Sidikou, L. Bonte, S. Breurec, M. Damian, B. M. Njanpop-Lafourcade, G. Sapriel, A. L. Page, M. Hamze, M. Henkens, G. Chowdhury, M. Mengel, J. L. Koeck, J…
CNRVC150245	F. X. Weill, D. Domman, E. Njamkepo, C. Tarr, J. Rauzier, N. Fawal, K. H. Keddy, H. Salje, S. Moore, A. K. Mukhopadhyay, R. Bercion, F. J. Luquero, A. Ngandjio, M. Dosso, E. Monakhova, B. Garin, C. Bouchier, C. Pazzani, A. Mutreja, R. Grunow, F. Sidikou, L. Bonte, S. Breurec, M. Damian, B. M. Njanpop-Lafourcade, G. Sapriel, A. L. Page, M. Hamze, M. Henkens, G. Chowdhury, M. Mengel, J. L. Koeck, J…
CNRVC150251	F. X. Weill, D. Domman, E. Njamkepo, C. Tarr, J. Rauzier, N. Fawal, K. H. Keddy, H. Salje, S. Moore, A. K. Mukhopadhyay, R. Bercion, F. J. Luquero, A. Ngandjio, M. Dosso, E. Monakhova, B. Garin, C. Bouchier, C. Pazzani, A. Mutreja, R. Grunow, F. Sidikou, L. Bonte, S. Breurec, M. Damian, B. M. Njanpop-Lafourcade, G. Sapriel, A. L. Page, M. Hamze, M. Henkens, G. Chowdhury, M. Mengel, J. L. Koeck, J…
CNRVC150252	F. X. Weill, D. Domman, E. Njamkepo, C. Tarr, J. Rauzier, N. Fawal, K. H. Keddy, H. Salje, S. Moore, A. K. Mukhopadhyay, R. Bercion, F. J. Luquero, A. Ngandjio, M. Dosso, E. Monakhova, B. Garin, C. Bouchier, C. Pazzani, A. Mutreja, R. Grunow, F. Sidikou, L. Bonte, S. Breurec, M. Damian, B. M. Njanpop-Lafourcade, G. Sapriel, A. L. Page, M. Hamze, M. Henkens, G. Chowdhury, M. Mengel, J. L. Koeck, J…
CNRVC150254	F. X. Weill, D. Domman, E. Njamkepo, C. Tarr, J. Rauzier, N. Fawal, K. H. Keddy, H. Salje, S. Moore, A. K. Mukhopadhyay, R. Bercion, F. J. Luquero, A. Ngandjio, M. Dosso, E. Monakhova, B. Garin, C. Bouchier, C. Pazzani, A. Mutreja, R. Grunow, F. Sidikou, L. Bonte, S. Breurec, M. Damian, B. M. Njanpop-Lafourcade, G. Sapriel, A. L. Page, M. Hamze, M. Henkens, G. Chowdhury, M. Mengel, J. L. Koeck, J…
CNRVC150256	F. X. Weill, D. Domman, E. Njamkepo, A. A. Almesbahi, M. Naji, S. S. Nasher, A. Rakesh, A. M. Assiri, N. C. Sharma, S. Kariuki, M. R. Pourshafie, J. Rauzier, A. Abubakar, J. Y. Carter, J. F. Wamala, C. Seguin, C. Bouchier, T. Malliavin, B. Bakhshi, H. H. N. Abulmaali, D. Kumar, S. M. Njoroge, M. R. Malik, J. Kiiru, F. J. Luquero, A. S. Azman, T. Ramamurthy, N. R. Thomson, and M. L. Quilici, Natur…
CNRVC160013	F. X. Weill, D. Domman, E. Njamkepo, A. A. Almesbahi, M. Naji, S. S. Nasher, A. Rakesh, A. M. Assiri, N. C. Sharma, S. Kariuki, M. R. Pourshafie, J. Rauzier, A. Abubakar, J. Y. Carter, J. F. Wamala, C. Seguin, C. Bouchier, T. Malliavin, B. Bakhshi, H. H. N. Abulmaali, D. Kumar, S. M. Njoroge, M. R. Malik, J. Kiiru, F. J. Luquero, A. S. Azman, T. Ramamurthy, N. R. Thomson, and M. L. Quilici, Natur…
CNRVC160014	F. X. Weill, D. Domman, E. Njamkepo, A. A. Almesbahi, M. Naji, S. S. Nasher, A. Rakesh, A. M. Assiri, N. C. Sharma, S. Kariuki, M. R. Pourshafie, J. Rauzier, A. Abubakar, J. Y. Carter, J. F. Wamala, C. Seguin, C. Bouchier, T. Malliavin, B. Bakhshi, H. H. N. Abulmaali, D. Kumar, S. M. Njoroge, M. R. Malik, J. Kiiru, F. J. Luquero, A. S. Azman, T. Ramamurthy, N. R. Thomson, and M. L. Quilici, Natur…
CNRVC160016	F. X. Weill, D. Domman, E. Njamkepo, A. A. Almesbahi, M. Naji, S. S. Nasher, A. Rakesh, A. M. Assiri, N. C. Sharma, S. Kariuki, M. R. Pourshafie, J. Rauzier, A. Abubakar, J. Y. Carter, J. F. Wamala, C. Seguin, C. Bouchier, T. Malliavin, B. Bakhshi, H. H. N. Abulmaali, D. Kumar, S. M. Njoroge, M. R. Malik, J. Kiiru, F. J. Luquero, A. S. Azman, T. Ramamurthy, N. R. Thomson, and M. L. Quilici, Natur…
CNRVC160017	F. X. Weill, D. Domman, E. Njamkepo, A. A. Almesbahi, M. Naji, S. S. Nasher, A. Rakesh, A. M. Assiri, N. C. Sharma, S. Kariuki, M. R. Pourshafie, J. Rauzier, A. Abubakar, J. Y. Carter, J. F. Wamala, C. Seguin, C. Bouchier, T. Malliavin, B. Bakhshi, H. H. N. Abulmaali, D. Kumar, S. M. Njoroge, M. R. Malik, J. Kiiru, F. J. Luquero, A. S. Azman, T. Ramamurthy, N. R. Thomson, and M. L. Quilici, Natur…
CNRVC160018	F. X. Weill, D. Domman, E. Njamkepo, A. A. Almesbahi, M. Naji, S. S. Nasher, A. Rakesh, A. M. Assiri, N. C. Sharma, S. Kariuki, M. R. Pourshafie, J. Rauzier, A. Abubakar, J. Y. Carter, J. F. Wamala, C. Seguin, C. Bouchier, T. Malliavin, B. Bakhshi, H. H. N. Abulmaali, D. Kumar, S. M. Njoroge, M. R. Malik, J. Kiiru, F. J. Luquero, A. S. Azman, T. Ramamurthy, N. R. Thomson, and M. L. Quilici, Natur…
CNRVC160461	F. X. Weill, D. Domman, E. Njamkepo, A. A. Almesbahi, M. Naji, S. S. Nasher, A. Rakesh, A. M. Assiri, N. C. Sharma, S. Kariuki, M. R. Pourshafie, J. Rauzier, A. Abubakar, J. Y. Carter, J. F. Wamala, C. Seguin, C. Bouchier, T. Malliavin, B. Bakhshi, H. H. N. Abulmaali, D. Kumar, S. M. Njoroge, M. R. Malik, J. Kiiru, F. J. Luquero, A. S. Azman, T. Ramamurthy, N. R. Thomson, and M. L. Quilici, Natur…
CNRVC160462	F. X. Weill, D. Domman, E. Njamkepo, A. A. Almesbahi, M. Naji, S. S. Nasher, A. Rakesh, A. M. Assiri, N. C. Sharma, S. Kariuki, M. R. Pourshafie, J. Rauzier, A. Abubakar, J. Y. Carter, J. F. Wamala, C. Seguin, C. Bouchier, T. Malliavin, B. Bakhshi, H. H. N. Abulmaali, D. Kumar, S. M. Njoroge, M. R. Malik, J. Kiiru, F. J. Luquero, A. S. Azman, T. Ramamurthy, N. R. Thomson, and M. L. Quilici, Natur…
CNRVC170159	F. X. Weill, D. Domman, E. Njamkepo, A. A. Almesbahi, M. Naji, S. S. Nasher, A. Rakesh, A. M. Assiri, N. C. Sharma, S. Kariuki, M. R. Pourshafie, J. Rauzier, A. Abubakar, J. Y. Carter, J. F. Wamala, C. Seguin, C. Bouchier, T. Malliavin, B. Bakhshi, H. H. N. Abulmaali, D. Kumar, S. M. Njoroge, M. R. Malik, J. Kiiru, F. J. Luquero, A. S. Azman, T. Ramamurthy, N. R. Thomson, and M. L. Quilici, Natur…
CNRVC170160	F. X. Weill, D. Domman, E. Njamkepo, A. A. Almesbahi, M. Naji, S. S. Nasher, A. Rakesh, A. M. Assiri, N. C. Sharma, S. Kariuki, M. R. Pourshafie, J. Rauzier, A. Abubakar, J. Y. Carter, J. F. Wamala, C. Seguin, C. Bouchier, T. Malliavin, B. Bakhshi, H. H. N. Abulmaali, D. Kumar, S. M. Njoroge, M. R. Malik, J. Kiiru, F. J. Luquero, A. S. Azman, T. Ramamurthy, N. R. Thomson, and M. L. Quilici, Natur…
CNRVC170161	F. X. Weill, D. Domman, E. Njamkepo, A. A. Almesbahi, M. Naji, S. S. Nasher, A. Rakesh, A. M. Assiri, N. C. Sharma, S. Kariuki, M. R. Pourshafie, J. Rauzier, A. Abubakar, J. Y. Carter, J. F. Wamala, C. Seguin, C. Bouchier, T. Malliavin, B. Bakhshi, H. H. N. Abulmaali, D. Kumar, S. M. Njoroge, M. R. Malik, J. Kiiru, F. J. Luquero, A. S. Azman, T. Ramamurthy, N. R. Thomson, and M. L. Quilici, Natur…
CNRVC170164	F. X. Weill, D. Domman, E. Njamkepo, A. A. Almesbahi, M. Naji, S. S. Nasher, A. Rakesh, A. M. Assiri, N. C. Sharma, S. Kariuki, M. R. Pourshafie, J. Rauzier, A. Abubakar, J. Y. Carter, J. F. Wamala, C. Seguin, C. Bouchier, T. Malliavin, B. Bakhshi, H. H. N. Abulmaali, D. Kumar, S. M. Njoroge, M. R. Malik, J. Kiiru, F. J. Luquero, A. S. Azman, T. Ramamurthy, N. R. Thomson, and M. L. Quilici, Natur…
CNRVC170165	F. X. Weill, D. Domman, E. Njamkepo, A. A. Almesbahi, M. Naji, S. S. Nasher, A. Rakesh, A. M. Assiri, N. C. Sharma, S. Kariuki, M. R. Pourshafie, J. Rauzier, A. Abubakar, J. Y. Carter, J. F. Wamala, C. Seguin, C. Bouchier, T. Malliavin, B. Bakhshi, H. H. N. Abulmaali, D. Kumar, S. M. Njoroge, M. R. Malik, J. Kiiru, F. J. Luquero, A. S. Azman, T. Ramamurthy, N. R. Thomson, and M. L. Quilici, Natur…
CNRVC170168	F. X. Weill, D. Domman, E. Njamkepo, A. A. Almesbahi, M. Naji, S. S. Nasher, A. Rakesh, A. M. Assiri, N. C. Sharma, S. Kariuki, M. R. Pourshafie, J. Rauzier, A. Abubakar, J. Y. Carter, J. F. Wamala, C. Seguin, C. Bouchier, T. Malliavin, B. Bakhshi, H. H. N. Abulmaali, D. Kumar, S. M. Njoroge, M. R. Malik, J. Kiiru, F. J. Luquero, A. S. Azman, T. Ramamurthy, N. R. Thomson, and M. L. Quilici, Natur…
CNRVC170169	F. X. Weill, D. Domman, E. Njamkepo, A. A. Almesbahi, M. Naji, S. S. Nasher, A. Rakesh, A. M. Assiri, N. C. Sharma, S. Kariuki, M. R. Pourshafie, J. Rauzier, A. Abubakar, J. Y. Carter, J. F. Wamala, C. Seguin, C. Bouchier, T. Malliavin, B. Bakhshi, H. H. N. Abulmaali, D. Kumar, S. M. Njoroge, M. R. Malik, J. Kiiru, F. J. Luquero, A. S. Azman, T. Ramamurthy, N. R. Thomson, and M. L. Quilici, Natur…
CNRVC170170	F. X. Weill, D. Domman, E. Njamkepo, A. A. Almesbahi, M. Naji, S. S. Nasher, A. Rakesh, A. M. Assiri, N. C. Sharma, S. Kariuki, M. R. Pourshafie, J. Rauzier, A. Abubakar, J. Y. Carter, J. F. Wamala, C. Seguin, C. Bouchier, T. Malliavin, B. Bakhshi, H. H. N. Abulmaali, D. Kumar, S. M. Njoroge, M. R. Malik, J. Kiiru, F. J. Luquero, A. S. Azman, T. Ramamurthy, N. R. Thomson, and M. L. Quilici, Natur…
CNRVC170173	F. X. Weill, D. Domman, E. Njamkepo, A. A. Almesbahi, M. Naji, S. S. Nasher, A. Rakesh, A. M. Assiri, N. C. Sharma, S. Kariuki, M. R. Pourshafie, J. Rauzier, A. Abubakar, J. Y. Carter, J. F. Wamala, C. Seguin, C. Bouchier, T. Malliavin, B. Bakhshi, H. H. N. Abulmaali, D. Kumar, S. M. Njoroge, M. R. Malik, J. Kiiru, F. J. Luquero, A. S. Azman, T. Ramamurthy, N. R. Thomson, and M. L. Quilici, Natur…
CNRVC170174	F. X. Weill, D. Domman, E. Njamkepo, A. A. Almesbahi, M. Naji, S. S. Nasher, A. Rakesh, A. M. Assiri, N. C. Sharma, S. Kariuki, M. R. Pourshafie, J. Rauzier, A. Abubakar, J. Y. Carter, J. F. Wamala, C. Seguin, C. Bouchier, T. Malliavin, B. Bakhshi, H. H. N. Abulmaali, D. Kumar, S. M. Njoroge, M. R. Malik, J. Kiiru, F. J. Luquero, A. S. Azman, T. Ramamurthy, N. R. Thomson, and M. L. Quilici, Natur…
CNRVC170175	F. X. Weill, D. Domman, E. Njamkepo, A. A. Almesbahi, M. Naji, S. S. Nasher, A. Rakesh, A. M. Assiri, N. C. Sharma, S. Kariuki, M. R. Pourshafie, J. Rauzier, A. Abubakar, J. Y. Carter, J. F. Wamala, C. Seguin, C. Bouchier, T. Malliavin, B. Bakhshi, H. H. N. Abulmaali, D. Kumar, S. M. Njoroge, M. R. Malik, J. Kiiru, F. J. Luquero, A. S. Azman, T. Ramamurthy, N. R. Thomson, and M. L. Quilici, Natur…
CNRVC170176	F. X. Weill, D. Domman, E. Njamkepo, A. A. Almesbahi, M. Naji, S. S. Nasher, A. Rakesh, A. M. Assiri, N. C. Sharma, S. Kariuki, M. R. Pourshafie, J. Rauzier, A. Abubakar, J. Y. Carter, J. F. Wamala, C. Seguin, C. Bouchier, T. Malliavin, B. Bakhshi, H. H. N. Abulmaali, D. Kumar, S. M. Njoroge, M. R. Malik, J. Kiiru, F. J. Luquero, A. S. Azman, T. Ramamurthy, N. R. Thomson, and M. L. Quilici, Natur…
CNRVC170177	F. X. Weill, D. Domman, E. Njamkepo, A. A. Almesbahi, M. Naji, S. S. Nasher, A. Rakesh, A. M. Assiri, N. C. Sharma, S. Kariuki, M. R. Pourshafie, J. Rauzier, A. Abubakar, J. Y. Carter, J. F. Wamala, C. Seguin, C. Bouchier, T. Malliavin, B. Bakhshi, H. H. N. Abulmaali, D. Kumar, S. M. Njoroge, M. R. Malik, J. Kiiru, F. J. Luquero, A. S. Azman, T. Ramamurthy, N. R. Thomson, and M. L. Quilici, Natur…
CNRVC170178	F. X. Weill, D. Domman, E. Njamkepo, A. A. Almesbahi, M. Naji, S. S. Nasher, A. Rakesh, A. M. Assiri, N. C. Sharma, S. Kariuki, M. R. Pourshafie, J. Rauzier, A. Abubakar, J. Y. Carter, J. F. Wamala, C. Seguin, C. Bouchier, T. Malliavin, B. Bakhshi, H. H. N. Abulmaali, D. Kumar, S. M. Njoroge, M. R. Malik, J. Kiiru, F. J. Luquero, A. S. Azman, T. Ramamurthy, N. R. Thomson, and M. L. Quilici, Natur…
CNRVC170179	F. X. Weill, D. Domman, E. Njamkepo, A. A. Almesbahi, M. Naji, S. S. Nasher, A. Rakesh, A. M. Assiri, N. C. Sharma, S. Kariuki, M. R. Pourshafie, J. Rauzier, A. Abubakar, J. Y. Carter, J. F. Wamala, C. Seguin, C. Bouchier, T. Malliavin, B. Bakhshi, H. H. N. Abulmaali, D. Kumar, S. M. Njoroge, M. R. Malik, J. Kiiru, F. J. Luquero, A. S. Azman, T. Ramamurthy, N. R. Thomson, and M. L. Quilici, Natur…
CNRVC170180	F. X. Weill, D. Domman, E. Njamkepo, A. A. Almesbahi, M. Naji, S. S. Nasher, A. Rakesh, A. M. Assiri, N. C. Sharma, S. Kariuki, M. R. Pourshafie, J. Rauzier, A. Abubakar, J. Y. Carter, J. F. Wamala, C. Seguin, C. Bouchier, T. Malliavin, B. Bakhshi, H. H. N. Abulmaali, D. Kumar, S. M. Njoroge, M. R. Malik, J. Kiiru, F. J. Luquero, A. S. Azman, T. Ramamurthy, N. R. Thomson, and M. L. Quilici, Natur…
CNRVC170181	F. X. Weill, D. Domman, E. Njamkepo, A. A. Almesbahi, M. Naji, S. S. Nasher, A. Rakesh, A. M. Assiri, N. C. Sharma, S. Kariuki, M. R. Pourshafie, J. Rauzier, A. Abubakar, J. Y. Carter, J. F. Wamala, C. Seguin, C. Bouchier, T. Malliavin, B. Bakhshi, H. H. N. Abulmaali, D. Kumar, S. M. Njoroge, M. R. Malik, J. Kiiru, F. J. Luquero, A. S. Azman, T. Ramamurthy, N. R. Thomson, and M. L. Quilici, Natur…
CNRVC170182	F. X. Weill, D. Domman, E. Njamkepo, A. A. Almesbahi, M. Naji, S. S. Nasher, A. Rakesh, A. M. Assiri, N. C. Sharma, S. Kariuki, M. R. Pourshafie, J. Rauzier, A. Abubakar, J. Y. Carter, J. F. Wamala, C. Seguin, C. Bouchier, T. Malliavin, B. Bakhshi, H. H. N. Abulmaali, D. Kumar, S. M. Njoroge, M. R. Malik, J. Kiiru, F. J. Luquero, A. S. Azman, T. Ramamurthy, N. R. Thomson, and M. L. Quilici, Natur…
CNRVC170183	F. X. Weill, D. Domman, E. Njamkepo, A. A. Almesbahi, M. Naji, S. S. Nasher, A. Rakesh, A. M. Assiri, N. C. Sharma, S. Kariuki, M. R. Pourshafie, J. Rauzier, A. Abubakar, J. Y. Carter, J. F. Wamala, C. Seguin, C. Bouchier, T. Malliavin, B. Bakhshi, H. H. N. Abulmaali, D. Kumar, S. M. Njoroge, M. R. Malik, J. Kiiru, F. J. Luquero, A. S. Azman, T. Ramamurthy, N. R. Thomson, and M. L. Quilici, Natur…
CNRVC170184	F. X. Weill, D. Domman, E. Njamkepo, A. A. Almesbahi, M. Naji, S. S. Nasher, A. Rakesh, A. M. Assiri, N. C. Sharma, S. Kariuki, M. R. Pourshafie, J. Rauzier, A. Abubakar, J. Y. Carter, J. F. Wamala, C. Seguin, C. Bouchier, T. Malliavin, B. Bakhshi, H. H. N. Abulmaali, D. Kumar, S. M. Njoroge, M. R. Malik, J. Kiiru, F. J. Luquero, A. S. Azman, T. Ramamurthy, N. R. Thomson, and M. L. Quilici, Natur…
CNRVC170185	F. X. Weill, D. Domman, E. Njamkepo, A. A. Almesbahi, M. Naji, S. S. Nasher, A. Rakesh, A. M. Assiri, N. C. Sharma, S. Kariuki, M. R. Pourshafie, J. Rauzier, A. Abubakar, J. Y. Carter, J. F. Wamala, C. Seguin, C. Bouchier, T. Malliavin, B. Bakhshi, H. H. N. Abulmaali, D. Kumar, S. M. Njoroge, M. R. Malik, J. Kiiru, F. J. Luquero, A. S. Azman, T. Ramamurthy, N. R. Thomson, and M. L. Quilici, Natur…
CNRVC170186	F. X. Weill, D. Domman, E. Njamkepo, A. A. Almesbahi, M. Naji, S. S. Nasher, A. Rakesh, A. M. Assiri, N. C. Sharma, S. Kariuki, M. R. Pourshafie, J. Rauzier, A. Abubakar, J. Y. Carter, J. F. Wamala, C. Seguin, C. Bouchier, T. Malliavin, B. Bakhshi, H. H. N. Abulmaali, D. Kumar, S. M. Njoroge, M. R. Malik, J. Kiiru, F. J. Luquero, A. S. Azman, T. Ramamurthy, N. R. Thomson, and M. L. Quilici, Natur…
CNRVC170187	F. X. Weill, D. Domman, E. Njamkepo, A. A. Almesbahi, M. Naji, S. S. Nasher, A. Rakesh, A. M. Assiri, N. C. Sharma, S. Kariuki, M. R. Pourshafie, J. Rauzier, A. Abubakar, J. Y. Carter, J. F. Wamala, C. Seguin, C. Bouchier, T. Malliavin, B. Bakhshi, H. H. N. Abulmaali, D. Kumar, S. M. Njoroge, M. R. Malik, J. Kiiru, F. J. Luquero, A. S. Azman, T. Ramamurthy, N. R. Thomson, and M. L. Quilici, Natur…
CNRVC170188	F. X. Weill, D. Domman, E. Njamkepo, A. A. Almesbahi, M. Naji, S. S. Nasher, A. Rakesh, A. M. Assiri, N. C. Sharma, S. Kariuki, M. R. Pourshafie, J. Rauzier, A. Abubakar, J. Y. Carter, J. F. Wamala, C. Seguin, C. Bouchier, T. Malliavin, B. Bakhshi, H. H. N. Abulmaali, D. Kumar, S. M. Njoroge, M. R. Malik, J. Kiiru, F. J. Luquero, A. S. Azman, T. Ramamurthy, N. R. Thomson, and M. L. Quilici, Natur…
CNRVC170189	F. X. Weill, D. Domman, E. Njamkepo, A. A. Almesbahi, M. Naji, S. S. Nasher, A. Rakesh, A. M. Assiri, N. C. Sharma, S. Kariuki, M. R. Pourshafie, J. Rauzier, A. Abubakar, J. Y. Carter, J. F. Wamala, C. Seguin, C. Bouchier, T. Malliavin, B. Bakhshi, H. H. N. Abulmaali, D. Kumar, S. M. Njoroge, M. R. Malik, J. Kiiru, F. J. Luquero, A. S. Azman, T. Ramamurthy, N. R. Thomson, and M. L. Quilici, Natur…
CNRVC170190	F. X. Weill, D. Domman, E. Njamkepo, A. A. Almesbahi, M. Naji, S. S. Nasher, A. Rakesh, A. M. Assiri, N. C. Sharma, S. Kariuki, M. R. Pourshafie, J. Rauzier, A. Abubakar, J. Y. Carter, J. F. Wamala, C. Seguin, C. Bouchier, T. Malliavin, B. Bakhshi, H. H. N. Abulmaali, D. Kumar, S. M. Njoroge, M. R. Malik, J. Kiiru, F. J. Luquero, A. S. Azman, T. Ramamurthy, N. R. Thomson, and M. L. Quilici, Natur…
CNRVC170191	F. X. Weill, D. Domman, E. Njamkepo, A. A. Almesbahi, M. Naji, S. S. Nasher, A. Rakesh, A. M. Assiri, N. C. Sharma, S. Kariuki, M. R. Pourshafie, J. Rauzier, A. Abubakar, J. Y. Carter, J. F. Wamala, C. Seguin, C. Bouchier, T. Malliavin, B. Bakhshi, H. H. N. Abulmaali, D. Kumar, S. M. Njoroge, M. R. Malik, J. Kiiru, F. J. Luquero, A. S. Azman, T. Ramamurthy, N. R. Thomson, and M. L. Quilici, Natur…
CNRVC170192	F. X. Weill, D. Domman, E. Njamkepo, A. A. Almesbahi, M. Naji, S. S. Nasher, A. Rakesh, A. M. Assiri, N. C. Sharma, S. Kariuki, M. R. Pourshafie, J. Rauzier, A. Abubakar, J. Y. Carter, J. F. Wamala, C. Seguin, C. Bouchier, T. Malliavin, B. Bakhshi, H. H. N. Abulmaali, D. Kumar, S. M. Njoroge, M. R. Malik, J. Kiiru, F. J. Luquero, A. S. Azman, T. Ramamurthy, N. R. Thomson, and M. L. Quilici, Natur…
CNRVC170193	F. X. Weill, D. Domman, E. Njamkepo, A. A. Almesbahi, M. Naji, S. S. Nasher, A. Rakesh, A. M. Assiri, N. C. Sharma, S. Kariuki, M. R. Pourshafie, J. Rauzier, A. Abubakar, J. Y. Carter, J. F. Wamala, C. Seguin, C. Bouchier, T. Malliavin, B. Bakhshi, H. H. N. Abulmaali, D. Kumar, S. M. Njoroge, M. R. Malik, J. Kiiru, F. J. Luquero, A. S. Azman, T. Ramamurthy, N. R. Thomson, and M. L. Quilici, Natur…
CNRVC170194	F. X. Weill, D. Domman, E. Njamkepo, A. A. Almesbahi, M. Naji, S. S. Nasher, A. Rakesh, A. M. Assiri, N. C. Sharma, S. Kariuki, M. R. Pourshafie, J. Rauzier, A. Abubakar, J. Y. Carter, J. F. Wamala, C. Seguin, C. Bouchier, T. Malliavin, B. Bakhshi, H. H. N. Abulmaali, D. Kumar, S. M. Njoroge, M. R. Malik, J. Kiiru, F. J. Luquero, A. S. Azman, T. Ramamurthy, N. R. Thomson, and M. L. Quilici, Natur…
CNRVC170195	F. X. Weill, D. Domman, E. Njamkepo, A. A. Almesbahi, M. Naji, S. S. Nasher, A. Rakesh, A. M. Assiri, N. C. Sharma, S. Kariuki, M. R. Pourshafie, J. Rauzier, A. Abubakar, J. Y. Carter, J. F. Wamala, C. Seguin, C. Bouchier, T. Malliavin, B. Bakhshi, H. H. N. Abulmaali, D. Kumar, S. M. Njoroge, M. R. Malik, J. Kiiru, F. J. Luquero, A. S. Azman, T. Ramamurthy, N. R. Thomson, and M. L. Quilici, Natur…
CNRVC170196	F. X. Weill, D. Domman, E. Njamkepo, A. A. Almesbahi, M. Naji, S. S. Nasher, A. Rakesh, A. M. Assiri, N. C. Sharma, S. Kariuki, M. R. Pourshafie, J. Rauzier, A. Abubakar, J. Y. Carter, J. F. Wamala, C. Seguin, C. Bouchier, T. Malliavin, B. Bakhshi, H. H. N. Abulmaali, D. Kumar, S. M. Njoroge, M. R. Malik, J. Kiiru, F. J. Luquero, A. S. Azman, T. Ramamurthy, N. R. Thomson, and M. L. Quilici, Natur…
CNRVC170197	F. X. Weill, D. Domman, E. Njamkepo, A. A. Almesbahi, M. Naji, S. S. Nasher, A. Rakesh, A. M. Assiri, N. C. Sharma, S. Kariuki, M. R. Pourshafie, J. Rauzier, A. Abubakar, J. Y. Carter, J. F. Wamala, C. Seguin, C. Bouchier, T. Malliavin, B. Bakhshi, H. H. N. Abulmaali, D. Kumar, S. M. Njoroge, M. R. Malik, J. Kiiru, F. J. Luquero, A. S. Azman, T. Ramamurthy, N. R. Thomson, and M. L. Quilici, Natur…
CNRVC170198	F. X. Weill, D. Domman, E. Njamkepo, A. A. Almesbahi, M. Naji, S. S. Nasher, A. Rakesh, A. M. Assiri, N. C. Sharma, S. Kariuki, M. R. Pourshafie, J. Rauzier, A. Abubakar, J. Y. Carter, J. F. Wamala, C. Seguin, C. Bouchier, T. Malliavin, B. Bakhshi, H. H. N. Abulmaali, D. Kumar, S. M. Njoroge, M. R. Malik, J. Kiiru, F. J. Luquero, A. S. Azman, T. Ramamurthy, N. R. Thomson, and M. L. Quilici, Natur…
CNRVC170199	F. X. Weill, D. Domman, E. Njamkepo, A. A. Almesbahi, M. Naji, S. S. Nasher, A. Rakesh, A. M. Assiri, N. C. Sharma, S. Kariuki, M. R. Pourshafie, J. Rauzier, A. Abubakar, J. Y. Carter, J. F. Wamala, C. Seguin, C. Bouchier, T. Malliavin, B. Bakhshi, H. H. N. Abulmaali, D. Kumar, S. M. Njoroge, M. R. Malik, J. Kiiru, F. J. Luquero, A. S. Azman, T. Ramamurthy, N. R. Thomson, and M. L. Quilici, Natur…
CNRVC170200	F. X. Weill, D. Domman, E. Njamkepo, A. A. Almesbahi, M. Naji, S. S. Nasher, A. Rakesh, A. M. Assiri, N. C. Sharma, S. Kariuki, M. R. Pourshafie, J. Rauzier, A. Abubakar, J. Y. Carter, J. F. Wamala, C. Seguin, C. Bouchier, T. Malliavin, B. Bakhshi, H. H. N. Abulmaali, D. Kumar, S. M. Njoroge, M. R. Malik, J. Kiiru, F. J. Luquero, A. S. Azman, T. Ramamurthy, N. R. Thomson, and M. L. Quilici, Natur…
CNRVC170201	F. X. Weill, D. Domman, E. Njamkepo, A. A. Almesbahi, M. Naji, S. S. Nasher, A. Rakesh, A. M. Assiri, N. C. Sharma, S. Kariuki, M. R. Pourshafie, J. Rauzier, A. Abubakar, J. Y. Carter, J. F. Wamala, C. Seguin, C. Bouchier, T. Malliavin, B. Bakhshi, H. H. N. Abulmaali, D. Kumar, S. M. Njoroge, M. R. Malik, J. Kiiru, F. J. Luquero, A. S. Azman, T. Ramamurthy, N. R. Thomson, and M. L. Quilici, Natur…
CNRVC170202	F. X. Weill, D. Domman, E. Njamkepo, A. A. Almesbahi, M. Naji, S. S. Nasher, A. Rakesh, A. M. Assiri, N. C. Sharma, S. Kariuki, M. R. Pourshafie, J. Rauzier, A. Abubakar, J. Y. Carter, J. F. Wamala, C. Seguin, C. Bouchier, T. Malliavin, B. Bakhshi, H. H. N. Abulmaali, D. Kumar, S. M. Njoroge, M. R. Malik, J. Kiiru, F. J. Luquero, A. S. Azman, T. Ramamurthy, N. R. Thomson, and M. L. Quilici, Natur…
CNRVC170203	F. X. Weill, D. Domman, E. Njamkepo, A. A. Almesbahi, M. Naji, S. S. Nasher, A. Rakesh, A. M. Assiri, N. C. Sharma, S. Kariuki, M. R. Pourshafie, J. Rauzier, A. Abubakar, J. Y. Carter, J. F. Wamala, C. Seguin, C. Bouchier, T. Malliavin, B. Bakhshi, H. H. N. Abulmaali, D. Kumar, S. M. Njoroge, M. R. Malik, J. Kiiru, F. J. Luquero, A. S. Azman, T. Ramamurthy, N. R. Thomson, and M. L. Quilici, Natur…
CNRVC170204	F. X. Weill, D. Domman, E. Njamkepo, A. A. Almesbahi, M. Naji, S. S. Nasher, A. Rakesh, A. M. Assiri, N. C. Sharma, S. Kariuki, M. R. Pourshafie, J. Rauzier, A. Abubakar, J. Y. Carter, J. F. Wamala, C. Seguin, C. Bouchier, T. Malliavin, B. Bakhshi, H. H. N. Abulmaali, D. Kumar, S. M. Njoroge, M. R. Malik, J. Kiiru, F. J. Luquero, A. S. Azman, T. Ramamurthy, N. R. Thomson, and M. L. Quilici, Natur…
CNRVC170205	F. X. Weill, D. Domman, E. Njamkepo, A. A. Almesbahi, M. Naji, S. S. Nasher, A. Rakesh, A. M. Assiri, N. C. Sharma, S. Kariuki, M. R. Pourshafie, J. Rauzier, A. Abubakar, J. Y. Carter, J. F. Wamala, C. Seguin, C. Bouchier, T. Malliavin, B. Bakhshi, H. H. N. Abulmaali, D. Kumar, S. M. Njoroge, M. R. Malik, J. Kiiru, F. J. Luquero, A. S. Azman, T. Ramamurthy, N. R. Thomson, and M. L. Quilici, Natur…
CNRVC170206	F. X. Weill, D. Domman, E. Njamkepo, A. A. Almesbahi, M. Naji, S. S. Nasher, A. Rakesh, A. M. Assiri, N. C. Sharma, S. Kariuki, M. R. Pourshafie, J. Rauzier, A. Abubakar, J. Y. Carter, J. F. Wamala, C. Seguin, C. Bouchier, T. Malliavin, B. Bakhshi, H. H. N. Abulmaali, D. Kumar, S. M. Njoroge, M. R. Malik, J. Kiiru, F. J. Luquero, A. S. Azman, T. Ramamurthy, N. R. Thomson, and M. L. Quilici, Natur…
CNRVC170207	F. X. Weill, D. Domman, E. Njamkepo, A. A. Almesbahi, M. Naji, S. S. Nasher, A. Rakesh, A. M. Assiri, N. C. Sharma, S. Kariuki, M. R. Pourshafie, J. Rauzier, A. Abubakar, J. Y. Carter, J. F. Wamala, C. Seguin, C. Bouchier, T. Malliavin, B. Bakhshi, H. H. N. Abulmaali, D. Kumar, S. M. Njoroge, M. R. Malik, J. Kiiru, F. J. Luquero, A. S. Azman, T. Ramamurthy, N. R. Thomson, and M. L. Quilici, Natur…
CNRVC170208	F. X. Weill, D. Domman, E. Njamkepo, A. A. Almesbahi, M. Naji, S. S. Nasher, A. Rakesh, A. M. Assiri, N. C. Sharma, S. Kariuki, M. R. Pourshafie, J. Rauzier, A. Abubakar, J. Y. Carter, J. F. Wamala, C. Seguin, C. Bouchier, T. Malliavin, B. Bakhshi, H. H. N. Abulmaali, D. Kumar, S. M. Njoroge, M. R. Malik, J. Kiiru, F. J. Luquero, A. S. Azman, T. Ramamurthy, N. R. Thomson, and M. L. Quilici, Natur…
CNRVC170240	F. X. Weill, D. Domman, E. Njamkepo, A. A. Almesbahi, M. Naji, S. S. Nasher, A. Rakesh, A. M. Assiri, N. C. Sharma, S. Kariuki, M. R. Pourshafie, J. Rauzier, A. Abubakar, J. Y. Carter, J. F. Wamala, C. Seguin, C. Bouchier, T. Malliavin, B. Bakhshi, H. H. N. Abulmaali, D. Kumar, S. M. Njoroge, M. R. Malik, J. Kiiru, F. J. Luquero, A. S. Azman, T. Ramamurthy, N. R. Thomson, and M. L. Quilici, Natur…
CNRVC170241	F. X. Weill, D. Domman, E. Njamkepo, A. A. Almesbahi, M. Naji, S. S. Nasher, A. Rakesh, A. M. Assiri, N. C. Sharma, S. Kariuki, M. R. Pourshafie, J. Rauzier, A. Abubakar, J. Y. Carter, J. F. Wamala, C. Seguin, C. Bouchier, T. Malliavin, B. Bakhshi, H. H. N. Abulmaali, D. Kumar, S. M. Njoroge, M. R. Malik, J. Kiiru, F. J. Luquero, A. S. Azman, T. Ramamurthy, N. R. Thomson, and M. L. Quilici, Natur…
CNRVC170242	F. X. Weill, D. Domman, E. Njamkepo, A. A. Almesbahi, M. Naji, S. S. Nasher, A. Rakesh, A. M. Assiri, N. C. Sharma, S. Kariuki, M. R. Pourshafie, J. Rauzier, A. Abubakar, J. Y. Carter, J. F. Wamala, C. Seguin, C. Bouchier, T. Malliavin, B. Bakhshi, H. H. N. Abulmaali, D. Kumar, S. M. Njoroge, M. R. Malik, J. Kiiru, F. J. Luquero, A. S. Azman, T. Ramamurthy, N. R. Thomson, and M. L. Quilici, Natur…
CNRVC170248	F. X. Weill, D. Domman, E. Njamkepo, A. A. Almesbahi, M. Naji, S. S. Nasher, A. Rakesh, A. M. Assiri, N. C. Sharma, S. Kariuki, M. R. Pourshafie, J. Rauzier, A. Abubakar, J. Y. Carter, J. F. Wamala, C. Seguin, C. Bouchier, T. Malliavin, B. Bakhshi, H. H. N. Abulmaali, D. Kumar, S. M. Njoroge, M. R. Malik, J. Kiiru, F. J. Luquero, A. S. Azman, T. Ramamurthy, N. R. Thomson, and M. L. Quilici, Natur…
CNRVC170249	F. X. Weill, D. Domman, E. Njamkepo, A. A. Almesbahi, M. Naji, S. S. Nasher, A. Rakesh, A. M. Assiri, N. C. Sharma, S. Kariuki, M. R. Pourshafie, J. Rauzier, A. Abubakar, J. Y. Carter, J. F. Wamala, C. Seguin, C. Bouchier, T. Malliavin, B. Bakhshi, H. H. N. Abulmaali, D. Kumar, S. M. Njoroge, M. R. Malik, J. Kiiru, F. J. Luquero, A. S. Azman, T. Ramamurthy, N. R. Thomson, and M. L. Quilici, Natur…
CNRVC170250	F. X. Weill, D. Domman, E. Njamkepo, A. A. Almesbahi, M. Naji, S. S. Nasher, A. Rakesh, A. M. Assiri, N. C. Sharma, S. Kariuki, M. R. Pourshafie, J. Rauzier, A. Abubakar, J. Y. Carter, J. F. Wamala, C. Seguin, C. Bouchier, T. Malliavin, B. Bakhshi, H. H. N. Abulmaali, D. Kumar, S. M. Njoroge, M. R. Malik, J. Kiiru, F. J. Luquero, A. S. Azman, T. Ramamurthy, N. R. Thomson, and M. L. Quilici, Natur…
CNRVC170252	F. X. Weill, D. Domman, E. Njamkepo, A. A. Almesbahi, M. Naji, S. S. Nasher, A. Rakesh, A. M. Assiri, N. C. Sharma, S. Kariuki, M. R. Pourshafie, J. Rauzier, A. Abubakar, J. Y. Carter, J. F. Wamala, C. Seguin, C. Bouchier, T. Malliavin, B. Bakhshi, H. H. N. Abulmaali, D. Kumar, S. M. Njoroge, M. R. Malik, J. Kiiru, F. J. Luquero, A. S. Azman, T. Ramamurthy, N. R. Thomson, and M. L. Quilici, Natur…
CNRVC900105	F. X. Weill, D. Domman, E. Njamkepo, C. Tarr, J. Rauzier, N. Fawal, K. H. Keddy, H. Salje, S. Moore, A. K. Mukhopadhyay, R. Bercion, F. J. Luquero, A. Ngandjio, M. Dosso, E. Monakhova, B. Garin, C. Bouchier, C. Pazzani, A. Mutreja, R. Grunow, F. Sidikou, L. Bonte, S. Breurec, M. Damian, B. M. Njanpop-Lafourcade, G. Sapriel, A. L. Page, M. Hamze, M. Henkens, G. Chowdhury, M. Mengel, J. L. Koeck, J…
CNRVC900108	F. X. Weill, D. Domman, E. Njamkepo, C. Tarr, J. Rauzier, N. Fawal, K. H. Keddy, H. Salje, S. Moore, A. K. Mukhopadhyay, R. Bercion, F. J. Luquero, A. Ngandjio, M. Dosso, E. Monakhova, B. Garin, C. Bouchier, C. Pazzani, A. Mutreja, R. Grunow, F. Sidikou, L. Bonte, S. Breurec, M. Damian, B. M. Njanpop-Lafourcade, G. Sapriel, A. L. Page, M. Hamze, M. Henkens, G. Chowdhury, M. Mengel, J. L. Koeck, J…
CNRVC900117	F. X. Weill, D. Domman, E. Njamkepo, C. Tarr, J. Rauzier, N. Fawal, K. H. Keddy, H. Salje, S. Moore, A. K. Mukhopadhyay, R. Bercion, F. J. Luquero, A. Ngandjio, M. Dosso, E. Monakhova, B. Garin, C. Bouchier, C. Pazzani, A. Mutreja, R. Grunow, F. Sidikou, L. Bonte, S. Breurec, M. Damian, B. M. Njanpop-Lafourcade, G. Sapriel, A. L. Page, M. Hamze, M. Henkens, G. Chowdhury, M. Mengel, J. L. Koeck, J…
CNRVC900123	F. X. Weill, D. Domman, E. Njamkepo, C. Tarr, J. Rauzier, N. Fawal, K. H. Keddy, H. Salje, S. Moore, A. K. Mukhopadhyay, R. Bercion, F. J. Luquero, A. Ngandjio, M. Dosso, E. Monakhova, B. Garin, C. Bouchier, C. Pazzani, A. Mutreja, R. Grunow, F. Sidikou, L. Bonte, S. Breurec, M. Damian, B. M. Njanpop-Lafourcade, G. Sapriel, A. L. Page, M. Hamze, M. Henkens, G. Chowdhury, M. Mengel, J. L. Koeck, J…
CNRVC900125	F. X. Weill, D. Domman, E. Njamkepo, C. Tarr, J. Rauzier, N. Fawal, K. H. Keddy, H. Salje, S. Moore, A. K. Mukhopadhyay, R. Bercion, F. J. Luquero, A. Ngandjio, M. Dosso, E. Monakhova, B. Garin, C. Bouchier, C. Pazzani, A. Mutreja, R. Grunow, F. Sidikou, L. Bonte, S. Breurec, M. Damian, B. M. Njanpop-Lafourcade, G. Sapriel, A. L. Page, M. Hamze, M. Henkens, G. Chowdhury, M. Mengel, J. L. Koeck, J…
CNRVC910036	F. X. Weill, D. Domman, E. Njamkepo, C. Tarr, J. Rauzier, N. Fawal, K. H. Keddy, H. Salje, S. Moore, A. K. Mukhopadhyay, R. Bercion, F. J. Luquero, A. Ngandjio, M. Dosso, E. Monakhova, B. Garin, C. Bouchier, C. Pazzani, A. Mutreja, R. Grunow, F. Sidikou, L. Bonte, S. Breurec, M. Damian, B. M. Njanpop-Lafourcade, G. Sapriel, A. L. Page, M. Hamze, M. Henkens, G. Chowdhury, M. Mengel, J. L. Koeck, J…
CNRVC910040	F. X. Weill, D. Domman, E. Njamkepo, C. Tarr, J. Rauzier, N. Fawal, K. H. Keddy, H. Salje, S. Moore, A. K. Mukhopadhyay, R. Bercion, F. J. Luquero, A. Ngandjio, M. Dosso, E. Monakhova, B. Garin, C. Bouchier, C. Pazzani, A. Mutreja, R. Grunow, F. Sidikou, L. Bonte, S. Breurec, M. Damian, B. M. Njanpop-Lafourcade, G. Sapriel, A. L. Page, M. Hamze, M. Henkens, G. Chowdhury, M. Mengel, J. L. Koeck, J…
CNRVC910164	F. X. Weill, D. Domman, E. Njamkepo, C. Tarr, J. Rauzier, N. Fawal, K. H. Keddy, H. Salje, S. Moore, A. K. Mukhopadhyay, R. Bercion, F. J. Luquero, A. Ngandjio, M. Dosso, E. Monakhova, B. Garin, C. Bouchier, C. Pazzani, A. Mutreja, R. Grunow, F. Sidikou, L. Bonte, S. Breurec, M. Damian, B. M. Njanpop-Lafourcade, G. Sapriel, A. L. Page, M. Hamze, M. Henkens, G. Chowdhury, M. Mengel, J. L. Koeck, J…
CNRVC910266	F. X. Weill, D. Domman, E. Njamkepo, C. Tarr, J. Rauzier, N. Fawal, K. H. Keddy, H. Salje, S. Moore, A. K. Mukhopadhyay, R. Bercion, F. J. Luquero, A. Ngandjio, M. Dosso, E. Monakhova, B. Garin, C. Bouchier, C. Pazzani, A. Mutreja, R. Grunow, F. Sidikou, L. Bonte, S. Breurec, M. Damian, B. M. Njanpop-Lafourcade, G. Sapriel, A. L. Page, M. Hamze, M. Henkens, G. Chowdhury, M. Mengel, J. L. Koeck, J…
CNRVC910267	F. X. Weill, D. Domman, E. Njamkepo, C. Tarr, J. Rauzier, N. Fawal, K. H. Keddy, H. Salje, S. Moore, A. K. Mukhopadhyay, R. Bercion, F. J. Luquero, A. Ngandjio, M. Dosso, E. Monakhova, B. Garin, C. Bouchier, C. Pazzani, A. Mutreja, R. Grunow, F. Sidikou, L. Bonte, S. Breurec, M. Damian, B. M. Njanpop-Lafourcade, G. Sapriel, A. L. Page, M. Hamze, M. Henkens, G. Chowdhury, M. Mengel, J. L. Koeck, J…
CNRVC910279	F. X. Weill, D. Domman, E. Njamkepo, C. Tarr, J. Rauzier, N. Fawal, K. H. Keddy, H. Salje, S. Moore, A. K. Mukhopadhyay, R. Bercion, F. J. Luquero, A. Ngandjio, M. Dosso, E. Monakhova, B. Garin, C. Bouchier, C. Pazzani, A. Mutreja, R. Grunow, F. Sidikou, L. Bonte, S. Breurec, M. Damian, B. M. Njanpop-Lafourcade, G. Sapriel, A. L. Page, M. Hamze, M. Henkens, G. Chowdhury, M. Mengel, J. L. Koeck, J…
CNRVC910347	F. X. Weill, D. Domman, E. Njamkepo, C. Tarr, J. Rauzier, N. Fawal, K. H. Keddy, H. Salje, S. Moore, A. K. Mukhopadhyay, R. Bercion, F. J. Luquero, A. Ngandjio, M. Dosso, E. Monakhova, B. Garin, C. Bouchier, C. Pazzani, A. Mutreja, R. Grunow, F. Sidikou, L. Bonte, S. Breurec, M. Damian, B. M. Njanpop-Lafourcade, G. Sapriel, A. L. Page, M. Hamze, M. Henkens, G. Chowdhury, M. Mengel, J. L. Koeck, J…
CNRVC910349	F. X. Weill, D. Domman, E. Njamkepo, C. Tarr, J. Rauzier, N. Fawal, K. H. Keddy, H. Salje, S. Moore, A. K. Mukhopadhyay, R. Bercion, F. J. Luquero, A. Ngandjio, M. Dosso, E. Monakhova, B. Garin, C. Bouchier, C. Pazzani, A. Mutreja, R. Grunow, F. Sidikou, L. Bonte, S. Breurec, M. Damian, B. M. Njanpop-Lafourcade, G. Sapriel, A. L. Page, M. Hamze, M. Henkens, G. Chowdhury, M. Mengel, J. L. Koeck, J…
CNRVC910375	F. X. Weill, D. Domman, E. Njamkepo, C. Tarr, J. Rauzier, N. Fawal, K. H. Keddy, H. Salje, S. Moore, A. K. Mukhopadhyay, R. Bercion, F. J. Luquero, A. Ngandjio, M. Dosso, E. Monakhova, B. Garin, C. Bouchier, C. Pazzani, A. Mutreja, R. Grunow, F. Sidikou, L. Bonte, S. Breurec, M. Damian, B. M. Njanpop-Lafourcade, G. Sapriel, A. L. Page, M. Hamze, M. Henkens, G. Chowdhury, M. Mengel, J. L. Koeck, J…
CNRVC910386	F. X. Weill, D. Domman, E. Njamkepo, C. Tarr, J. Rauzier, N. Fawal, K. H. Keddy, H. Salje, S. Moore, A. K. Mukhopadhyay, R. Bercion, F. J. Luquero, A. Ngandjio, M. Dosso, E. Monakhova, B. Garin, C. Bouchier, C. Pazzani, A. Mutreja, R. Grunow, F. Sidikou, L. Bonte, S. Breurec, M. Damian, B. M. Njanpop-Lafourcade, G. Sapriel, A. L. Page, M. Hamze, M. Henkens, G. Chowdhury, M. Mengel, J. L. Koeck, J…
CNRVC910416	F. X. Weill, D. Domman, E. Njamkepo, C. Tarr, J. Rauzier, N. Fawal, K. H. Keddy, H. Salje, S. Moore, A. K. Mukhopadhyay, R. Bercion, F. J. Luquero, A. Ngandjio, M. Dosso, E. Monakhova, B. Garin, C. Bouchier, C. Pazzani, A. Mutreja, R. Grunow, F. Sidikou, L. Bonte, S. Breurec, M. Damian, B. M. Njanpop-Lafourcade, G. Sapriel, A. L. Page, M. Hamze, M. Henkens, G. Chowdhury, M. Mengel, J. L. Koeck, J…
CNRVC910429	F. X. Weill, D. Domman, E. Njamkepo, C. Tarr, J. Rauzier, N. Fawal, K. H. Keddy, H. Salje, S. Moore, A. K. Mukhopadhyay, R. Bercion, F. J. Luquero, A. Ngandjio, M. Dosso, E. Monakhova, B. Garin, C. Bouchier, C. Pazzani, A. Mutreja, R. Grunow, F. Sidikou, L. Bonte, S. Breurec, M. Damian, B. M. Njanpop-Lafourcade, G. Sapriel, A. L. Page, M. Hamze, M. Henkens, G. Chowdhury, M. Mengel, J. L. Koeck, J…
CNRVC920027	F. X. Weill, D. Domman, E. Njamkepo, C. Tarr, J. Rauzier, N. Fawal, K. H. Keddy, H. Salje, S. Moore, A. K. Mukhopadhyay, R. Bercion, F. J. Luquero, A. Ngandjio, M. Dosso, E. Monakhova, B. Garin, C. Bouchier, C. Pazzani, A. Mutreja, R. Grunow, F. Sidikou, L. Bonte, S. Breurec, M. Damian, B. M. Njanpop-Lafourcade, G. Sapriel, A. L. Page, M. Hamze, M. Henkens, G. Chowdhury, M. Mengel, J. L. Koeck, J…
CNRVC920049	F. X. Weill, D. Domman, E. Njamkepo, C. Tarr, J. Rauzier, N. Fawal, K. H. Keddy, H. Salje, S. Moore, A. K. Mukhopadhyay, R. Bercion, F. J. Luquero, A. Ngandjio, M. Dosso, E. Monakhova, B. Garin, C. Bouchier, C. Pazzani, A. Mutreja, R. Grunow, F. Sidikou, L. Bonte, S. Breurec, M. Damian, B. M. Njanpop-Lafourcade, G. Sapriel, A. L. Page, M. Hamze, M. Henkens, G. Chowdhury, M. Mengel, J. L. Koeck, J…
CNRVC920169	F. X. Weill, D. Domman, E. Njamkepo, C. Tarr, J. Rauzier, N. Fawal, K. H. Keddy, H. Salje, S. Moore, A. K. Mukhopadhyay, R. Bercion, F. J. Luquero, A. Ngandjio, M. Dosso, E. Monakhova, B. Garin, C. Bouchier, C. Pazzani, A. Mutreja, R. Grunow, F. Sidikou, L. Bonte, S. Breurec, M. Damian, B. M. Njanpop-Lafourcade, G. Sapriel, A. L. Page, M. Hamze, M. Henkens, G. Chowdhury, M. Mengel, J. L. Koeck, J…
CNRVC920170	F. X. Weill, D. Domman, E. Njamkepo, C. Tarr, J. Rauzier, N. Fawal, K. H. Keddy, H. Salje, S. Moore, A. K. Mukhopadhyay, R. Bercion, F. J. Luquero, A. Ngandjio, M. Dosso, E. Monakhova, B. Garin, C. Bouchier, C. Pazzani, A. Mutreja, R. Grunow, F. Sidikou, L. Bonte, S. Breurec, M. Damian, B. M. Njanpop-Lafourcade, G. Sapriel, A. L. Page, M. Hamze, M. Henkens, G. Chowdhury, M. Mengel, J. L. Koeck, J…
CNRVC920171	F. X. Weill, D. Domman, E. Njamkepo, C. Tarr, J. Rauzier, N. Fawal, K. H. Keddy, H. Salje, S. Moore, A. K. Mukhopadhyay, R. Bercion, F. J. Luquero, A. Ngandjio, M. Dosso, E. Monakhova, B. Garin, C. Bouchier, C. Pazzani, A. Mutreja, R. Grunow, F. Sidikou, L. Bonte, S. Breurec, M. Damian, B. M. Njanpop-Lafourcade, G. Sapriel, A. L. Page, M. Hamze, M. Henkens, G. Chowdhury, M. Mengel, J. L. Koeck, J…
CNRVC920172	F. X. Weill, D. Domman, E. Njamkepo, C. Tarr, J. Rauzier, N. Fawal, K. H. Keddy, H. Salje, S. Moore, A. K. Mukhopadhyay, R. Bercion, F. J. Luquero, A. Ngandjio, M. Dosso, E. Monakhova, B. Garin, C. Bouchier, C. Pazzani, A. Mutreja, R. Grunow, F. Sidikou, L. Bonte, S. Breurec, M. Damian, B. M. Njanpop-Lafourcade, G. Sapriel, A. L. Page, M. Hamze, M. Henkens, G. Chowdhury, M. Mengel, J. L. Koeck, J…
CNRVC920176	F. X. Weill, D. Domman, E. Njamkepo, C. Tarr, J. Rauzier, N. Fawal, K. H. Keddy, H. Salje, S. Moore, A. K. Mukhopadhyay, R. Bercion, F. J. Luquero, A. Ngandjio, M. Dosso, E. Monakhova, B. Garin, C. Bouchier, C. Pazzani, A. Mutreja, R. Grunow, F. Sidikou, L. Bonte, S. Breurec, M. Damian, B. M. Njanpop-Lafourcade, G. Sapriel, A. L. Page, M. Hamze, M. Henkens, G. Chowdhury, M. Mengel, J. L. Koeck, J…
CNRVC920194	F. X. Weill, D. Domman, E. Njamkepo, C. Tarr, J. Rauzier, N. Fawal, K. H. Keddy, H. Salje, S. Moore, A. K. Mukhopadhyay, R. Bercion, F. J. Luquero, A. Ngandjio, M. Dosso, E. Monakhova, B. Garin, C. Bouchier, C. Pazzani, A. Mutreja, R. Grunow, F. Sidikou, L. Bonte, S. Breurec, M. Damian, B. M. Njanpop-Lafourcade, G. Sapriel, A. L. Page, M. Hamze, M. Henkens, G. Chowdhury, M. Mengel, J. L. Koeck, J…
CNRVC930003	F. X. Weill, D. Domman, E. Njamkepo, C. Tarr, J. Rauzier, N. Fawal, K. H. Keddy, H. Salje, S. Moore, A. K. Mukhopadhyay, R. Bercion, F. J. Luquero, A. Ngandjio, M. Dosso, E. Monakhova, B. Garin, C. Bouchier, C. Pazzani, A. Mutreja, R. Grunow, F. Sidikou, L. Bonte, S. Breurec, M. Damian, B. M. Njanpop-Lafourcade, G. Sapriel, A. L. Page, M. Hamze, M. Henkens, G. Chowdhury, M. Mengel, J. L. Koeck, J…
CNRVC930025	D. Domman, M. L. Quilici, M. J. Dorman, E. Njamkepo, A. Mutreja, A. E. Mather, G. Delgado, R. Morales-Espinosa, P. A. D. Grimont, M. L. Lizárraga-Partida, C. Bouchier, D. M. Aanensen, P. Kuri-Morales, C. L. Tarr, G. Dougan, J. Parkhill, J. Campos, A. Cravioto, F. X. Weill, and N. R. Thomson, Science 358: 789-793, 2017.
CNRVC930027	F. X. Weill, D. Domman, E. Njamkepo, C. Tarr, J. Rauzier, N. Fawal, K. H. Keddy, H. Salje, S. Moore, A. K. Mukhopadhyay, R. Bercion, F. J. Luquero, A. Ngandjio, M. Dosso, E. Monakhova, B. Garin, C. Bouchier, C. Pazzani, A. Mutreja, R. Grunow, F. Sidikou, L. Bonte, S. Breurec, M. Damian, B. M. Njanpop-Lafourcade, G. Sapriel, A. L. Page, M. Hamze, M. Henkens, G. Chowdhury, M. Mengel, J. L. Koeck, J…
CNRVC930029	F. X. Weill, D. Domman, E. Njamkepo, C. Tarr, J. Rauzier, N. Fawal, K. H. Keddy, H. Salje, S. Moore, A. K. Mukhopadhyay, R. Bercion, F. J. Luquero, A. Ngandjio, M. Dosso, E. Monakhova, B. Garin, C. Bouchier, C. Pazzani, A. Mutreja, R. Grunow, F. Sidikou, L. Bonte, S. Breurec, M. Damian, B. M. Njanpop-Lafourcade, G. Sapriel, A. L. Page, M. Hamze, M. Henkens, G. Chowdhury, M. Mengel, J. L. Koeck, J…
CNRVC930030	F. X. Weill, D. Domman, E. Njamkepo, C. Tarr, J. Rauzier, N. Fawal, K. H. Keddy, H. Salje, S. Moore, A. K. Mukhopadhyay, R. Bercion, F. J. Luquero, A. Ngandjio, M. Dosso, E. Monakhova, B. Garin, C. Bouchier, C. Pazzani, A. Mutreja, R. Grunow, F. Sidikou, L. Bonte, S. Breurec, M. Damian, B. M. Njanpop-Lafourcade, G. Sapriel, A. L. Page, M. Hamze, M. Henkens, G. Chowdhury, M. Mengel, J. L. Koeck, J…
CNRVC930033	F. X. Weill, D. Domman, E. Njamkepo, C. Tarr, J. Rauzier, N. Fawal, K. H. Keddy, H. Salje, S. Moore, A. K. Mukhopadhyay, R. Bercion, F. J. Luquero, A. Ngandjio, M. Dosso, E. Monakhova, B. Garin, C. Bouchier, C. Pazzani, A. Mutreja, R. Grunow, F. Sidikou, L. Bonte, S. Breurec, M. Damian, B. M. Njanpop-Lafourcade, G. Sapriel, A. L. Page, M. Hamze, M. Henkens, G. Chowdhury, M. Mengel, J. L. Koeck, J…
CNRVC930036	F. X. Weill, D. Domman, E. Njamkepo, C. Tarr, J. Rauzier, N. Fawal, K. H. Keddy, H. Salje, S. Moore, A. K. Mukhopadhyay, R. Bercion, F. J. Luquero, A. Ngandjio, M. Dosso, E. Monakhova, B. Garin, C. Bouchier, C. Pazzani, A. Mutreja, R. Grunow, F. Sidikou, L. Bonte, S. Breurec, M. Damian, B. M. Njanpop-Lafourcade, G. Sapriel, A. L. Page, M. Hamze, M. Henkens, G. Chowdhury, M. Mengel, J. L. Koeck, J…
CNRVC930037	F. X. Weill, D. Domman, E. Njamkepo, C. Tarr, J. Rauzier, N. Fawal, K. H. Keddy, H. Salje, S. Moore, A. K. Mukhopadhyay, R. Bercion, F. J. Luquero, A. Ngandjio, M. Dosso, E. Monakhova, B. Garin, C. Bouchier, C. Pazzani, A. Mutreja, R. Grunow, F. Sidikou, L. Bonte, S. Breurec, M. Damian, B. M. Njanpop-Lafourcade, G. Sapriel, A. L. Page, M. Hamze, M. Henkens, G. Chowdhury, M. Mengel, J. L. Koeck, J…
CNRVC930038	F. X. Weill, D. Domman, E. Njamkepo, C. Tarr, J. Rauzier, N. Fawal, K. H. Keddy, H. Salje, S. Moore, A. K. Mukhopadhyay, R. Bercion, F. J. Luquero, A. Ngandjio, M. Dosso, E. Monakhova, B. Garin, C. Bouchier, C. Pazzani, A. Mutreja, R. Grunow, F. Sidikou, L. Bonte, S. Breurec, M. Damian, B. M. Njanpop-Lafourcade, G. Sapriel, A. L. Page, M. Hamze, M. Henkens, G. Chowdhury, M. Mengel, J. L. Koeck, J…
CNRVC930042	F. X. Weill, D. Domman, E. Njamkepo, C. Tarr, J. Rauzier, N. Fawal, K. H. Keddy, H. Salje, S. Moore, A. K. Mukhopadhyay, R. Bercion, F. J. Luquero, A. Ngandjio, M. Dosso, E. Monakhova, B. Garin, C. Bouchier, C. Pazzani, A. Mutreja, R. Grunow, F. Sidikou, L. Bonte, S. Breurec, M. Damian, B. M. Njanpop-Lafourcade, G. Sapriel, A. L. Page, M. Hamze, M. Henkens, G. Chowdhury, M. Mengel, J. L. Koeck, J…
CNRVC930044	F. X. Weill, D. Domman, E. Njamkepo, C. Tarr, J. Rauzier, N. Fawal, K. H. Keddy, H. Salje, S. Moore, A. K. Mukhopadhyay, R. Bercion, F. J. Luquero, A. Ngandjio, M. Dosso, E. Monakhova, B. Garin, C. Bouchier, C. Pazzani, A. Mutreja, R. Grunow, F. Sidikou, L. Bonte, S. Breurec, M. Damian, B. M. Njanpop-Lafourcade, G. Sapriel, A. L. Page, M. Hamze, M. Henkens, G. Chowdhury, M. Mengel, J. L. Koeck, J…
CNRVC930046	F. X. Weill, D. Domman, E. Njamkepo, C. Tarr, J. Rauzier, N. Fawal, K. H. Keddy, H. Salje, S. Moore, A. K. Mukhopadhyay, R. Bercion, F. J. Luquero, A. Ngandjio, M. Dosso, E. Monakhova, B. Garin, C. Bouchier, C. Pazzani, A. Mutreja, R. Grunow, F. Sidikou, L. Bonte, S. Breurec, M. Damian, B. M. Njanpop-Lafourcade, G. Sapriel, A. L. Page, M. Hamze, M. Henkens, G. Chowdhury, M. Mengel, J. L. Koeck, J…
CNRVC930060	F. X. Weill, D. Domman, E. Njamkepo, C. Tarr, J. Rauzier, N. Fawal, K. H. Keddy, H. Salje, S. Moore, A. K. Mukhopadhyay, R. Bercion, F. J. Luquero, A. Ngandjio, M. Dosso, E. Monakhova, B. Garin, C. Bouchier, C. Pazzani, A. Mutreja, R. Grunow, F. Sidikou, L. Bonte, S. Breurec, M. Damian, B. M. Njanpop-Lafourcade, G. Sapriel, A. L. Page, M. Hamze, M. Henkens, G. Chowdhury, M. Mengel, J. L. Koeck, J…
CNRVC930061	F. X. Weill, D. Domman, E. Njamkepo, C. Tarr, J. Rauzier, N. Fawal, K. H. Keddy, H. Salje, S. Moore, A. K. Mukhopadhyay, R. Bercion, F. J. Luquero, A. Ngandjio, M. Dosso, E. Monakhova, B. Garin, C. Bouchier, C. Pazzani, A. Mutreja, R. Grunow, F. Sidikou, L. Bonte, S. Breurec, M. Damian, B. M. Njanpop-Lafourcade, G. Sapriel, A. L. Page, M. Hamze, M. Henkens, G. Chowdhury, M. Mengel, J. L. Koeck, J…
CNRVC930066	F. X. Weill, D. Domman, E. Njamkepo, C. Tarr, J. Rauzier, N. Fawal, K. H. Keddy, H. Salje, S. Moore, A. K. Mukhopadhyay, R. Bercion, F. J. Luquero, A. Ngandjio, M. Dosso, E. Monakhova, B. Garin, C. Bouchier, C. Pazzani, A. Mutreja, R. Grunow, F. Sidikou, L. Bonte, S. Breurec, M. Damian, B. M. Njanpop-Lafourcade, G. Sapriel, A. L. Page, M. Hamze, M. Henkens, G. Chowdhury, M. Mengel, J. L. Koeck, J…
CNRVC930067	F. X. Weill, D. Domman, E. Njamkepo, C. Tarr, J. Rauzier, N. Fawal, K. H. Keddy, H. Salje, S. Moore, A. K. Mukhopadhyay, R. Bercion, F. J. Luquero, A. Ngandjio, M. Dosso, E. Monakhova, B. Garin, C. Bouchier, C. Pazzani, A. Mutreja, R. Grunow, F. Sidikou, L. Bonte, S. Breurec, M. Damian, B. M. Njanpop-Lafourcade, G. Sapriel, A. L. Page, M. Hamze, M. Henkens, G. Chowdhury, M. Mengel, J. L. Koeck, J…
CNRVC930075	F. X. Weill, D. Domman, E. Njamkepo, C. Tarr, J. Rauzier, N. Fawal, K. H. Keddy, H. Salje, S. Moore, A. K. Mukhopadhyay, R. Bercion, F. J. Luquero, A. Ngandjio, M. Dosso, E. Monakhova, B. Garin, C. Bouchier, C. Pazzani, A. Mutreja, R. Grunow, F. Sidikou, L. Bonte, S. Breurec, M. Damian, B. M. Njanpop-Lafourcade, G. Sapriel, A. L. Page, M. Hamze, M. Henkens, G. Chowdhury, M. Mengel, J. L. Koeck, J…
CNRVC930076	F. X. Weill, D. Domman, E. Njamkepo, C. Tarr, J. Rauzier, N. Fawal, K. H. Keddy, H. Salje, S. Moore, A. K. Mukhopadhyay, R. Bercion, F. J. Luquero, A. Ngandjio, M. Dosso, E. Monakhova, B. Garin, C. Bouchier, C. Pazzani, A. Mutreja, R. Grunow, F. Sidikou, L. Bonte, S. Breurec, M. Damian, B. M. Njanpop-Lafourcade, G. Sapriel, A. L. Page, M. Hamze, M. Henkens, G. Chowdhury, M. Mengel, J. L. Koeck, J…
CNRVC930079	F. X. Weill, D. Domman, E. Njamkepo, C. Tarr, J. Rauzier, N. Fawal, K. H. Keddy, H. Salje, S. Moore, A. K. Mukhopadhyay, R. Bercion, F. J. Luquero, A. Ngandjio, M. Dosso, E. Monakhova, B. Garin, C. Bouchier, C. Pazzani, A. Mutreja, R. Grunow, F. Sidikou, L. Bonte, S. Breurec, M. Damian, B. M. Njanpop-Lafourcade, G. Sapriel, A. L. Page, M. Hamze, M. Henkens, G. Chowdhury, M. Mengel, J. L. Koeck, J…
CNRVC930127	F. X. Weill, D. Domman, E. Njamkepo, C. Tarr, J. Rauzier, N. Fawal, K. H. Keddy, H. Salje, S. Moore, A. K. Mukhopadhyay, R. Bercion, F. J. Luquero, A. Ngandjio, M. Dosso, E. Monakhova, B. Garin, C. Bouchier, C. Pazzani, A. Mutreja, R. Grunow, F. Sidikou, L. Bonte, S. Breurec, M. Damian, B. M. Njanpop-Lafourcade, G. Sapriel, A. L. Page, M. Hamze, M. Henkens, G. Chowdhury, M. Mengel, J. L. Koeck, J…
CNRVC930153	F. X. Weill, D. Domman, E. Njamkepo, C. Tarr, J. Rauzier, N. Fawal, K. H. Keddy, H. Salje, S. Moore, A. K. Mukhopadhyay, R. Bercion, F. J. Luquero, A. Ngandjio, M. Dosso, E. Monakhova, B. Garin, C. Bouchier, C. Pazzani, A. Mutreja, R. Grunow, F. Sidikou, L. Bonte, S. Breurec, M. Damian, B. M. Njanpop-Lafourcade, G. Sapriel, A. L. Page, M. Hamze, M. Henkens, G. Chowdhury, M. Mengel, J. L. Koeck, J…
CNRVC930155	F. X. Weill, D. Domman, E. Njamkepo, C. Tarr, J. Rauzier, N. Fawal, K. H. Keddy, H. Salje, S. Moore, A. K. Mukhopadhyay, R. Bercion, F. J. Luquero, A. Ngandjio, M. Dosso, E. Monakhova, B. Garin, C. Bouchier, C. Pazzani, A. Mutreja, R. Grunow, F. Sidikou, L. Bonte, S. Breurec, M. Damian, B. M. Njanpop-Lafourcade, G. Sapriel, A. L. Page, M. Hamze, M. Henkens, G. Chowdhury, M. Mengel, J. L. Koeck, J…
CNRVC930163	F. X. Weill, D. Domman, E. Njamkepo, C. Tarr, J. Rauzier, N. Fawal, K. H. Keddy, H. Salje, S. Moore, A. K. Mukhopadhyay, R. Bercion, F. J. Luquero, A. Ngandjio, M. Dosso, E. Monakhova, B. Garin, C. Bouchier, C. Pazzani, A. Mutreja, R. Grunow, F. Sidikou, L. Bonte, S. Breurec, M. Damian, B. M. Njanpop-Lafourcade, G. Sapriel, A. L. Page, M. Hamze, M. Henkens, G. Chowdhury, M. Mengel, J. L. Koeck, J…
CNRVC930164	F. X. Weill, D. Domman, E. Njamkepo, C. Tarr, J. Rauzier, N. Fawal, K. H. Keddy, H. Salje, S. Moore, A. K. Mukhopadhyay, R. Bercion, F. J. Luquero, A. Ngandjio, M. Dosso, E. Monakhova, B. Garin, C. Bouchier, C. Pazzani, A. Mutreja, R. Grunow, F. Sidikou, L. Bonte, S. Breurec, M. Damian, B. M. Njanpop-Lafourcade, G. Sapriel, A. L. Page, M. Hamze, M. Henkens, G. Chowdhury, M. Mengel, J. L. Koeck, J…
CNRVC930166	F. X. Weill, D. Domman, E. Njamkepo, C. Tarr, J. Rauzier, N. Fawal, K. H. Keddy, H. Salje, S. Moore, A. K. Mukhopadhyay, R. Bercion, F. J. Luquero, A. Ngandjio, M. Dosso, E. Monakhova, B. Garin, C. Bouchier, C. Pazzani, A. Mutreja, R. Grunow, F. Sidikou, L. Bonte, S. Breurec, M. Damian, B. M. Njanpop-Lafourcade, G. Sapriel, A. L. Page, M. Hamze, M. Henkens, G. Chowdhury, M. Mengel, J. L. Koeck, J…
CNRVC930167	F. X. Weill, D. Domman, E. Njamkepo, C. Tarr, J. Rauzier, N. Fawal, K. H. Keddy, H. Salje, S. Moore, A. K. Mukhopadhyay, R. Bercion, F. J. Luquero, A. Ngandjio, M. Dosso, E. Monakhova, B. Garin, C. Bouchier, C. Pazzani, A. Mutreja, R. Grunow, F. Sidikou, L. Bonte, S. Breurec, M. Damian, B. M. Njanpop-Lafourcade, G. Sapriel, A. L. Page, M. Hamze, M. Henkens, G. Chowdhury, M. Mengel, J. L. Koeck, J…
CNRVC930168	F. X. Weill, D. Domman, E. Njamkepo, C. Tarr, J. Rauzier, N. Fawal, K. H. Keddy, H. Salje, S. Moore, A. K. Mukhopadhyay, R. Bercion, F. J. Luquero, A. Ngandjio, M. Dosso, E. Monakhova, B. Garin, C. Bouchier, C. Pazzani, A. Mutreja, R. Grunow, F. Sidikou, L. Bonte, S. Breurec, M. Damian, B. M. Njanpop-Lafourcade, G. Sapriel, A. L. Page, M. Hamze, M. Henkens, G. Chowdhury, M. Mengel, J. L. Koeck, J…
CNRVC930169	F. X. Weill, D. Domman, E. Njamkepo, C. Tarr, J. Rauzier, N. Fawal, K. H. Keddy, H. Salje, S. Moore, A. K. Mukhopadhyay, R. Bercion, F. J. Luquero, A. Ngandjio, M. Dosso, E. Monakhova, B. Garin, C. Bouchier, C. Pazzani, A. Mutreja, R. Grunow, F. Sidikou, L. Bonte, S. Breurec, M. Damian, B. M. Njanpop-Lafourcade, G. Sapriel, A. L. Page, M. Hamze, M. Henkens, G. Chowdhury, M. Mengel, J. L. Koeck, J…
CNRVC930170	F. X. Weill, D. Domman, E. Njamkepo, C. Tarr, J. Rauzier, N. Fawal, K. H. Keddy, H. Salje, S. Moore, A. K. Mukhopadhyay, R. Bercion, F. J. Luquero, A. Ngandjio, M. Dosso, E. Monakhova, B. Garin, C. Bouchier, C. Pazzani, A. Mutreja, R. Grunow, F. Sidikou, L. Bonte, S. Breurec, M. Damian, B. M. Njanpop-Lafourcade, G. Sapriel, A. L. Page, M. Hamze, M. Henkens, G. Chowdhury, M. Mengel, J. L. Koeck, J…
CNRVC930171	F. X. Weill, D. Domman, E. Njamkepo, C. Tarr, J. Rauzier, N. Fawal, K. H. Keddy, H. Salje, S. Moore, A. K. Mukhopadhyay, R. Bercion, F. J. Luquero, A. Ngandjio, M. Dosso, E. Monakhova, B. Garin, C. Bouchier, C. Pazzani, A. Mutreja, R. Grunow, F. Sidikou, L. Bonte, S. Breurec, M. Damian, B. M. Njanpop-Lafourcade, G. Sapriel, A. L. Page, M. Hamze, M. Henkens, G. Chowdhury, M. Mengel, J. L. Koeck, J…
CNRVC930172	F. X. Weill, D. Domman, E. Njamkepo, C. Tarr, J. Rauzier, N. Fawal, K. H. Keddy, H. Salje, S. Moore, A. K. Mukhopadhyay, R. Bercion, F. J. Luquero, A. Ngandjio, M. Dosso, E. Monakhova, B. Garin, C. Bouchier, C. Pazzani, A. Mutreja, R. Grunow, F. Sidikou, L. Bonte, S. Breurec, M. Damian, B. M. Njanpop-Lafourcade, G. Sapriel, A. L. Page, M. Hamze, M. Henkens, G. Chowdhury, M. Mengel, J. L. Koeck, J…
CNRVC930174	F. X. Weill, D. Domman, E. Njamkepo, C. Tarr, J. Rauzier, N. Fawal, K. H. Keddy, H. Salje, S. Moore, A. K. Mukhopadhyay, R. Bercion, F. J. Luquero, A. Ngandjio, M. Dosso, E. Monakhova, B. Garin, C. Bouchier, C. Pazzani, A. Mutreja, R. Grunow, F. Sidikou, L. Bonte, S. Breurec, M. Damian, B. M. Njanpop-Lafourcade, G. Sapriel, A. L. Page, M. Hamze, M. Henkens, G. Chowdhury, M. Mengel, J. L. Koeck, J…
CNRVC930185	F. X. Weill, D. Domman, E. Njamkepo, C. Tarr, J. Rauzier, N. Fawal, K. H. Keddy, H. Salje, S. Moore, A. K. Mukhopadhyay, R. Bercion, F. J. Luquero, A. Ngandjio, M. Dosso, E. Monakhova, B. Garin, C. Bouchier, C. Pazzani, A. Mutreja, R. Grunow, F. Sidikou, L. Bonte, S. Breurec, M. Damian, B. M. Njanpop-Lafourcade, G. Sapriel, A. L. Page, M. Hamze, M. Henkens, G. Chowdhury, M. Mengel, J. L. Koeck, J…
CNRVC930187	F. X. Weill, D. Domman, E. Njamkepo, C. Tarr, J. Rauzier, N. Fawal, K. H. Keddy, H. Salje, S. Moore, A. K. Mukhopadhyay, R. Bercion, F. J. Luquero, A. Ngandjio, M. Dosso, E. Monakhova, B. Garin, C. Bouchier, C. Pazzani, A. Mutreja, R. Grunow, F. Sidikou, L. Bonte, S. Breurec, M. Damian, B. M. Njanpop-Lafourcade, G. Sapriel, A. L. Page, M. Hamze, M. Henkens, G. Chowdhury, M. Mengel, J. L. Koeck, J…
CNRVC930255	F. X. Weill, D. Domman, E. Njamkepo, C. Tarr, J. Rauzier, N. Fawal, K. H. Keddy, H. Salje, S. Moore, A. K. Mukhopadhyay, R. Bercion, F. J. Luquero, A. Ngandjio, M. Dosso, E. Monakhova, B. Garin, C. Bouchier, C. Pazzani, A. Mutreja, R. Grunow, F. Sidikou, L. Bonte, S. Breurec, M. Damian, B. M. Njanpop-Lafourcade, G. Sapriel, A. L. Page, M. Hamze, M. Henkens, G. Chowdhury, M. Mengel, J. L. Koeck, J…
CNRVC930301	F. X. Weill, D. Domman, E. Njamkepo, C. Tarr, J. Rauzier, N. Fawal, K. H. Keddy, H. Salje, S. Moore, A. K. Mukhopadhyay, R. Bercion, F. J. Luquero, A. Ngandjio, M. Dosso, E. Monakhova, B. Garin, C. Bouchier, C. Pazzani, A. Mutreja, R. Grunow, F. Sidikou, L. Bonte, S. Breurec, M. Damian, B. M. Njanpop-Lafourcade, G. Sapriel, A. L. Page, M. Hamze, M. Henkens, G. Chowdhury, M. Mengel, J. L. Koeck, J…
CNRVC930409	F. X. Weill, D. Domman, E. Njamkepo, C. Tarr, J. Rauzier, N. Fawal, K. H. Keddy, H. Salje, S. Moore, A. K. Mukhopadhyay, R. Bercion, F. J. Luquero, A. Ngandjio, M. Dosso, E. Monakhova, B. Garin, C. Bouchier, C. Pazzani, A. Mutreja, R. Grunow, F. Sidikou, L. Bonte, S. Breurec, M. Damian, B. M. Njanpop-Lafourcade, G. Sapriel, A. L. Page, M. Hamze, M. Henkens, G. Chowdhury, M. Mengel, J. L. Koeck, J…
CNRVC930417	F. X. Weill, D. Domman, E. Njamkepo, C. Tarr, J. Rauzier, N. Fawal, K. H. Keddy, H. Salje, S. Moore, A. K. Mukhopadhyay, R. Bercion, F. J. Luquero, A. Ngandjio, M. Dosso, E. Monakhova, B. Garin, C. Bouchier, C. Pazzani, A. Mutreja, R. Grunow, F. Sidikou, L. Bonte, S. Breurec, M. Damian, B. M. Njanpop-Lafourcade, G. Sapriel, A. L. Page, M. Hamze, M. Henkens, G. Chowdhury, M. Mengel, J. L. Koeck, J…
CNRVC930425	F. X. Weill, D. Domman, E. Njamkepo, C. Tarr, J. Rauzier, N. Fawal, K. H. Keddy, H. Salje, S. Moore, A. K. Mukhopadhyay, R. Bercion, F. J. Luquero, A. Ngandjio, M. Dosso, E. Monakhova, B. Garin, C. Bouchier, C. Pazzani, A. Mutreja, R. Grunow, F. Sidikou, L. Bonte, S. Breurec, M. Damian, B. M. Njanpop-Lafourcade, G. Sapriel, A. L. Page, M. Hamze, M. Henkens, G. Chowdhury, M. Mengel, J. L. Koeck, J…
CNRVC930428	F. X. Weill, D. Domman, E. Njamkepo, C. Tarr, J. Rauzier, N. Fawal, K. H. Keddy, H. Salje, S. Moore, A. K. Mukhopadhyay, R. Bercion, F. J. Luquero, A. Ngandjio, M. Dosso, E. Monakhova, B. Garin, C. Bouchier, C. Pazzani, A. Mutreja, R. Grunow, F. Sidikou, L. Bonte, S. Breurec, M. Damian, B. M. Njanpop-Lafourcade, G. Sapriel, A. L. Page, M. Hamze, M. Henkens, G. Chowdhury, M. Mengel, J. L. Koeck, J…
CNRVC940011	F. X. Weill, D. Domman, E. Njamkepo, C. Tarr, J. Rauzier, N. Fawal, K. H. Keddy, H. Salje, S. Moore, A. K. Mukhopadhyay, R. Bercion, F. J. Luquero, A. Ngandjio, M. Dosso, E. Monakhova, B. Garin, C. Bouchier, C. Pazzani, A. Mutreja, R. Grunow, F. Sidikou, L. Bonte, S. Breurec, M. Damian, B. M. Njanpop-Lafourcade, G. Sapriel, A. L. Page, M. Hamze, M. Henkens, G. Chowdhury, M. Mengel, J. L. Koeck, J…
CNRVC940012	F. X. Weill, D. Domman, E. Njamkepo, C. Tarr, J. Rauzier, N. Fawal, K. H. Keddy, H. Salje, S. Moore, A. K. Mukhopadhyay, R. Bercion, F. J. Luquero, A. Ngandjio, M. Dosso, E. Monakhova, B. Garin, C. Bouchier, C. Pazzani, A. Mutreja, R. Grunow, F. Sidikou, L. Bonte, S. Breurec, M. Damian, B. M. Njanpop-Lafourcade, G. Sapriel, A. L. Page, M. Hamze, M. Henkens, G. Chowdhury, M. Mengel, J. L. Koeck, J…
CNRVC940030	F. X. Weill, D. Domman, E. Njamkepo, C. Tarr, J. Rauzier, N. Fawal, K. H. Keddy, H. Salje, S. Moore, A. K. Mukhopadhyay, R. Bercion, F. J. Luquero, A. Ngandjio, M. Dosso, E. Monakhova, B. Garin, C. Bouchier, C. Pazzani, A. Mutreja, R. Grunow, F. Sidikou, L. Bonte, S. Breurec, M. Damian, B. M. Njanpop-Lafourcade, G. Sapriel, A. L. Page, M. Hamze, M. Henkens, G. Chowdhury, M. Mengel, J. L. Koeck, J…
CNRVC940034	F. X. Weill, D. Domman, E. Njamkepo, C. Tarr, J. Rauzier, N. Fawal, K. H. Keddy, H. Salje, S. Moore, A. K. Mukhopadhyay, R. Bercion, F. J. Luquero, A. Ngandjio, M. Dosso, E. Monakhova, B. Garin, C. Bouchier, C. Pazzani, A. Mutreja, R. Grunow, F. Sidikou, L. Bonte, S. Breurec, M. Damian, B. M. Njanpop-Lafourcade, G. Sapriel, A. L. Page, M. Hamze, M. Henkens, G. Chowdhury, M. Mengel, J. L. Koeck, J…
CNRVC940035	F. X. Weill, D. Domman, E. Njamkepo, C. Tarr, J. Rauzier, N. Fawal, K. H. Keddy, H. Salje, S. Moore, A. K. Mukhopadhyay, R. Bercion, F. J. Luquero, A. Ngandjio, M. Dosso, E. Monakhova, B. Garin, C. Bouchier, C. Pazzani, A. Mutreja, R. Grunow, F. Sidikou, L. Bonte, S. Breurec, M. Damian, B. M. Njanpop-Lafourcade, G. Sapriel, A. L. Page, M. Hamze, M. Henkens, G. Chowdhury, M. Mengel, J. L. Koeck, J…
CNRVC940044	F. X. Weill, D. Domman, E. Njamkepo, C. Tarr, J. Rauzier, N. Fawal, K. H. Keddy, H. Salje, S. Moore, A. K. Mukhopadhyay, R. Bercion, F. J. Luquero, A. Ngandjio, M. Dosso, E. Monakhova, B. Garin, C. Bouchier, C. Pazzani, A. Mutreja, R. Grunow, F. Sidikou, L. Bonte, S. Breurec, M. Damian, B. M. Njanpop-Lafourcade, G. Sapriel, A. L. Page, M. Hamze, M. Henkens, G. Chowdhury, M. Mengel, J. L. Koeck, J…
CNRVC940047	F. X. Weill, D. Domman, E. Njamkepo, C. Tarr, J. Rauzier, N. Fawal, K. H. Keddy, H. Salje, S. Moore, A. K. Mukhopadhyay, R. Bercion, F. J. Luquero, A. Ngandjio, M. Dosso, E. Monakhova, B. Garin, C. Bouchier, C. Pazzani, A. Mutreja, R. Grunow, F. Sidikou, L. Bonte, S. Breurec, M. Damian, B. M. Njanpop-Lafourcade, G. Sapriel, A. L. Page, M. Hamze, M. Henkens, G. Chowdhury, M. Mengel, J. L. Koeck, J…
CNRVC940051	F. X. Weill, D. Domman, E. Njamkepo, C. Tarr, J. Rauzier, N. Fawal, K. H. Keddy, H. Salje, S. Moore, A. K. Mukhopadhyay, R. Bercion, F. J. Luquero, A. Ngandjio, M. Dosso, E. Monakhova, B. Garin, C. Bouchier, C. Pazzani, A. Mutreja, R. Grunow, F. Sidikou, L. Bonte, S. Breurec, M. Damian, B. M. Njanpop-Lafourcade, G. Sapriel, A. L. Page, M. Hamze, M. Henkens, G. Chowdhury, M. Mengel, J. L. Koeck, J…
CNRVC940066	F. X. Weill, D. Domman, E. Njamkepo, C. Tarr, J. Rauzier, N. Fawal, K. H. Keddy, H. Salje, S. Moore, A. K. Mukhopadhyay, R. Bercion, F. J. Luquero, A. Ngandjio, M. Dosso, E. Monakhova, B. Garin, C. Bouchier, C. Pazzani, A. Mutreja, R. Grunow, F. Sidikou, L. Bonte, S. Breurec, M. Damian, B. M. Njanpop-Lafourcade, G. Sapriel, A. L. Page, M. Hamze, M. Henkens, G. Chowdhury, M. Mengel, J. L. Koeck, J…
CNRVC940103	F. X. Weill, D. Domman, E. Njamkepo, C. Tarr, J. Rauzier, N. Fawal, K. H. Keddy, H. Salje, S. Moore, A. K. Mukhopadhyay, R. Bercion, F. J. Luquero, A. Ngandjio, M. Dosso, E. Monakhova, B. Garin, C. Bouchier, C. Pazzani, A. Mutreja, R. Grunow, F. Sidikou, L. Bonte, S. Breurec, M. Damian, B. M. Njanpop-Lafourcade, G. Sapriel, A. L. Page, M. Hamze, M. Henkens, G. Chowdhury, M. Mengel, J. L. Koeck, J…
CNRVC940109	F. X. Weill, D. Domman, E. Njamkepo, C. Tarr, J. Rauzier, N. Fawal, K. H. Keddy, H. Salje, S. Moore, A. K. Mukhopadhyay, R. Bercion, F. J. Luquero, A. Ngandjio, M. Dosso, E. Monakhova, B. Garin, C. Bouchier, C. Pazzani, A. Mutreja, R. Grunow, F. Sidikou, L. Bonte, S. Breurec, M. Damian, B. M. Njanpop-Lafourcade, G. Sapriel, A. L. Page, M. Hamze, M. Henkens, G. Chowdhury, M. Mengel, J. L. Koeck, J…
CNRVC940128	F. X. Weill, D. Domman, E. Njamkepo, C. Tarr, J. Rauzier, N. Fawal, K. H. Keddy, H. Salje, S. Moore, A. K. Mukhopadhyay, R. Bercion, F. J. Luquero, A. Ngandjio, M. Dosso, E. Monakhova, B. Garin, C. Bouchier, C. Pazzani, A. Mutreja, R. Grunow, F. Sidikou, L. Bonte, S. Breurec, M. Damian, B. M. Njanpop-Lafourcade, G. Sapriel, A. L. Page, M. Hamze, M. Henkens, G. Chowdhury, M. Mengel, J. L. Koeck, J…
CNRVC940131	F. X. Weill, D. Domman, E. Njamkepo, C. Tarr, J. Rauzier, N. Fawal, K. H. Keddy, H. Salje, S. Moore, A. K. Mukhopadhyay, R. Bercion, F. J. Luquero, A. Ngandjio, M. Dosso, E. Monakhova, B. Garin, C. Bouchier, C. Pazzani, A. Mutreja, R. Grunow, F. Sidikou, L. Bonte, S. Breurec, M. Damian, B. M. Njanpop-Lafourcade, G. Sapriel, A. L. Page, M. Hamze, M. Henkens, G. Chowdhury, M. Mengel, J. L. Koeck, J…
CNRVC940135	F. X. Weill, D. Domman, E. Njamkepo, C. Tarr, J. Rauzier, N. Fawal, K. H. Keddy, H. Salje, S. Moore, A. K. Mukhopadhyay, R. Bercion, F. J. Luquero, A. Ngandjio, M. Dosso, E. Monakhova, B. Garin, C. Bouchier, C. Pazzani, A. Mutreja, R. Grunow, F. Sidikou, L. Bonte, S. Breurec, M. Damian, B. M. Njanpop-Lafourcade, G. Sapriel, A. L. Page, M. Hamze, M. Henkens, G. Chowdhury, M. Mengel, J. L. Koeck, J…
CNRVC940137	F. X. Weill, D. Domman, E. Njamkepo, C. Tarr, J. Rauzier, N. Fawal, K. H. Keddy, H. Salje, S. Moore, A. K. Mukhopadhyay, R. Bercion, F. J. Luquero, A. Ngandjio, M. Dosso, E. Monakhova, B. Garin, C. Bouchier, C. Pazzani, A. Mutreja, R. Grunow, F. Sidikou, L. Bonte, S. Breurec, M. Damian, B. M. Njanpop-Lafourcade, G. Sapriel, A. L. Page, M. Hamze, M. Henkens, G. Chowdhury, M. Mengel, J. L. Koeck, J…
CNRVC940141	F. X. Weill, D. Domman, E. Njamkepo, C. Tarr, J. Rauzier, N. Fawal, K. H. Keddy, H. Salje, S. Moore, A. K. Mukhopadhyay, R. Bercion, F. J. Luquero, A. Ngandjio, M. Dosso, E. Monakhova, B. Garin, C. Bouchier, C. Pazzani, A. Mutreja, R. Grunow, F. Sidikou, L. Bonte, S. Breurec, M. Damian, B. M. Njanpop-Lafourcade, G. Sapriel, A. L. Page, M. Hamze, M. Henkens, G. Chowdhury, M. Mengel, J. L. Koeck, J…
CNRVC940142	F. X. Weill, D. Domman, E. Njamkepo, C. Tarr, J. Rauzier, N. Fawal, K. H. Keddy, H. Salje, S. Moore, A. K. Mukhopadhyay, R. Bercion, F. J. Luquero, A. Ngandjio, M. Dosso, E. Monakhova, B. Garin, C. Bouchier, C. Pazzani, A. Mutreja, R. Grunow, F. Sidikou, L. Bonte, S. Breurec, M. Damian, B. M. Njanpop-Lafourcade, G. Sapriel, A. L. Page, M. Hamze, M. Henkens, G. Chowdhury, M. Mengel, J. L. Koeck, J…
CNRVC940143	F. X. Weill, D. Domman, E. Njamkepo, C. Tarr, J. Rauzier, N. Fawal, K. H. Keddy, H. Salje, S. Moore, A. K. Mukhopadhyay, R. Bercion, F. J. Luquero, A. Ngandjio, M. Dosso, E. Monakhova, B. Garin, C. Bouchier, C. Pazzani, A. Mutreja, R. Grunow, F. Sidikou, L. Bonte, S. Breurec, M. Damian, B. M. Njanpop-Lafourcade, G. Sapriel, A. L. Page, M. Hamze, M. Henkens, G. Chowdhury, M. Mengel, J. L. Koeck, J…
CNRVC940147	F. X. Weill, D. Domman, E. Njamkepo, C. Tarr, J. Rauzier, N. Fawal, K. H. Keddy, H. Salje, S. Moore, A. K. Mukhopadhyay, R. Bercion, F. J. Luquero, A. Ngandjio, M. Dosso, E. Monakhova, B. Garin, C. Bouchier, C. Pazzani, A. Mutreja, R. Grunow, F. Sidikou, L. Bonte, S. Breurec, M. Damian, B. M. Njanpop-Lafourcade, G. Sapriel, A. L. Page, M. Hamze, M. Henkens, G. Chowdhury, M. Mengel, J. L. Koeck, J…
CNRVC940149	F. X. Weill, D. Domman, E. Njamkepo, C. Tarr, J. Rauzier, N. Fawal, K. H. Keddy, H. Salje, S. Moore, A. K. Mukhopadhyay, R. Bercion, F. J. Luquero, A. Ngandjio, M. Dosso, E. Monakhova, B. Garin, C. Bouchier, C. Pazzani, A. Mutreja, R. Grunow, F. Sidikou, L. Bonte, S. Breurec, M. Damian, B. M. Njanpop-Lafourcade, G. Sapriel, A. L. Page, M. Hamze, M. Henkens, G. Chowdhury, M. Mengel, J. L. Koeck, J…
CNRVC940162	F. X. Weill, D. Domman, E. Njamkepo, C. Tarr, J. Rauzier, N. Fawal, K. H. Keddy, H. Salje, S. Moore, A. K. Mukhopadhyay, R. Bercion, F. J. Luquero, A. Ngandjio, M. Dosso, E. Monakhova, B. Garin, C. Bouchier, C. Pazzani, A. Mutreja, R. Grunow, F. Sidikou, L. Bonte, S. Breurec, M. Damian, B. M. Njanpop-Lafourcade, G. Sapriel, A. L. Page, M. Hamze, M. Henkens, G. Chowdhury, M. Mengel, J. L. Koeck, J…
CNRVC940163	F. X. Weill, D. Domman, E. Njamkepo, C. Tarr, J. Rauzier, N. Fawal, K. H. Keddy, H. Salje, S. Moore, A. K. Mukhopadhyay, R. Bercion, F. J. Luquero, A. Ngandjio, M. Dosso, E. Monakhova, B. Garin, C. Bouchier, C. Pazzani, A. Mutreja, R. Grunow, F. Sidikou, L. Bonte, S. Breurec, M. Damian, B. M. Njanpop-Lafourcade, G. Sapriel, A. L. Page, M. Hamze, M. Henkens, G. Chowdhury, M. Mengel, J. L. Koeck, J…
CNRVC940164	F. X. Weill, D. Domman, E. Njamkepo, C. Tarr, J. Rauzier, N. Fawal, K. H. Keddy, H. Salje, S. Moore, A. K. Mukhopadhyay, R. Bercion, F. J. Luquero, A. Ngandjio, M. Dosso, E. Monakhova, B. Garin, C. Bouchier, C. Pazzani, A. Mutreja, R. Grunow, F. Sidikou, L. Bonte, S. Breurec, M. Damian, B. M. Njanpop-Lafourcade, G. Sapriel, A. L. Page, M. Hamze, M. Henkens, G. Chowdhury, M. Mengel, J. L. Koeck, J…
CNRVC940165	F. X. Weill, D. Domman, E. Njamkepo, C. Tarr, J. Rauzier, N. Fawal, K. H. Keddy, H. Salje, S. Moore, A. K. Mukhopadhyay, R. Bercion, F. J. Luquero, A. Ngandjio, M. Dosso, E. Monakhova, B. Garin, C. Bouchier, C. Pazzani, A. Mutreja, R. Grunow, F. Sidikou, L. Bonte, S. Breurec, M. Damian, B. M. Njanpop-Lafourcade, G. Sapriel, A. L. Page, M. Hamze, M. Henkens, G. Chowdhury, M. Mengel, J. L. Koeck, J…
CNRVC940173	F. X. Weill, D. Domman, E. Njamkepo, C. Tarr, J. Rauzier, N. Fawal, K. H. Keddy, H. Salje, S. Moore, A. K. Mukhopadhyay, R. Bercion, F. J. Luquero, A. Ngandjio, M. Dosso, E. Monakhova, B. Garin, C. Bouchier, C. Pazzani, A. Mutreja, R. Grunow, F. Sidikou, L. Bonte, S. Breurec, M. Damian, B. M. Njanpop-Lafourcade, G. Sapriel, A. L. Page, M. Hamze, M. Henkens, G. Chowdhury, M. Mengel, J. L. Koeck, J…
CNRVC940179	F. X. Weill, D. Domman, E. Njamkepo, C. Tarr, J. Rauzier, N. Fawal, K. H. Keddy, H. Salje, S. Moore, A. K. Mukhopadhyay, R. Bercion, F. J. Luquero, A. Ngandjio, M. Dosso, E. Monakhova, B. Garin, C. Bouchier, C. Pazzani, A. Mutreja, R. Grunow, F. Sidikou, L. Bonte, S. Breurec, M. Damian, B. M. Njanpop-Lafourcade, G. Sapriel, A. L. Page, M. Hamze, M. Henkens, G. Chowdhury, M. Mengel, J. L. Koeck, J…
CNRVC940180	F. X. Weill, D. Domman, E. Njamkepo, C. Tarr, J. Rauzier, N. Fawal, K. H. Keddy, H. Salje, S. Moore, A. K. Mukhopadhyay, R. Bercion, F. J. Luquero, A. Ngandjio, M. Dosso, E. Monakhova, B. Garin, C. Bouchier, C. Pazzani, A. Mutreja, R. Grunow, F. Sidikou, L. Bonte, S. Breurec, M. Damian, B. M. Njanpop-Lafourcade, G. Sapriel, A. L. Page, M. Hamze, M. Henkens, G. Chowdhury, M. Mengel, J. L. Koeck, J…
CNRVC940183	D. Domman, M. L. Quilici, M. J. Dorman, E. Njamkepo, A. Mutreja, A. E. Mather, G. Delgado, R. Morales-Espinosa, P. A. D. Grimont, M. L. Lizárraga-Partida, C. Bouchier, D. M. Aanensen, P. Kuri-Morales, C. L. Tarr, G. Dougan, J. Parkhill, J. Campos, A. Cravioto, F. X. Weill, and N. R. Thomson, Science 358: 789-793, 2017.
CNRVC940184	F. X. Weill, D. Domman, E. Njamkepo, C. Tarr, J. Rauzier, N. Fawal, K. H. Keddy, H. Salje, S. Moore, A. K. Mukhopadhyay, R. Bercion, F. J. Luquero, A. Ngandjio, M. Dosso, E. Monakhova, B. Garin, C. Bouchier, C. Pazzani, A. Mutreja, R. Grunow, F. Sidikou, L. Bonte, S. Breurec, M. Damian, B. M. Njanpop-Lafourcade, G. Sapriel, A. L. Page, M. Hamze, M. Henkens, G. Chowdhury, M. Mengel, J. L. Koeck, J…
CNRVC940190	F. X. Weill, D. Domman, E. Njamkepo, C. Tarr, J. Rauzier, N. Fawal, K. H. Keddy, H. Salje, S. Moore, A. K. Mukhopadhyay, R. Bercion, F. J. Luquero, A. Ngandjio, M. Dosso, E. Monakhova, B. Garin, C. Bouchier, C. Pazzani, A. Mutreja, R. Grunow, F. Sidikou, L. Bonte, S. Breurec, M. Damian, B. M. Njanpop-Lafourcade, G. Sapriel, A. L. Page, M. Hamze, M. Henkens, G. Chowdhury, M. Mengel, J. L. Koeck, J…
CNRVC950002	F. X. Weill, D. Domman, E. Njamkepo, C. Tarr, J. Rauzier, N. Fawal, K. H. Keddy, H. Salje, S. Moore, A. K. Mukhopadhyay, R. Bercion, F. J. Luquero, A. Ngandjio, M. Dosso, E. Monakhova, B. Garin, C. Bouchier, C. Pazzani, A. Mutreja, R. Grunow, F. Sidikou, L. Bonte, S. Breurec, M. Damian, B. M. Njanpop-Lafourcade, G. Sapriel, A. L. Page, M. Hamze, M. Henkens, G. Chowdhury, M. Mengel, J. L. Koeck, J…
CNRVC950007	F. X. Weill, D. Domman, E. Njamkepo, C. Tarr, J. Rauzier, N. Fawal, K. H. Keddy, H. Salje, S. Moore, A. K. Mukhopadhyay, R. Bercion, F. J. Luquero, A. Ngandjio, M. Dosso, E. Monakhova, B. Garin, C. Bouchier, C. Pazzani, A. Mutreja, R. Grunow, F. Sidikou, L. Bonte, S. Breurec, M. Damian, B. M. Njanpop-Lafourcade, G. Sapriel, A. L. Page, M. Hamze, M. Henkens, G. Chowdhury, M. Mengel, J. L. Koeck, J…
CNRVC950011	F. X. Weill, D. Domman, E. Njamkepo, C. Tarr, J. Rauzier, N. Fawal, K. H. Keddy, H. Salje, S. Moore, A. K. Mukhopadhyay, R. Bercion, F. J. Luquero, A. Ngandjio, M. Dosso, E. Monakhova, B. Garin, C. Bouchier, C. Pazzani, A. Mutreja, R. Grunow, F. Sidikou, L. Bonte, S. Breurec, M. Damian, B. M. Njanpop-Lafourcade, G. Sapriel, A. L. Page, M. Hamze, M. Henkens, G. Chowdhury, M. Mengel, J. L. Koeck, J…
CNRVC950014	D. Domman, M. L. Quilici, M. J. Dorman, E. Njamkepo, A. Mutreja, A. E. Mather, G. Delgado, R. Morales-Espinosa, P. A. D. Grimont, M. L. Lizárraga-Partida, C. Bouchier, D. M. Aanensen, P. Kuri-Morales, C. L. Tarr, G. Dougan, J. Parkhill, J. Campos, A. Cravioto, F. X. Weill, and N. R. Thomson, Science 358: 789-793, 2017.
CNRVC950040	F. X. Weill, D. Domman, E. Njamkepo, C. Tarr, J. Rauzier, N. Fawal, K. H. Keddy, H. Salje, S. Moore, A. K. Mukhopadhyay, R. Bercion, F. J. Luquero, A. Ngandjio, M. Dosso, E. Monakhova, B. Garin, C. Bouchier, C. Pazzani, A. Mutreja, R. Grunow, F. Sidikou, L. Bonte, S. Breurec, M. Damian, B. M. Njanpop-Lafourcade, G. Sapriel, A. L. Page, M. Hamze, M. Henkens, G. Chowdhury, M. Mengel, J. L. Koeck, J…
CNRVC950087	F. X. Weill, D. Domman, E. Njamkepo, C. Tarr, J. Rauzier, N. Fawal, K. H. Keddy, H. Salje, S. Moore, A. K. Mukhopadhyay, R. Bercion, F. J. Luquero, A. Ngandjio, M. Dosso, E. Monakhova, B. Garin, C. Bouchier, C. Pazzani, A. Mutreja, R. Grunow, F. Sidikou, L. Bonte, S. Breurec, M. Damian, B. M. Njanpop-Lafourcade, G. Sapriel, A. L. Page, M. Hamze, M. Henkens, G. Chowdhury, M. Mengel, J. L. Koeck, J…
CNRVC950100	F. X. Weill, D. Domman, E. Njamkepo, C. Tarr, J. Rauzier, N. Fawal, K. H. Keddy, H. Salje, S. Moore, A. K. Mukhopadhyay, R. Bercion, F. J. Luquero, A. Ngandjio, M. Dosso, E. Monakhova, B. Garin, C. Bouchier, C. Pazzani, A. Mutreja, R. Grunow, F. Sidikou, L. Bonte, S. Breurec, M. Damian, B. M. Njanpop-Lafourcade, G. Sapriel, A. L. Page, M. Hamze, M. Henkens, G. Chowdhury, M. Mengel, J. L. Koeck, J…
CNRVC950105	F. X. Weill, D. Domman, E. Njamkepo, C. Tarr, J. Rauzier, N. Fawal, K. H. Keddy, H. Salje, S. Moore, A. K. Mukhopadhyay, R. Bercion, F. J. Luquero, A. Ngandjio, M. Dosso, E. Monakhova, B. Garin, C. Bouchier, C. Pazzani, A. Mutreja, R. Grunow, F. Sidikou, L. Bonte, S. Breurec, M. Damian, B. M. Njanpop-Lafourcade, G. Sapriel, A. L. Page, M. Hamze, M. Henkens, G. Chowdhury, M. Mengel, J. L. Koeck, J…
CNRVC950106	F. X. Weill, D. Domman, E. Njamkepo, C. Tarr, J. Rauzier, N. Fawal, K. H. Keddy, H. Salje, S. Moore, A. K. Mukhopadhyay, R. Bercion, F. J. Luquero, A. Ngandjio, M. Dosso, E. Monakhova, B. Garin, C. Bouchier, C. Pazzani, A. Mutreja, R. Grunow, F. Sidikou, L. Bonte, S. Breurec, M. Damian, B. M. Njanpop-Lafourcade, G. Sapriel, A. L. Page, M. Hamze, M. Henkens, G. Chowdhury, M. Mengel, J. L. Koeck, J…
CNRVC950138	F. X. Weill, D. Domman, E. Njamkepo, C. Tarr, J. Rauzier, N. Fawal, K. H. Keddy, H. Salje, S. Moore, A. K. Mukhopadhyay, R. Bercion, F. J. Luquero, A. Ngandjio, M. Dosso, E. Monakhova, B. Garin, C. Bouchier, C. Pazzani, A. Mutreja, R. Grunow, F. Sidikou, L. Bonte, S. Breurec, M. Damian, B. M. Njanpop-Lafourcade, G. Sapriel, A. L. Page, M. Hamze, M. Henkens, G. Chowdhury, M. Mengel, J. L. Koeck, J…
CNRVC950140	F. X. Weill, D. Domman, E. Njamkepo, C. Tarr, J. Rauzier, N. Fawal, K. H. Keddy, H. Salje, S. Moore, A. K. Mukhopadhyay, R. Bercion, F. J. Luquero, A. Ngandjio, M. Dosso, E. Monakhova, B. Garin, C. Bouchier, C. Pazzani, A. Mutreja, R. Grunow, F. Sidikou, L. Bonte, S. Breurec, M. Damian, B. M. Njanpop-Lafourcade, G. Sapriel, A. L. Page, M. Hamze, M. Henkens, G. Chowdhury, M. Mengel, J. L. Koeck, J…
CNRVC950141	F. X. Weill, D. Domman, E. Njamkepo, C. Tarr, J. Rauzier, N. Fawal, K. H. Keddy, H. Salje, S. Moore, A. K. Mukhopadhyay, R. Bercion, F. J. Luquero, A. Ngandjio, M. Dosso, E. Monakhova, B. Garin, C. Bouchier, C. Pazzani, A. Mutreja, R. Grunow, F. Sidikou, L. Bonte, S. Breurec, M. Damian, B. M. Njanpop-Lafourcade, G. Sapriel, A. L. Page, M. Hamze, M. Henkens, G. Chowdhury, M. Mengel, J. L. Koeck, J…
CNRVC950142	F. X. Weill, D. Domman, E. Njamkepo, C. Tarr, J. Rauzier, N. Fawal, K. H. Keddy, H. Salje, S. Moore, A. K. Mukhopadhyay, R. Bercion, F. J. Luquero, A. Ngandjio, M. Dosso, E. Monakhova, B. Garin, C. Bouchier, C. Pazzani, A. Mutreja, R. Grunow, F. Sidikou, L. Bonte, S. Breurec, M. Damian, B. M. Njanpop-Lafourcade, G. Sapriel, A. L. Page, M. Hamze, M. Henkens, G. Chowdhury, M. Mengel, J. L. Koeck, J…
CNRVC950143	F. X. Weill, D. Domman, E. Njamkepo, C. Tarr, J. Rauzier, N. Fawal, K. H. Keddy, H. Salje, S. Moore, A. K. Mukhopadhyay, R. Bercion, F. J. Luquero, A. Ngandjio, M. Dosso, E. Monakhova, B. Garin, C. Bouchier, C. Pazzani, A. Mutreja, R. Grunow, F. Sidikou, L. Bonte, S. Breurec, M. Damian, B. M. Njanpop-Lafourcade, G. Sapriel, A. L. Page, M. Hamze, M. Henkens, G. Chowdhury, M. Mengel, J. L. Koeck, J…
CNRVC950161	F. X. Weill, D. Domman, E. Njamkepo, C. Tarr, J. Rauzier, N. Fawal, K. H. Keddy, H. Salje, S. Moore, A. K. Mukhopadhyay, R. Bercion, F. J. Luquero, A. Ngandjio, M. Dosso, E. Monakhova, B. Garin, C. Bouchier, C. Pazzani, A. Mutreja, R. Grunow, F. Sidikou, L. Bonte, S. Breurec, M. Damian, B. M. Njanpop-Lafourcade, G. Sapriel, A. L. Page, M. Hamze, M. Henkens, G. Chowdhury, M. Mengel, J. L. Koeck, J…
CNRVC950165	F. X. Weill, D. Domman, E. Njamkepo, C. Tarr, J. Rauzier, N. Fawal, K. H. Keddy, H. Salje, S. Moore, A. K. Mukhopadhyay, R. Bercion, F. J. Luquero, A. Ngandjio, M. Dosso, E. Monakhova, B. Garin, C. Bouchier, C. Pazzani, A. Mutreja, R. Grunow, F. Sidikou, L. Bonte, S. Breurec, M. Damian, B. M. Njanpop-Lafourcade, G. Sapriel, A. L. Page, M. Hamze, M. Henkens, G. Chowdhury, M. Mengel, J. L. Koeck, J…
CNRVC950172	F. X. Weill, D. Domman, E. Njamkepo, C. Tarr, J. Rauzier, N. Fawal, K. H. Keddy, H. Salje, S. Moore, A. K. Mukhopadhyay, R. Bercion, F. J. Luquero, A. Ngandjio, M. Dosso, E. Monakhova, B. Garin, C. Bouchier, C. Pazzani, A. Mutreja, R. Grunow, F. Sidikou, L. Bonte, S. Breurec, M. Damian, B. M. Njanpop-Lafourcade, G. Sapriel, A. L. Page, M. Hamze, M. Henkens, G. Chowdhury, M. Mengel, J. L. Koeck, J…
CNRVC950182	F. X. Weill, D. Domman, E. Njamkepo, C. Tarr, J. Rauzier, N. Fawal, K. H. Keddy, H. Salje, S. Moore, A. K. Mukhopadhyay, R. Bercion, F. J. Luquero, A. Ngandjio, M. Dosso, E. Monakhova, B. Garin, C. Bouchier, C. Pazzani, A. Mutreja, R. Grunow, F. Sidikou, L. Bonte, S. Breurec, M. Damian, B. M. Njanpop-Lafourcade, G. Sapriel, A. L. Page, M. Hamze, M. Henkens, G. Chowdhury, M. Mengel, J. L. Koeck, J…
CNRVC950189	F. X. Weill, D. Domman, E. Njamkepo, C. Tarr, J. Rauzier, N. Fawal, K. H. Keddy, H. Salje, S. Moore, A. K. Mukhopadhyay, R. Bercion, F. J. Luquero, A. Ngandjio, M. Dosso, E. Monakhova, B. Garin, C. Bouchier, C. Pazzani, A. Mutreja, R. Grunow, F. Sidikou, L. Bonte, S. Breurec, M. Damian, B. M. Njanpop-Lafourcade, G. Sapriel, A. L. Page, M. Hamze, M. Henkens, G. Chowdhury, M. Mengel, J. L. Koeck, J…
CNRVC950191	F. X. Weill, D. Domman, E. Njamkepo, C. Tarr, J. Rauzier, N. Fawal, K. H. Keddy, H. Salje, S. Moore, A. K. Mukhopadhyay, R. Bercion, F. J. Luquero, A. Ngandjio, M. Dosso, E. Monakhova, B. Garin, C. Bouchier, C. Pazzani, A. Mutreja, R. Grunow, F. Sidikou, L. Bonte, S. Breurec, M. Damian, B. M. Njanpop-Lafourcade, G. Sapriel, A. L. Page, M. Hamze, M. Henkens, G. Chowdhury, M. Mengel, J. L. Koeck, J…
CNRVC950203	F. X. Weill, D. Domman, E. Njamkepo, C. Tarr, J. Rauzier, N. Fawal, K. H. Keddy, H. Salje, S. Moore, A. K. Mukhopadhyay, R. Bercion, F. J. Luquero, A. Ngandjio, M. Dosso, E. Monakhova, B. Garin, C. Bouchier, C. Pazzani, A. Mutreja, R. Grunow, F. Sidikou, L. Bonte, S. Breurec, M. Damian, B. M. Njanpop-Lafourcade, G. Sapriel, A. L. Page, M. Hamze, M. Henkens, G. Chowdhury, M. Mengel, J. L. Koeck, J…
CNRVC950218	F. X. Weill, D. Domman, E. Njamkepo, C. Tarr, J. Rauzier, N. Fawal, K. H. Keddy, H. Salje, S. Moore, A. K. Mukhopadhyay, R. Bercion, F. J. Luquero, A. Ngandjio, M. Dosso, E. Monakhova, B. Garin, C. Bouchier, C. Pazzani, A. Mutreja, R. Grunow, F. Sidikou, L. Bonte, S. Breurec, M. Damian, B. M. Njanpop-Lafourcade, G. Sapriel, A. L. Page, M. Hamze, M. Henkens, G. Chowdhury, M. Mengel, J. L. Koeck, J…
CNRVC950223	F. X. Weill, D. Domman, E. Njamkepo, C. Tarr, J. Rauzier, N. Fawal, K. H. Keddy, H. Salje, S. Moore, A. K. Mukhopadhyay, R. Bercion, F. J. Luquero, A. Ngandjio, M. Dosso, E. Monakhova, B. Garin, C. Bouchier, C. Pazzani, A. Mutreja, R. Grunow, F. Sidikou, L. Bonte, S. Breurec, M. Damian, B. M. Njanpop-Lafourcade, G. Sapriel, A. L. Page, M. Hamze, M. Henkens, G. Chowdhury, M. Mengel, J. L. Koeck, J…
CNRVC950224	F. X. Weill, D. Domman, E. Njamkepo, C. Tarr, J. Rauzier, N. Fawal, K. H. Keddy, H. Salje, S. Moore, A. K. Mukhopadhyay, R. Bercion, F. J. Luquero, A. Ngandjio, M. Dosso, E. Monakhova, B. Garin, C. Bouchier, C. Pazzani, A. Mutreja, R. Grunow, F. Sidikou, L. Bonte, S. Breurec, M. Damian, B. M. Njanpop-Lafourcade, G. Sapriel, A. L. Page, M. Hamze, M. Henkens, G. Chowdhury, M. Mengel, J. L. Koeck, J…
CNRVC950235	F. X. Weill, D. Domman, E. Njamkepo, C. Tarr, J. Rauzier, N. Fawal, K. H. Keddy, H. Salje, S. Moore, A. K. Mukhopadhyay, R. Bercion, F. J. Luquero, A. Ngandjio, M. Dosso, E. Monakhova, B. Garin, C. Bouchier, C. Pazzani, A. Mutreja, R. Grunow, F. Sidikou, L. Bonte, S. Breurec, M. Damian, B. M. Njanpop-Lafourcade, G. Sapriel, A. L. Page, M. Hamze, M. Henkens, G. Chowdhury, M. Mengel, J. L. Koeck, J…
CNRVC950238	F. X. Weill, D. Domman, E. Njamkepo, C. Tarr, J. Rauzier, N. Fawal, K. H. Keddy, H. Salje, S. Moore, A. K. Mukhopadhyay, R. Bercion, F. J. Luquero, A. Ngandjio, M. Dosso, E. Monakhova, B. Garin, C. Bouchier, C. Pazzani, A. Mutreja, R. Grunow, F. Sidikou, L. Bonte, S. Breurec, M. Damian, B. M. Njanpop-Lafourcade, G. Sapriel, A. L. Page, M. Hamze, M. Henkens, G. Chowdhury, M. Mengel, J. L. Koeck, J…
CNRVC950250	F. X. Weill, D. Domman, E. Njamkepo, C. Tarr, J. Rauzier, N. Fawal, K. H. Keddy, H. Salje, S. Moore, A. K. Mukhopadhyay, R. Bercion, F. J. Luquero, A. Ngandjio, M. Dosso, E. Monakhova, B. Garin, C. Bouchier, C. Pazzani, A. Mutreja, R. Grunow, F. Sidikou, L. Bonte, S. Breurec, M. Damian, B. M. Njanpop-Lafourcade, G. Sapriel, A. L. Page, M. Hamze, M. Henkens, G. Chowdhury, M. Mengel, J. L. Koeck, J…
CNRVC950253	F. X. Weill, D. Domman, E. Njamkepo, C. Tarr, J. Rauzier, N. Fawal, K. H. Keddy, H. Salje, S. Moore, A. K. Mukhopadhyay, R. Bercion, F. J. Luquero, A. Ngandjio, M. Dosso, E. Monakhova, B. Garin, C. Bouchier, C. Pazzani, A. Mutreja, R. Grunow, F. Sidikou, L. Bonte, S. Breurec, M. Damian, B. M. Njanpop-Lafourcade, G. Sapriel, A. L. Page, M. Hamze, M. Henkens, G. Chowdhury, M. Mengel, J. L. Koeck, J…
CNRVC950326	F. X. Weill, D. Domman, E. Njamkepo, C. Tarr, J. Rauzier, N. Fawal, K. H. Keddy, H. Salje, S. Moore, A. K. Mukhopadhyay, R. Bercion, F. J. Luquero, A. Ngandjio, M. Dosso, E. Monakhova, B. Garin, C. Bouchier, C. Pazzani, A. Mutreja, R. Grunow, F. Sidikou, L. Bonte, S. Breurec, M. Damian, B. M. Njanpop-Lafourcade, G. Sapriel, A. L. Page, M. Hamze, M. Henkens, G. Chowdhury, M. Mengel, J. L. Koeck, J…
CNRVC950340	F. X. Weill, D. Domman, E. Njamkepo, C. Tarr, J. Rauzier, N. Fawal, K. H. Keddy, H. Salje, S. Moore, A. K. Mukhopadhyay, R. Bercion, F. J. Luquero, A. Ngandjio, M. Dosso, E. Monakhova, B. Garin, C. Bouchier, C. Pazzani, A. Mutreja, R. Grunow, F. Sidikou, L. Bonte, S. Breurec, M. Damian, B. M. Njanpop-Lafourcade, G. Sapriel, A. L. Page, M. Hamze, M. Henkens, G. Chowdhury, M. Mengel, J. L. Koeck, J…
CNRVC950343	F. X. Weill, D. Domman, E. Njamkepo, C. Tarr, J. Rauzier, N. Fawal, K. H. Keddy, H. Salje, S. Moore, A. K. Mukhopadhyay, R. Bercion, F. J. Luquero, A. Ngandjio, M. Dosso, E. Monakhova, B. Garin, C. Bouchier, C. Pazzani, A. Mutreja, R. Grunow, F. Sidikou, L. Bonte, S. Breurec, M. Damian, B. M. Njanpop-Lafourcade, G. Sapriel, A. L. Page, M. Hamze, M. Henkens, G. Chowdhury, M. Mengel, J. L. Koeck, J…
CNRVC950345	F. X. Weill, D. Domman, E. Njamkepo, C. Tarr, J. Rauzier, N. Fawal, K. H. Keddy, H. Salje, S. Moore, A. K. Mukhopadhyay, R. Bercion, F. J. Luquero, A. Ngandjio, M. Dosso, E. Monakhova, B. Garin, C. Bouchier, C. Pazzani, A. Mutreja, R. Grunow, F. Sidikou, L. Bonte, S. Breurec, M. Damian, B. M. Njanpop-Lafourcade, G. Sapriel, A. L. Page, M. Hamze, M. Henkens, G. Chowdhury, M. Mengel, J. L. Koeck, J…
CNRVC950358	F. X. Weill, D. Domman, E. Njamkepo, C. Tarr, J. Rauzier, N. Fawal, K. H. Keddy, H. Salje, S. Moore, A. K. Mukhopadhyay, R. Bercion, F. J. Luquero, A. Ngandjio, M. Dosso, E. Monakhova, B. Garin, C. Bouchier, C. Pazzani, A. Mutreja, R. Grunow, F. Sidikou, L. Bonte, S. Breurec, M. Damian, B. M. Njanpop-Lafourcade, G. Sapriel, A. L. Page, M. Hamze, M. Henkens, G. Chowdhury, M. Mengel, J. L. Koeck, J…
CNRVC950360	F. X. Weill, D. Domman, E. Njamkepo, C. Tarr, J. Rauzier, N. Fawal, K. H. Keddy, H. Salje, S. Moore, A. K. Mukhopadhyay, R. Bercion, F. J. Luquero, A. Ngandjio, M. Dosso, E. Monakhova, B. Garin, C. Bouchier, C. Pazzani, A. Mutreja, R. Grunow, F. Sidikou, L. Bonte, S. Breurec, M. Damian, B. M. Njanpop-Lafourcade, G. Sapriel, A. L. Page, M. Hamze, M. Henkens, G. Chowdhury, M. Mengel, J. L. Koeck, J…
CNRVC950364	F. X. Weill, D. Domman, E. Njamkepo, C. Tarr, J. Rauzier, N. Fawal, K. H. Keddy, H. Salje, S. Moore, A. K. Mukhopadhyay, R. Bercion, F. J. Luquero, A. Ngandjio, M. Dosso, E. Monakhova, B. Garin, C. Bouchier, C. Pazzani, A. Mutreja, R. Grunow, F. Sidikou, L. Bonte, S. Breurec, M. Damian, B. M. Njanpop-Lafourcade, G. Sapriel, A. L. Page, M. Hamze, M. Henkens, G. Chowdhury, M. Mengel, J. L. Koeck, J…
CNRVC950366	F. X. Weill, D. Domman, E. Njamkepo, C. Tarr, J. Rauzier, N. Fawal, K. H. Keddy, H. Salje, S. Moore, A. K. Mukhopadhyay, R. Bercion, F. J. Luquero, A. Ngandjio, M. Dosso, E. Monakhova, B. Garin, C. Bouchier, C. Pazzani, A. Mutreja, R. Grunow, F. Sidikou, L. Bonte, S. Breurec, M. Damian, B. M. Njanpop-Lafourcade, G. Sapriel, A. L. Page, M. Hamze, M. Henkens, G. Chowdhury, M. Mengel, J. L. Koeck, J…
CNRVC950376	F. X. Weill, D. Domman, E. Njamkepo, C. Tarr, J. Rauzier, N. Fawal, K. H. Keddy, H. Salje, S. Moore, A. K. Mukhopadhyay, R. Bercion, F. J. Luquero, A. Ngandjio, M. Dosso, E. Monakhova, B. Garin, C. Bouchier, C. Pazzani, A. Mutreja, R. Grunow, F. Sidikou, L. Bonte, S. Breurec, M. Damian, B. M. Njanpop-Lafourcade, G. Sapriel, A. L. Page, M. Hamze, M. Henkens, G. Chowdhury, M. Mengel, J. L. Koeck, J…
CNRVC950396	F. X. Weill, D. Domman, E. Njamkepo, C. Tarr, J. Rauzier, N. Fawal, K. H. Keddy, H. Salje, S. Moore, A. K. Mukhopadhyay, R. Bercion, F. J. Luquero, A. Ngandjio, M. Dosso, E. Monakhova, B. Garin, C. Bouchier, C. Pazzani, A. Mutreja, R. Grunow, F. Sidikou, L. Bonte, S. Breurec, M. Damian, B. M. Njanpop-Lafourcade, G. Sapriel, A. L. Page, M. Hamze, M. Henkens, G. Chowdhury, M. Mengel, J. L. Koeck, J…
CNRVC950405	F. X. Weill, D. Domman, E. Njamkepo, C. Tarr, J. Rauzier, N. Fawal, K. H. Keddy, H. Salje, S. Moore, A. K. Mukhopadhyay, R. Bercion, F. J. Luquero, A. Ngandjio, M. Dosso, E. Monakhova, B. Garin, C. Bouchier, C. Pazzani, A. Mutreja, R. Grunow, F. Sidikou, L. Bonte, S. Breurec, M. Damian, B. M. Njanpop-Lafourcade, G. Sapriel, A. L. Page, M. Hamze, M. Henkens, G. Chowdhury, M. Mengel, J. L. Koeck, J…
CNRVC950418	F. X. Weill, D. Domman, E. Njamkepo, C. Tarr, J. Rauzier, N. Fawal, K. H. Keddy, H. Salje, S. Moore, A. K. Mukhopadhyay, R. Bercion, F. J. Luquero, A. Ngandjio, M. Dosso, E. Monakhova, B. Garin, C. Bouchier, C. Pazzani, A. Mutreja, R. Grunow, F. Sidikou, L. Bonte, S. Breurec, M. Damian, B. M. Njanpop-Lafourcade, G. Sapriel, A. L. Page, M. Hamze, M. Henkens, G. Chowdhury, M. Mengel, J. L. Koeck, J…
CNRVC950431	F. X. Weill, D. Domman, E. Njamkepo, C. Tarr, J. Rauzier, N. Fawal, K. H. Keddy, H. Salje, S. Moore, A. K. Mukhopadhyay, R. Bercion, F. J. Luquero, A. Ngandjio, M. Dosso, E. Monakhova, B. Garin, C. Bouchier, C. Pazzani, A. Mutreja, R. Grunow, F. Sidikou, L. Bonte, S. Breurec, M. Damian, B. M. Njanpop-Lafourcade, G. Sapriel, A. L. Page, M. Hamze, M. Henkens, G. Chowdhury, M. Mengel, J. L. Koeck, J…
CNRVC950466	F. X. Weill, D. Domman, E. Njamkepo, C. Tarr, J. Rauzier, N. Fawal, K. H. Keddy, H. Salje, S. Moore, A. K. Mukhopadhyay, R. Bercion, F. J. Luquero, A. Ngandjio, M. Dosso, E. Monakhova, B. Garin, C. Bouchier, C. Pazzani, A. Mutreja, R. Grunow, F. Sidikou, L. Bonte, S. Breurec, M. Damian, B. M. Njanpop-Lafourcade, G. Sapriel, A. L. Page, M. Hamze, M. Henkens, G. Chowdhury, M. Mengel, J. L. Koeck, J…
CNRVC950468	F. X. Weill, D. Domman, E. Njamkepo, C. Tarr, J. Rauzier, N. Fawal, K. H. Keddy, H. Salje, S. Moore, A. K. Mukhopadhyay, R. Bercion, F. J. Luquero, A. Ngandjio, M. Dosso, E. Monakhova, B. Garin, C. Bouchier, C. Pazzani, A. Mutreja, R. Grunow, F. Sidikou, L. Bonte, S. Breurec, M. Damian, B. M. Njanpop-Lafourcade, G. Sapriel, A. L. Page, M. Hamze, M. Henkens, G. Chowdhury, M. Mengel, J. L. Koeck, J…
CNRVC950476	F. X. Weill, D. Domman, E. Njamkepo, C. Tarr, J. Rauzier, N. Fawal, K. H. Keddy, H. Salje, S. Moore, A. K. Mukhopadhyay, R. Bercion, F. J. Luquero, A. Ngandjio, M. Dosso, E. Monakhova, B. Garin, C. Bouchier, C. Pazzani, A. Mutreja, R. Grunow, F. Sidikou, L. Bonte, S. Breurec, M. Damian, B. M. Njanpop-Lafourcade, G. Sapriel, A. L. Page, M. Hamze, M. Henkens, G. Chowdhury, M. Mengel, J. L. Koeck, J…
CNRVC950487	F. X. Weill, D. Domman, E. Njamkepo, C. Tarr, J. Rauzier, N. Fawal, K. H. Keddy, H. Salje, S. Moore, A. K. Mukhopadhyay, R. Bercion, F. J. Luquero, A. Ngandjio, M. Dosso, E. Monakhova, B. Garin, C. Bouchier, C. Pazzani, A. Mutreja, R. Grunow, F. Sidikou, L. Bonte, S. Breurec, M. Damian, B. M. Njanpop-Lafourcade, G. Sapriel, A. L. Page, M. Hamze, M. Henkens, G. Chowdhury, M. Mengel, J. L. Koeck, J…
CNRVC950498	F. X. Weill, D. Domman, E. Njamkepo, C. Tarr, J. Rauzier, N. Fawal, K. H. Keddy, H. Salje, S. Moore, A. K. Mukhopadhyay, R. Bercion, F. J. Luquero, A. Ngandjio, M. Dosso, E. Monakhova, B. Garin, C. Bouchier, C. Pazzani, A. Mutreja, R. Grunow, F. Sidikou, L. Bonte, S. Breurec, M. Damian, B. M. Njanpop-Lafourcade, G. Sapriel, A. L. Page, M. Hamze, M. Henkens, G. Chowdhury, M. Mengel, J. L. Koeck, J…
CNRVC950535	F. X. Weill, D. Domman, E. Njamkepo, C. Tarr, J. Rauzier, N. Fawal, K. H. Keddy, H. Salje, S. Moore, A. K. Mukhopadhyay, R. Bercion, F. J. Luquero, A. Ngandjio, M. Dosso, E. Monakhova, B. Garin, C. Bouchier, C. Pazzani, A. Mutreja, R. Grunow, F. Sidikou, L. Bonte, S. Breurec, M. Damian, B. M. Njanpop-Lafourcade, G. Sapriel, A. L. Page, M. Hamze, M. Henkens, G. Chowdhury, M. Mengel, J. L. Koeck, J…
CNRVC950540	F. X. Weill, D. Domman, E. Njamkepo, C. Tarr, J. Rauzier, N. Fawal, K. H. Keddy, H. Salje, S. Moore, A. K. Mukhopadhyay, R. Bercion, F. J. Luquero, A. Ngandjio, M. Dosso, E. Monakhova, B. Garin, C. Bouchier, C. Pazzani, A. Mutreja, R. Grunow, F. Sidikou, L. Bonte, S. Breurec, M. Damian, B. M. Njanpop-Lafourcade, G. Sapriel, A. L. Page, M. Hamze, M. Henkens, G. Chowdhury, M. Mengel, J. L. Koeck, J…
CNRVC950543	F. X. Weill, D. Domman, E. Njamkepo, C. Tarr, J. Rauzier, N. Fawal, K. H. Keddy, H. Salje, S. Moore, A. K. Mukhopadhyay, R. Bercion, F. J. Luquero, A. Ngandjio, M. Dosso, E. Monakhova, B. Garin, C. Bouchier, C. Pazzani, A. Mutreja, R. Grunow, F. Sidikou, L. Bonte, S. Breurec, M. Damian, B. M. Njanpop-Lafourcade, G. Sapriel, A. L. Page, M. Hamze, M. Henkens, G. Chowdhury, M. Mengel, J. L. Koeck, J…
CNRVC950558	F. X. Weill, D. Domman, E. Njamkepo, C. Tarr, J. Rauzier, N. Fawal, K. H. Keddy, H. Salje, S. Moore, A. K. Mukhopadhyay, R. Bercion, F. J. Luquero, A. Ngandjio, M. Dosso, E. Monakhova, B. Garin, C. Bouchier, C. Pazzani, A. Mutreja, R. Grunow, F. Sidikou, L. Bonte, S. Breurec, M. Damian, B. M. Njanpop-Lafourcade, G. Sapriel, A. L. Page, M. Hamze, M. Henkens, G. Chowdhury, M. Mengel, J. L. Koeck, J…
CNRVC950559	F. X. Weill, D. Domman, E. Njamkepo, C. Tarr, J. Rauzier, N. Fawal, K. H. Keddy, H. Salje, S. Moore, A. K. Mukhopadhyay, R. Bercion, F. J. Luquero, A. Ngandjio, M. Dosso, E. Monakhova, B. Garin, C. Bouchier, C. Pazzani, A. Mutreja, R. Grunow, F. Sidikou, L. Bonte, S. Breurec, M. Damian, B. M. Njanpop-Lafourcade, G. Sapriel, A. L. Page, M. Hamze, M. Henkens, G. Chowdhury, M. Mengel, J. L. Koeck, J…
CNRVC950568	F. X. Weill, D. Domman, E. Njamkepo, C. Tarr, J. Rauzier, N. Fawal, K. H. Keddy, H. Salje, S. Moore, A. K. Mukhopadhyay, R. Bercion, F. J. Luquero, A. Ngandjio, M. Dosso, E. Monakhova, B. Garin, C. Bouchier, C. Pazzani, A. Mutreja, R. Grunow, F. Sidikou, L. Bonte, S. Breurec, M. Damian, B. M. Njanpop-Lafourcade, G. Sapriel, A. L. Page, M. Hamze, M. Henkens, G. Chowdhury, M. Mengel, J. L. Koeck, J…
CNRVC950569	F. X. Weill, D. Domman, E. Njamkepo, C. Tarr, J. Rauzier, N. Fawal, K. H. Keddy, H. Salje, S. Moore, A. K. Mukhopadhyay, R. Bercion, F. J. Luquero, A. Ngandjio, M. Dosso, E. Monakhova, B. Garin, C. Bouchier, C. Pazzani, A. Mutreja, R. Grunow, F. Sidikou, L. Bonte, S. Breurec, M. Damian, B. M. Njanpop-Lafourcade, G. Sapriel, A. L. Page, M. Hamze, M. Henkens, G. Chowdhury, M. Mengel, J. L. Koeck, J…
CNRVC950641	F. X. Weill, D. Domman, E. Njamkepo, C. Tarr, J. Rauzier, N. Fawal, K. H. Keddy, H. Salje, S. Moore, A. K. Mukhopadhyay, R. Bercion, F. J. Luquero, A. Ngandjio, M. Dosso, E. Monakhova, B. Garin, C. Bouchier, C. Pazzani, A. Mutreja, R. Grunow, F. Sidikou, L. Bonte, S. Breurec, M. Damian, B. M. Njanpop-Lafourcade, G. Sapriel, A. L. Page, M. Hamze, M. Henkens, G. Chowdhury, M. Mengel, J. L. Koeck, J…
CNRVC950693	F. X. Weill, D. Domman, E. Njamkepo, C. Tarr, J. Rauzier, N. Fawal, K. H. Keddy, H. Salje, S. Moore, A. K. Mukhopadhyay, R. Bercion, F. J. Luquero, A. Ngandjio, M. Dosso, E. Monakhova, B. Garin, C. Bouchier, C. Pazzani, A. Mutreja, R. Grunow, F. Sidikou, L. Bonte, S. Breurec, M. Damian, B. M. Njanpop-Lafourcade, G. Sapriel, A. L. Page, M. Hamze, M. Henkens, G. Chowdhury, M. Mengel, J. L. Koeck, J…
CNRVC950694	F. X. Weill, D. Domman, E. Njamkepo, C. Tarr, J. Rauzier, N. Fawal, K. H. Keddy, H. Salje, S. Moore, A. K. Mukhopadhyay, R. Bercion, F. J. Luquero, A. Ngandjio, M. Dosso, E. Monakhova, B. Garin, C. Bouchier, C. Pazzani, A. Mutreja, R. Grunow, F. Sidikou, L. Bonte, S. Breurec, M. Damian, B. M. Njanpop-Lafourcade, G. Sapriel, A. L. Page, M. Hamze, M. Henkens, G. Chowdhury, M. Mengel, J. L. Koeck, J…
CNRVC950695	F. X. Weill, D. Domman, E. Njamkepo, C. Tarr, J. Rauzier, N. Fawal, K. H. Keddy, H. Salje, S. Moore, A. K. Mukhopadhyay, R. Bercion, F. J. Luquero, A. Ngandjio, M. Dosso, E. Monakhova, B. Garin, C. Bouchier, C. Pazzani, A. Mutreja, R. Grunow, F. Sidikou, L. Bonte, S. Breurec, M. Damian, B. M. Njanpop-Lafourcade, G. Sapriel, A. L. Page, M. Hamze, M. Henkens, G. Chowdhury, M. Mengel, J. L. Koeck, J…
CNRVC950699	F. X. Weill, D. Domman, E. Njamkepo, C. Tarr, J. Rauzier, N. Fawal, K. H. Keddy, H. Salje, S. Moore, A. K. Mukhopadhyay, R. Bercion, F. J. Luquero, A. Ngandjio, M. Dosso, E. Monakhova, B. Garin, C. Bouchier, C. Pazzani, A. Mutreja, R. Grunow, F. Sidikou, L. Bonte, S. Breurec, M. Damian, B. M. Njanpop-Lafourcade, G. Sapriel, A. L. Page, M. Hamze, M. Henkens, G. Chowdhury, M. Mengel, J. L. Koeck, J…
CNRVC950700	F. X. Weill, D. Domman, E. Njamkepo, C. Tarr, J. Rauzier, N. Fawal, K. H. Keddy, H. Salje, S. Moore, A. K. Mukhopadhyay, R. Bercion, F. J. Luquero, A. Ngandjio, M. Dosso, E. Monakhova, B. Garin, C. Bouchier, C. Pazzani, A. Mutreja, R. Grunow, F. Sidikou, L. Bonte, S. Breurec, M. Damian, B. M. Njanpop-Lafourcade, G. Sapriel, A. L. Page, M. Hamze, M. Henkens, G. Chowdhury, M. Mengel, J. L. Koeck, J…
CNRVC950702	F. X. Weill, D. Domman, E. Njamkepo, C. Tarr, J. Rauzier, N. Fawal, K. H. Keddy, H. Salje, S. Moore, A. K. Mukhopadhyay, R. Bercion, F. J. Luquero, A. Ngandjio, M. Dosso, E. Monakhova, B. Garin, C. Bouchier, C. Pazzani, A. Mutreja, R. Grunow, F. Sidikou, L. Bonte, S. Breurec, M. Damian, B. M. Njanpop-Lafourcade, G. Sapriel, A. L. Page, M. Hamze, M. Henkens, G. Chowdhury, M. Mengel, J. L. Koeck, J…
CNRVC950707	F. X. Weill, D. Domman, E. Njamkepo, C. Tarr, J. Rauzier, N. Fawal, K. H. Keddy, H. Salje, S. Moore, A. K. Mukhopadhyay, R. Bercion, F. J. Luquero, A. Ngandjio, M. Dosso, E. Monakhova, B. Garin, C. Bouchier, C. Pazzani, A. Mutreja, R. Grunow, F. Sidikou, L. Bonte, S. Breurec, M. Damian, B. M. Njanpop-Lafourcade, G. Sapriel, A. L. Page, M. Hamze, M. Henkens, G. Chowdhury, M. Mengel, J. L. Koeck, J…
CNRVC950708	F. X. Weill, D. Domman, E. Njamkepo, C. Tarr, J. Rauzier, N. Fawal, K. H. Keddy, H. Salje, S. Moore, A. K. Mukhopadhyay, R. Bercion, F. J. Luquero, A. Ngandjio, M. Dosso, E. Monakhova, B. Garin, C. Bouchier, C. Pazzani, A. Mutreja, R. Grunow, F. Sidikou, L. Bonte, S. Breurec, M. Damian, B. M. Njanpop-Lafourcade, G. Sapriel, A. L. Page, M. Hamze, M. Henkens, G. Chowdhury, M. Mengel, J. L. Koeck, J…
CNRVC950712	F. X. Weill, D. Domman, E. Njamkepo, C. Tarr, J. Rauzier, N. Fawal, K. H. Keddy, H. Salje, S. Moore, A. K. Mukhopadhyay, R. Bercion, F. J. Luquero, A. Ngandjio, M. Dosso, E. Monakhova, B. Garin, C. Bouchier, C. Pazzani, A. Mutreja, R. Grunow, F. Sidikou, L. Bonte, S. Breurec, M. Damian, B. M. Njanpop-Lafourcade, G. Sapriel, A. L. Page, M. Hamze, M. Henkens, G. Chowdhury, M. Mengel, J. L. Koeck, J…
CNRVC950723	F. X. Weill, D. Domman, E. Njamkepo, C. Tarr, J. Rauzier, N. Fawal, K. H. Keddy, H. Salje, S. Moore, A. K. Mukhopadhyay, R. Bercion, F. J. Luquero, A. Ngandjio, M. Dosso, E. Monakhova, B. Garin, C. Bouchier, C. Pazzani, A. Mutreja, R. Grunow, F. Sidikou, L. Bonte, S. Breurec, M. Damian, B. M. Njanpop-Lafourcade, G. Sapriel, A. L. Page, M. Hamze, M. Henkens, G. Chowdhury, M. Mengel, J. L. Koeck, J…
CNRVC950724	F. X. Weill, D. Domman, E. Njamkepo, C. Tarr, J. Rauzier, N. Fawal, K. H. Keddy, H. Salje, S. Moore, A. K. Mukhopadhyay, R. Bercion, F. J. Luquero, A. Ngandjio, M. Dosso, E. Monakhova, B. Garin, C. Bouchier, C. Pazzani, A. Mutreja, R. Grunow, F. Sidikou, L. Bonte, S. Breurec, M. Damian, B. M. Njanpop-Lafourcade, G. Sapriel, A. L. Page, M. Hamze, M. Henkens, G. Chowdhury, M. Mengel, J. L. Koeck, J…
CNRVC950728	F. X. Weill, D. Domman, E. Njamkepo, C. Tarr, J. Rauzier, N. Fawal, K. H. Keddy, H. Salje, S. Moore, A. K. Mukhopadhyay, R. Bercion, F. J. Luquero, A. Ngandjio, M. Dosso, E. Monakhova, B. Garin, C. Bouchier, C. Pazzani, A. Mutreja, R. Grunow, F. Sidikou, L. Bonte, S. Breurec, M. Damian, B. M. Njanpop-Lafourcade, G. Sapriel, A. L. Page, M. Hamze, M. Henkens, G. Chowdhury, M. Mengel, J. L. Koeck, J…
CNRVC950730	F. X. Weill, D. Domman, E. Njamkepo, C. Tarr, J. Rauzier, N. Fawal, K. H. Keddy, H. Salje, S. Moore, A. K. Mukhopadhyay, R. Bercion, F. J. Luquero, A. Ngandjio, M. Dosso, E. Monakhova, B. Garin, C. Bouchier, C. Pazzani, A. Mutreja, R. Grunow, F. Sidikou, L. Bonte, S. Breurec, M. Damian, B. M. Njanpop-Lafourcade, G. Sapriel, A. L. Page, M. Hamze, M. Henkens, G. Chowdhury, M. Mengel, J. L. Koeck, J…
CNRVC950746	F. X. Weill, D. Domman, E. Njamkepo, C. Tarr, J. Rauzier, N. Fawal, K. H. Keddy, H. Salje, S. Moore, A. K. Mukhopadhyay, R. Bercion, F. J. Luquero, A. Ngandjio, M. Dosso, E. Monakhova, B. Garin, C. Bouchier, C. Pazzani, A. Mutreja, R. Grunow, F. Sidikou, L. Bonte, S. Breurec, M. Damian, B. M. Njanpop-Lafourcade, G. Sapriel, A. L. Page, M. Hamze, M. Henkens, G. Chowdhury, M. Mengel, J. L. Koeck, J…
CNRVC950753	F. X. Weill, D. Domman, E. Njamkepo, C. Tarr, J. Rauzier, N. Fawal, K. H. Keddy, H. Salje, S. Moore, A. K. Mukhopadhyay, R. Bercion, F. J. Luquero, A. Ngandjio, M. Dosso, E. Monakhova, B. Garin, C. Bouchier, C. Pazzani, A. Mutreja, R. Grunow, F. Sidikou, L. Bonte, S. Breurec, M. Damian, B. M. Njanpop-Lafourcade, G. Sapriel, A. L. Page, M. Hamze, M. Henkens, G. Chowdhury, M. Mengel, J. L. Koeck, J…
CNRVC950755	F. X. Weill, D. Domman, E. Njamkepo, C. Tarr, J. Rauzier, N. Fawal, K. H. Keddy, H. Salje, S. Moore, A. K. Mukhopadhyay, R. Bercion, F. J. Luquero, A. Ngandjio, M. Dosso, E. Monakhova, B. Garin, C. Bouchier, C. Pazzani, A. Mutreja, R. Grunow, F. Sidikou, L. Bonte, S. Breurec, M. Damian, B. M. Njanpop-Lafourcade, G. Sapriel, A. L. Page, M. Hamze, M. Henkens, G. Chowdhury, M. Mengel, J. L. Koeck, J…
CNRVC950756	F. X. Weill, D. Domman, E. Njamkepo, C. Tarr, J. Rauzier, N. Fawal, K. H. Keddy, H. Salje, S. Moore, A. K. Mukhopadhyay, R. Bercion, F. J. Luquero, A. Ngandjio, M. Dosso, E. Monakhova, B. Garin, C. Bouchier, C. Pazzani, A. Mutreja, R. Grunow, F. Sidikou, L. Bonte, S. Breurec, M. Damian, B. M. Njanpop-Lafourcade, G. Sapriel, A. L. Page, M. Hamze, M. Henkens, G. Chowdhury, M. Mengel, J. L. Koeck, J…
CNRVC950758	F. X. Weill, D. Domman, E. Njamkepo, C. Tarr, J. Rauzier, N. Fawal, K. H. Keddy, H. Salje, S. Moore, A. K. Mukhopadhyay, R. Bercion, F. J. Luquero, A. Ngandjio, M. Dosso, E. Monakhova, B. Garin, C. Bouchier, C. Pazzani, A. Mutreja, R. Grunow, F. Sidikou, L. Bonte, S. Breurec, M. Damian, B. M. Njanpop-Lafourcade, G. Sapriel, A. L. Page, M. Hamze, M. Henkens, G. Chowdhury, M. Mengel, J. L. Koeck, J…
CNRVC950759	F. X. Weill, D. Domman, E. Njamkepo, C. Tarr, J. Rauzier, N. Fawal, K. H. Keddy, H. Salje, S. Moore, A. K. Mukhopadhyay, R. Bercion, F. J. Luquero, A. Ngandjio, M. Dosso, E. Monakhova, B. Garin, C. Bouchier, C. Pazzani, A. Mutreja, R. Grunow, F. Sidikou, L. Bonte, S. Breurec, M. Damian, B. M. Njanpop-Lafourcade, G. Sapriel, A. L. Page, M. Hamze, M. Henkens, G. Chowdhury, M. Mengel, J. L. Koeck, J…
CNRVC950792	F. X. Weill, D. Domman, E. Njamkepo, C. Tarr, J. Rauzier, N. Fawal, K. H. Keddy, H. Salje, S. Moore, A. K. Mukhopadhyay, R. Bercion, F. J. Luquero, A. Ngandjio, M. Dosso, E. Monakhova, B. Garin, C. Bouchier, C. Pazzani, A. Mutreja, R. Grunow, F. Sidikou, L. Bonte, S. Breurec, M. Damian, B. M. Njanpop-Lafourcade, G. Sapriel, A. L. Page, M. Hamze, M. Henkens, G. Chowdhury, M. Mengel, J. L. Koeck, J…
CNRVC950798	F. X. Weill, D. Domman, E. Njamkepo, C. Tarr, J. Rauzier, N. Fawal, K. H. Keddy, H. Salje, S. Moore, A. K. Mukhopadhyay, R. Bercion, F. J. Luquero, A. Ngandjio, M. Dosso, E. Monakhova, B. Garin, C. Bouchier, C. Pazzani, A. Mutreja, R. Grunow, F. Sidikou, L. Bonte, S. Breurec, M. Damian, B. M. Njanpop-Lafourcade, G. Sapriel, A. L. Page, M. Hamze, M. Henkens, G. Chowdhury, M. Mengel, J. L. Koeck, J…
CNRVC950800	F. X. Weill, D. Domman, E. Njamkepo, C. Tarr, J. Rauzier, N. Fawal, K. H. Keddy, H. Salje, S. Moore, A. K. Mukhopadhyay, R. Bercion, F. J. Luquero, A. Ngandjio, M. Dosso, E. Monakhova, B. Garin, C. Bouchier, C. Pazzani, A. Mutreja, R. Grunow, F. Sidikou, L. Bonte, S. Breurec, M. Damian, B. M. Njanpop-Lafourcade, G. Sapriel, A. L. Page, M. Hamze, M. Henkens, G. Chowdhury, M. Mengel, J. L. Koeck, J…
CNRVC950801	F. X. Weill, D. Domman, E. Njamkepo, C. Tarr, J. Rauzier, N. Fawal, K. H. Keddy, H. Salje, S. Moore, A. K. Mukhopadhyay, R. Bercion, F. J. Luquero, A. Ngandjio, M. Dosso, E. Monakhova, B. Garin, C. Bouchier, C. Pazzani, A. Mutreja, R. Grunow, F. Sidikou, L. Bonte, S. Breurec, M. Damian, B. M. Njanpop-Lafourcade, G. Sapriel, A. L. Page, M. Hamze, M. Henkens, G. Chowdhury, M. Mengel, J. L. Koeck, J…
CNRVC950806	F. X. Weill, D. Domman, E. Njamkepo, C. Tarr, J. Rauzier, N. Fawal, K. H. Keddy, H. Salje, S. Moore, A. K. Mukhopadhyay, R. Bercion, F. J. Luquero, A. Ngandjio, M. Dosso, E. Monakhova, B. Garin, C. Bouchier, C. Pazzani, A. Mutreja, R. Grunow, F. Sidikou, L. Bonte, S. Breurec, M. Damian, B. M. Njanpop-Lafourcade, G. Sapriel, A. L. Page, M. Hamze, M. Henkens, G. Chowdhury, M. Mengel, J. L. Koeck, J…
CNRVC960003	F. X. Weill, D. Domman, E. Njamkepo, C. Tarr, J. Rauzier, N. Fawal, K. H. Keddy, H. Salje, S. Moore, A. K. Mukhopadhyay, R. Bercion, F. J. Luquero, A. Ngandjio, M. Dosso, E. Monakhova, B. Garin, C. Bouchier, C. Pazzani, A. Mutreja, R. Grunow, F. Sidikou, L. Bonte, S. Breurec, M. Damian, B. M. Njanpop-Lafourcade, G. Sapriel, A. L. Page, M. Hamze, M. Henkens, G. Chowdhury, M. Mengel, J. L. Koeck, J…
CNRVC960018	F. X. Weill, D. Domman, E. Njamkepo, C. Tarr, J. Rauzier, N. Fawal, K. H. Keddy, H. Salje, S. Moore, A. K. Mukhopadhyay, R. Bercion, F. J. Luquero, A. Ngandjio, M. Dosso, E. Monakhova, B. Garin, C. Bouchier, C. Pazzani, A. Mutreja, R. Grunow, F. Sidikou, L. Bonte, S. Breurec, M. Damian, B. M. Njanpop-Lafourcade, G. Sapriel, A. L. Page, M. Hamze, M. Henkens, G. Chowdhury, M. Mengel, J. L. Koeck, J…
CNRVC960023	F. X. Weill, D. Domman, E. Njamkepo, C. Tarr, J. Rauzier, N. Fawal, K. H. Keddy, H. Salje, S. Moore, A. K. Mukhopadhyay, R. Bercion, F. J. Luquero, A. Ngandjio, M. Dosso, E. Monakhova, B. Garin, C. Bouchier, C. Pazzani, A. Mutreja, R. Grunow, F. Sidikou, L. Bonte, S. Breurec, M. Damian, B. M. Njanpop-Lafourcade, G. Sapriel, A. L. Page, M. Hamze, M. Henkens, G. Chowdhury, M. Mengel, J. L. Koeck, J…
CNRVC960028	F. X. Weill, D. Domman, E. Njamkepo, C. Tarr, J. Rauzier, N. Fawal, K. H. Keddy, H. Salje, S. Moore, A. K. Mukhopadhyay, R. Bercion, F. J. Luquero, A. Ngandjio, M. Dosso, E. Monakhova, B. Garin, C. Bouchier, C. Pazzani, A. Mutreja, R. Grunow, F. Sidikou, L. Bonte, S. Breurec, M. Damian, B. M. Njanpop-Lafourcade, G. Sapriel, A. L. Page, M. Hamze, M. Henkens, G. Chowdhury, M. Mengel, J. L. Koeck, J…
CNRVC960031	F. X. Weill, D. Domman, E. Njamkepo, C. Tarr, J. Rauzier, N. Fawal, K. H. Keddy, H. Salje, S. Moore, A. K. Mukhopadhyay, R. Bercion, F. J. Luquero, A. Ngandjio, M. Dosso, E. Monakhova, B. Garin, C. Bouchier, C. Pazzani, A. Mutreja, R. Grunow, F. Sidikou, L. Bonte, S. Breurec, M. Damian, B. M. Njanpop-Lafourcade, G. Sapriel, A. L. Page, M. Hamze, M. Henkens, G. Chowdhury, M. Mengel, J. L. Koeck, J…
CNRVC960118	F. X. Weill, D. Domman, E. Njamkepo, C. Tarr, J. Rauzier, N. Fawal, K. H. Keddy, H. Salje, S. Moore, A. K. Mukhopadhyay, R. Bercion, F. J. Luquero, A. Ngandjio, M. Dosso, E. Monakhova, B. Garin, C. Bouchier, C. Pazzani, A. Mutreja, R. Grunow, F. Sidikou, L. Bonte, S. Breurec, M. Damian, B. M. Njanpop-Lafourcade, G. Sapriel, A. L. Page, M. Hamze, M. Henkens, G. Chowdhury, M. Mengel, J. L. Koeck, J…
CNRVC960122	F. X. Weill, D. Domman, E. Njamkepo, C. Tarr, J. Rauzier, N. Fawal, K. H. Keddy, H. Salje, S. Moore, A. K. Mukhopadhyay, R. Bercion, F. J. Luquero, A. Ngandjio, M. Dosso, E. Monakhova, B. Garin, C. Bouchier, C. Pazzani, A. Mutreja, R. Grunow, F. Sidikou, L. Bonte, S. Breurec, M. Damian, B. M. Njanpop-Lafourcade, G. Sapriel, A. L. Page, M. Hamze, M. Henkens, G. Chowdhury, M. Mengel, J. L. Koeck, J…
CNRVC960124	F. X. Weill, D. Domman, E. Njamkepo, C. Tarr, J. Rauzier, N. Fawal, K. H. Keddy, H. Salje, S. Moore, A. K. Mukhopadhyay, R. Bercion, F. J. Luquero, A. Ngandjio, M. Dosso, E. Monakhova, B. Garin, C. Bouchier, C. Pazzani, A. Mutreja, R. Grunow, F. Sidikou, L. Bonte, S. Breurec, M. Damian, B. M. Njanpop-Lafourcade, G. Sapriel, A. L. Page, M. Hamze, M. Henkens, G. Chowdhury, M. Mengel, J. L. Koeck, J…
CNRVC960127	F. X. Weill, D. Domman, E. Njamkepo, C. Tarr, J. Rauzier, N. Fawal, K. H. Keddy, H. Salje, S. Moore, A. K. Mukhopadhyay, R. Bercion, F. J. Luquero, A. Ngandjio, M. Dosso, E. Monakhova, B. Garin, C. Bouchier, C. Pazzani, A. Mutreja, R. Grunow, F. Sidikou, L. Bonte, S. Breurec, M. Damian, B. M. Njanpop-Lafourcade, G. Sapriel, A. L. Page, M. Hamze, M. Henkens, G. Chowdhury, M. Mengel, J. L. Koeck, J…
CNRVC960142	F. X. Weill, D. Domman, E. Njamkepo, C. Tarr, J. Rauzier, N. Fawal, K. H. Keddy, H. Salje, S. Moore, A. K. Mukhopadhyay, R. Bercion, F. J. Luquero, A. Ngandjio, M. Dosso, E. Monakhova, B. Garin, C. Bouchier, C. Pazzani, A. Mutreja, R. Grunow, F. Sidikou, L. Bonte, S. Breurec, M. Damian, B. M. Njanpop-Lafourcade, G. Sapriel, A. L. Page, M. Hamze, M. Henkens, G. Chowdhury, M. Mengel, J. L. Koeck, J…
CNRVC960215	F. X. Weill, D. Domman, E. Njamkepo, C. Tarr, J. Rauzier, N. Fawal, K. H. Keddy, H. Salje, S. Moore, A. K. Mukhopadhyay, R. Bercion, F. J. Luquero, A. Ngandjio, M. Dosso, E. Monakhova, B. Garin, C. Bouchier, C. Pazzani, A. Mutreja, R. Grunow, F. Sidikou, L. Bonte, S. Breurec, M. Damian, B. M. Njanpop-Lafourcade, G. Sapriel, A. L. Page, M. Hamze, M. Henkens, G. Chowdhury, M. Mengel, J. L. Koeck, J…
CNRVC960218	F. X. Weill, D. Domman, E. Njamkepo, C. Tarr, J. Rauzier, N. Fawal, K. H. Keddy, H. Salje, S. Moore, A. K. Mukhopadhyay, R. Bercion, F. J. Luquero, A. Ngandjio, M. Dosso, E. Monakhova, B. Garin, C. Bouchier, C. Pazzani, A. Mutreja, R. Grunow, F. Sidikou, L. Bonte, S. Breurec, M. Damian, B. M. Njanpop-Lafourcade, G. Sapriel, A. L. Page, M. Hamze, M. Henkens, G. Chowdhury, M. Mengel, J. L. Koeck, J…
CNRVC960223	F. X. Weill, D. Domman, E. Njamkepo, C. Tarr, J. Rauzier, N. Fawal, K. H. Keddy, H. Salje, S. Moore, A. K. Mukhopadhyay, R. Bercion, F. J. Luquero, A. Ngandjio, M. Dosso, E. Monakhova, B. Garin, C. Bouchier, C. Pazzani, A. Mutreja, R. Grunow, F. Sidikou, L. Bonte, S. Breurec, M. Damian, B. M. Njanpop-Lafourcade, G. Sapriel, A. L. Page, M. Hamze, M. Henkens, G. Chowdhury, M. Mengel, J. L. Koeck, J…
CNRVC960228	F. X. Weill, D. Domman, E. Njamkepo, C. Tarr, J. Rauzier, N. Fawal, K. H. Keddy, H. Salje, S. Moore, A. K. Mukhopadhyay, R. Bercion, F. J. Luquero, A. Ngandjio, M. Dosso, E. Monakhova, B. Garin, C. Bouchier, C. Pazzani, A. Mutreja, R. Grunow, F. Sidikou, L. Bonte, S. Breurec, M. Damian, B. M. Njanpop-Lafourcade, G. Sapriel, A. L. Page, M. Hamze, M. Henkens, G. Chowdhury, M. Mengel, J. L. Koeck, J…
CNRVC960234	F. X. Weill, D. Domman, E. Njamkepo, C. Tarr, J. Rauzier, N. Fawal, K. H. Keddy, H. Salje, S. Moore, A. K. Mukhopadhyay, R. Bercion, F. J. Luquero, A. Ngandjio, M. Dosso, E. Monakhova, B. Garin, C. Bouchier, C. Pazzani, A. Mutreja, R. Grunow, F. Sidikou, L. Bonte, S. Breurec, M. Damian, B. M. Njanpop-Lafourcade, G. Sapriel, A. L. Page, M. Hamze, M. Henkens, G. Chowdhury, M. Mengel, J. L. Koeck, J…
CNRVC960243	F. X. Weill, D. Domman, E. Njamkepo, C. Tarr, J. Rauzier, N. Fawal, K. H. Keddy, H. Salje, S. Moore, A. K. Mukhopadhyay, R. Bercion, F. J. Luquero, A. Ngandjio, M. Dosso, E. Monakhova, B. Garin, C. Bouchier, C. Pazzani, A. Mutreja, R. Grunow, F. Sidikou, L. Bonte, S. Breurec, M. Damian, B. M. Njanpop-Lafourcade, G. Sapriel, A. L. Page, M. Hamze, M. Henkens, G. Chowdhury, M. Mengel, J. L. Koeck, J…
CNRVC960246	F. X. Weill, D. Domman, E. Njamkepo, C. Tarr, J. Rauzier, N. Fawal, K. H. Keddy, H. Salje, S. Moore, A. K. Mukhopadhyay, R. Bercion, F. J. Luquero, A. Ngandjio, M. Dosso, E. Monakhova, B. Garin, C. Bouchier, C. Pazzani, A. Mutreja, R. Grunow, F. Sidikou, L. Bonte, S. Breurec, M. Damian, B. M. Njanpop-Lafourcade, G. Sapriel, A. L. Page, M. Hamze, M. Henkens, G. Chowdhury, M. Mengel, J. L. Koeck, J…
CNRVC960250	F. X. Weill, D. Domman, E. Njamkepo, C. Tarr, J. Rauzier, N. Fawal, K. H. Keddy, H. Salje, S. Moore, A. K. Mukhopadhyay, R. Bercion, F. J. Luquero, A. Ngandjio, M. Dosso, E. Monakhova, B. Garin, C. Bouchier, C. Pazzani, A. Mutreja, R. Grunow, F. Sidikou, L. Bonte, S. Breurec, M. Damian, B. M. Njanpop-Lafourcade, G. Sapriel, A. L. Page, M. Hamze, M. Henkens, G. Chowdhury, M. Mengel, J. L. Koeck, J…
CNRVC960252	F. X. Weill, D. Domman, E. Njamkepo, C. Tarr, J. Rauzier, N. Fawal, K. H. Keddy, H. Salje, S. Moore, A. K. Mukhopadhyay, R. Bercion, F. J. Luquero, A. Ngandjio, M. Dosso, E. Monakhova, B. Garin, C. Bouchier, C. Pazzani, A. Mutreja, R. Grunow, F. Sidikou, L. Bonte, S. Breurec, M. Damian, B. M. Njanpop-Lafourcade, G. Sapriel, A. L. Page, M. Hamze, M. Henkens, G. Chowdhury, M. Mengel, J. L. Koeck, J…
CNRVC960254	F. X. Weill, D. Domman, E. Njamkepo, C. Tarr, J. Rauzier, N. Fawal, K. H. Keddy, H. Salje, S. Moore, A. K. Mukhopadhyay, R. Bercion, F. J. Luquero, A. Ngandjio, M. Dosso, E. Monakhova, B. Garin, C. Bouchier, C. Pazzani, A. Mutreja, R. Grunow, F. Sidikou, L. Bonte, S. Breurec, M. Damian, B. M. Njanpop-Lafourcade, G. Sapriel, A. L. Page, M. Hamze, M. Henkens, G. Chowdhury, M. Mengel, J. L. Koeck, J…
CNRVC960258	F. X. Weill, D. Domman, E. Njamkepo, C. Tarr, J. Rauzier, N. Fawal, K. H. Keddy, H. Salje, S. Moore, A. K. Mukhopadhyay, R. Bercion, F. J. Luquero, A. Ngandjio, M. Dosso, E. Monakhova, B. Garin, C. Bouchier, C. Pazzani, A. Mutreja, R. Grunow, F. Sidikou, L. Bonte, S. Breurec, M. Damian, B. M. Njanpop-Lafourcade, G. Sapriel, A. L. Page, M. Hamze, M. Henkens, G. Chowdhury, M. Mengel, J. L. Koeck, J…
CNRVC960260	F. X. Weill, D. Domman, E. Njamkepo, C. Tarr, J. Rauzier, N. Fawal, K. H. Keddy, H. Salje, S. Moore, A. K. Mukhopadhyay, R. Bercion, F. J. Luquero, A. Ngandjio, M. Dosso, E. Monakhova, B. Garin, C. Bouchier, C. Pazzani, A. Mutreja, R. Grunow, F. Sidikou, L. Bonte, S. Breurec, M. Damian, B. M. Njanpop-Lafourcade, G. Sapriel, A. L. Page, M. Hamze, M. Henkens, G. Chowdhury, M. Mengel, J. L. Koeck, J…
CNRVC960263	F. X. Weill, D. Domman, E. Njamkepo, C. Tarr, J. Rauzier, N. Fawal, K. H. Keddy, H. Salje, S. Moore, A. K. Mukhopadhyay, R. Bercion, F. J. Luquero, A. Ngandjio, M. Dosso, E. Monakhova, B. Garin, C. Bouchier, C. Pazzani, A. Mutreja, R. Grunow, F. Sidikou, L. Bonte, S. Breurec, M. Damian, B. M. Njanpop-Lafourcade, G. Sapriel, A. L. Page, M. Hamze, M. Henkens, G. Chowdhury, M. Mengel, J. L. Koeck, J…
CNRVC960265	F. X. Weill, D. Domman, E. Njamkepo, C. Tarr, J. Rauzier, N. Fawal, K. H. Keddy, H. Salje, S. Moore, A. K. Mukhopadhyay, R. Bercion, F. J. Luquero, A. Ngandjio, M. Dosso, E. Monakhova, B. Garin, C. Bouchier, C. Pazzani, A. Mutreja, R. Grunow, F. Sidikou, L. Bonte, S. Breurec, M. Damian, B. M. Njanpop-Lafourcade, G. Sapriel, A. L. Page, M. Hamze, M. Henkens, G. Chowdhury, M. Mengel, J. L. Koeck, J…
CNRVC960271	F. X. Weill, D. Domman, E. Njamkepo, C. Tarr, J. Rauzier, N. Fawal, K. H. Keddy, H. Salje, S. Moore, A. K. Mukhopadhyay, R. Bercion, F. J. Luquero, A. Ngandjio, M. Dosso, E. Monakhova, B. Garin, C. Bouchier, C. Pazzani, A. Mutreja, R. Grunow, F. Sidikou, L. Bonte, S. Breurec, M. Damian, B. M. Njanpop-Lafourcade, G. Sapriel, A. L. Page, M. Hamze, M. Henkens, G. Chowdhury, M. Mengel, J. L. Koeck, J…
CNRVC960272	F. X. Weill, D. Domman, E. Njamkepo, C. Tarr, J. Rauzier, N. Fawal, K. H. Keddy, H. Salje, S. Moore, A. K. Mukhopadhyay, R. Bercion, F. J. Luquero, A. Ngandjio, M. Dosso, E. Monakhova, B. Garin, C. Bouchier, C. Pazzani, A. Mutreja, R. Grunow, F. Sidikou, L. Bonte, S. Breurec, M. Damian, B. M. Njanpop-Lafourcade, G. Sapriel, A. L. Page, M. Hamze, M. Henkens, G. Chowdhury, M. Mengel, J. L. Koeck, J…
CNRVC960273	F. X. Weill, D. Domman, E. Njamkepo, C. Tarr, J. Rauzier, N. Fawal, K. H. Keddy, H. Salje, S. Moore, A. K. Mukhopadhyay, R. Bercion, F. J. Luquero, A. Ngandjio, M. Dosso, E. Monakhova, B. Garin, C. Bouchier, C. Pazzani, A. Mutreja, R. Grunow, F. Sidikou, L. Bonte, S. Breurec, M. Damian, B. M. Njanpop-Lafourcade, G. Sapriel, A. L. Page, M. Hamze, M. Henkens, G. Chowdhury, M. Mengel, J. L. Koeck, J…
CNRVC960276	F. X. Weill, D. Domman, E. Njamkepo, C. Tarr, J. Rauzier, N. Fawal, K. H. Keddy, H. Salje, S. Moore, A. K. Mukhopadhyay, R. Bercion, F. J. Luquero, A. Ngandjio, M. Dosso, E. Monakhova, B. Garin, C. Bouchier, C. Pazzani, A. Mutreja, R. Grunow, F. Sidikou, L. Bonte, S. Breurec, M. Damian, B. M. Njanpop-Lafourcade, G. Sapriel, A. L. Page, M. Hamze, M. Henkens, G. Chowdhury, M. Mengel, J. L. Koeck, J…
CNRVC960293	F. X. Weill, D. Domman, E. Njamkepo, C. Tarr, J. Rauzier, N. Fawal, K. H. Keddy, H. Salje, S. Moore, A. K. Mukhopadhyay, R. Bercion, F. J. Luquero, A. Ngandjio, M. Dosso, E. Monakhova, B. Garin, C. Bouchier, C. Pazzani, A. Mutreja, R. Grunow, F. Sidikou, L. Bonte, S. Breurec, M. Damian, B. M. Njanpop-Lafourcade, G. Sapriel, A. L. Page, M. Hamze, M. Henkens, G. Chowdhury, M. Mengel, J. L. Koeck, J…
CNRVC960299	F. X. Weill, D. Domman, E. Njamkepo, C. Tarr, J. Rauzier, N. Fawal, K. H. Keddy, H. Salje, S. Moore, A. K. Mukhopadhyay, R. Bercion, F. J. Luquero, A. Ngandjio, M. Dosso, E. Monakhova, B. Garin, C. Bouchier, C. Pazzani, A. Mutreja, R. Grunow, F. Sidikou, L. Bonte, S. Breurec, M. Damian, B. M. Njanpop-Lafourcade, G. Sapriel, A. L. Page, M. Hamze, M. Henkens, G. Chowdhury, M. Mengel, J. L. Koeck, J…
CNRVC960308	F. X. Weill, D. Domman, E. Njamkepo, C. Tarr, J. Rauzier, N. Fawal, K. H. Keddy, H. Salje, S. Moore, A. K. Mukhopadhyay, R. Bercion, F. J. Luquero, A. Ngandjio, M. Dosso, E. Monakhova, B. Garin, C. Bouchier, C. Pazzani, A. Mutreja, R. Grunow, F. Sidikou, L. Bonte, S. Breurec, M. Damian, B. M. Njanpop-Lafourcade, G. Sapriel, A. L. Page, M. Hamze, M. Henkens, G. Chowdhury, M. Mengel, J. L. Koeck, J…
CNRVC960312	F. X. Weill, D. Domman, E. Njamkepo, C. Tarr, J. Rauzier, N. Fawal, K. H. Keddy, H. Salje, S. Moore, A. K. Mukhopadhyay, R. Bercion, F. J. Luquero, A. Ngandjio, M. Dosso, E. Monakhova, B. Garin, C. Bouchier, C. Pazzani, A. Mutreja, R. Grunow, F. Sidikou, L. Bonte, S. Breurec, M. Damian, B. M. Njanpop-Lafourcade, G. Sapriel, A. L. Page, M. Hamze, M. Henkens, G. Chowdhury, M. Mengel, J. L. Koeck, J…
CNRVC960317	F. X. Weill, D. Domman, E. Njamkepo, C. Tarr, J. Rauzier, N. Fawal, K. H. Keddy, H. Salje, S. Moore, A. K. Mukhopadhyay, R. Bercion, F. J. Luquero, A. Ngandjio, M. Dosso, E. Monakhova, B. Garin, C. Bouchier, C. Pazzani, A. Mutreja, R. Grunow, F. Sidikou, L. Bonte, S. Breurec, M. Damian, B. M. Njanpop-Lafourcade, G. Sapriel, A. L. Page, M. Hamze, M. Henkens, G. Chowdhury, M. Mengel, J. L. Koeck, J…
CNRVC960318	F. X. Weill, D. Domman, E. Njamkepo, C. Tarr, J. Rauzier, N. Fawal, K. H. Keddy, H. Salje, S. Moore, A. K. Mukhopadhyay, R. Bercion, F. J. Luquero, A. Ngandjio, M. Dosso, E. Monakhova, B. Garin, C. Bouchier, C. Pazzani, A. Mutreja, R. Grunow, F. Sidikou, L. Bonte, S. Breurec, M. Damian, B. M. Njanpop-Lafourcade, G. Sapriel, A. L. Page, M. Hamze, M. Henkens, G. Chowdhury, M. Mengel, J. L. Koeck, J…
CNRVC960321	F. X. Weill, D. Domman, E. Njamkepo, C. Tarr, J. Rauzier, N. Fawal, K. H. Keddy, H. Salje, S. Moore, A. K. Mukhopadhyay, R. Bercion, F. J. Luquero, A. Ngandjio, M. Dosso, E. Monakhova, B. Garin, C. Bouchier, C. Pazzani, A. Mutreja, R. Grunow, F. Sidikou, L. Bonte, S. Breurec, M. Damian, B. M. Njanpop-Lafourcade, G. Sapriel, A. L. Page, M. Hamze, M. Henkens, G. Chowdhury, M. Mengel, J. L. Koeck, J…
CNRVC960324	F. X. Weill, D. Domman, E. Njamkepo, C. Tarr, J. Rauzier, N. Fawal, K. H. Keddy, H. Salje, S. Moore, A. K. Mukhopadhyay, R. Bercion, F. J. Luquero, A. Ngandjio, M. Dosso, E. Monakhova, B. Garin, C. Bouchier, C. Pazzani, A. Mutreja, R. Grunow, F. Sidikou, L. Bonte, S. Breurec, M. Damian, B. M. Njanpop-Lafourcade, G. Sapriel, A. L. Page, M. Hamze, M. Henkens, G. Chowdhury, M. Mengel, J. L. Koeck, J…
CNRVC960327	F. X. Weill, D. Domman, E. Njamkepo, C. Tarr, J. Rauzier, N. Fawal, K. H. Keddy, H. Salje, S. Moore, A. K. Mukhopadhyay, R. Bercion, F. J. Luquero, A. Ngandjio, M. Dosso, E. Monakhova, B. Garin, C. Bouchier, C. Pazzani, A. Mutreja, R. Grunow, F. Sidikou, L. Bonte, S. Breurec, M. Damian, B. M. Njanpop-Lafourcade, G. Sapriel, A. L. Page, M. Hamze, M. Henkens, G. Chowdhury, M. Mengel, J. L. Koeck, J…
CNRVC960328	F. X. Weill, D. Domman, E. Njamkepo, C. Tarr, J. Rauzier, N. Fawal, K. H. Keddy, H. Salje, S. Moore, A. K. Mukhopadhyay, R. Bercion, F. J. Luquero, A. Ngandjio, M. Dosso, E. Monakhova, B. Garin, C. Bouchier, C. Pazzani, A. Mutreja, R. Grunow, F. Sidikou, L. Bonte, S. Breurec, M. Damian, B. M. Njanpop-Lafourcade, G. Sapriel, A. L. Page, M. Hamze, M. Henkens, G. Chowdhury, M. Mengel, J. L. Koeck, J…
CNRVC960329	F. X. Weill, D. Domman, E. Njamkepo, C. Tarr, J. Rauzier, N. Fawal, K. H. Keddy, H. Salje, S. Moore, A. K. Mukhopadhyay, R. Bercion, F. J. Luquero, A. Ngandjio, M. Dosso, E. Monakhova, B. Garin, C. Bouchier, C. Pazzani, A. Mutreja, R. Grunow, F. Sidikou, L. Bonte, S. Breurec, M. Damian, B. M. Njanpop-Lafourcade, G. Sapriel, A. L. Page, M. Hamze, M. Henkens, G. Chowdhury, M. Mengel, J. L. Koeck, J…
CNRVC960552	F. X. Weill, D. Domman, E. Njamkepo, C. Tarr, J. Rauzier, N. Fawal, K. H. Keddy, H. Salje, S. Moore, A. K. Mukhopadhyay, R. Bercion, F. J. Luquero, A. Ngandjio, M. Dosso, E. Monakhova, B. Garin, C. Bouchier, C. Pazzani, A. Mutreja, R. Grunow, F. Sidikou, L. Bonte, S. Breurec, M. Damian, B. M. Njanpop-Lafourcade, G. Sapriel, A. L. Page, M. Hamze, M. Henkens, G. Chowdhury, M. Mengel, J. L. Koeck, J…
CNRVC960575	F. X. Weill, D. Domman, E. Njamkepo, C. Tarr, J. Rauzier, N. Fawal, K. H. Keddy, H. Salje, S. Moore, A. K. Mukhopadhyay, R. Bercion, F. J. Luquero, A. Ngandjio, M. Dosso, E. Monakhova, B. Garin, C. Bouchier, C. Pazzani, A. Mutreja, R. Grunow, F. Sidikou, L. Bonte, S. Breurec, M. Damian, B. M. Njanpop-Lafourcade, G. Sapriel, A. L. Page, M. Hamze, M. Henkens, G. Chowdhury, M. Mengel, J. L. Koeck, J…
CNRVC960579	F. X. Weill, D. Domman, E. Njamkepo, C. Tarr, J. Rauzier, N. Fawal, K. H. Keddy, H. Salje, S. Moore, A. K. Mukhopadhyay, R. Bercion, F. J. Luquero, A. Ngandjio, M. Dosso, E. Monakhova, B. Garin, C. Bouchier, C. Pazzani, A. Mutreja, R. Grunow, F. Sidikou, L. Bonte, S. Breurec, M. Damian, B. M. Njanpop-Lafourcade, G. Sapriel, A. L. Page, M. Hamze, M. Henkens, G. Chowdhury, M. Mengel, J. L. Koeck, J…
CNRVC960596	F. X. Weill, D. Domman, E. Njamkepo, C. Tarr, J. Rauzier, N. Fawal, K. H. Keddy, H. Salje, S. Moore, A. K. Mukhopadhyay, R. Bercion, F. J. Luquero, A. Ngandjio, M. Dosso, E. Monakhova, B. Garin, C. Bouchier, C. Pazzani, A. Mutreja, R. Grunow, F. Sidikou, L. Bonte, S. Breurec, M. Damian, B. M. Njanpop-Lafourcade, G. Sapriel, A. L. Page, M. Hamze, M. Henkens, G. Chowdhury, M. Mengel, J. L. Koeck, J…
CNRVC960623	F. X. Weill, D. Domman, E. Njamkepo, C. Tarr, J. Rauzier, N. Fawal, K. H. Keddy, H. Salje, S. Moore, A. K. Mukhopadhyay, R. Bercion, F. J. Luquero, A. Ngandjio, M. Dosso, E. Monakhova, B. Garin, C. Bouchier, C. Pazzani, A. Mutreja, R. Grunow, F. Sidikou, L. Bonte, S. Breurec, M. Damian, B. M. Njanpop-Lafourcade, G. Sapriel, A. L. Page, M. Hamze, M. Henkens, G. Chowdhury, M. Mengel, J. L. Koeck, J…
CNRVC960627	F. X. Weill, D. Domman, E. Njamkepo, C. Tarr, J. Rauzier, N. Fawal, K. H. Keddy, H. Salje, S. Moore, A. K. Mukhopadhyay, R. Bercion, F. J. Luquero, A. Ngandjio, M. Dosso, E. Monakhova, B. Garin, C. Bouchier, C. Pazzani, A. Mutreja, R. Grunow, F. Sidikou, L. Bonte, S. Breurec, M. Damian, B. M. Njanpop-Lafourcade, G. Sapriel, A. L. Page, M. Hamze, M. Henkens, G. Chowdhury, M. Mengel, J. L. Koeck, J…
CNRVC960629	F. X. Weill, D. Domman, E. Njamkepo, C. Tarr, J. Rauzier, N. Fawal, K. H. Keddy, H. Salje, S. Moore, A. K. Mukhopadhyay, R. Bercion, F. J. Luquero, A. Ngandjio, M. Dosso, E. Monakhova, B. Garin, C. Bouchier, C. Pazzani, A. Mutreja, R. Grunow, F. Sidikou, L. Bonte, S. Breurec, M. Damian, B. M. Njanpop-Lafourcade, G. Sapriel, A. L. Page, M. Hamze, M. Henkens, G. Chowdhury, M. Mengel, J. L. Koeck, J…
CNRVC960635	F. X. Weill, D. Domman, E. Njamkepo, C. Tarr, J. Rauzier, N. Fawal, K. H. Keddy, H. Salje, S. Moore, A. K. Mukhopadhyay, R. Bercion, F. J. Luquero, A. Ngandjio, M. Dosso, E. Monakhova, B. Garin, C. Bouchier, C. Pazzani, A. Mutreja, R. Grunow, F. Sidikou, L. Bonte, S. Breurec, M. Damian, B. M. Njanpop-Lafourcade, G. Sapriel, A. L. Page, M. Hamze, M. Henkens, G. Chowdhury, M. Mengel, J. L. Koeck, J…
CNRVC960768	F. X. Weill, D. Domman, E. Njamkepo, C. Tarr, J. Rauzier, N. Fawal, K. H. Keddy, H. Salje, S. Moore, A. K. Mukhopadhyay, R. Bercion, F. J. Luquero, A. Ngandjio, M. Dosso, E. Monakhova, B. Garin, C. Bouchier, C. Pazzani, A. Mutreja, R. Grunow, F. Sidikou, L. Bonte, S. Breurec, M. Damian, B. M. Njanpop-Lafourcade, G. Sapriel, A. L. Page, M. Hamze, M. Henkens, G. Chowdhury, M. Mengel, J. L. Koeck, J…
CNRVC960778	F. X. Weill, D. Domman, E. Njamkepo, C. Tarr, J. Rauzier, N. Fawal, K. H. Keddy, H. Salje, S. Moore, A. K. Mukhopadhyay, R. Bercion, F. J. Luquero, A. Ngandjio, M. Dosso, E. Monakhova, B. Garin, C. Bouchier, C. Pazzani, A. Mutreja, R. Grunow, F. Sidikou, L. Bonte, S. Breurec, M. Damian, B. M. Njanpop-Lafourcade, G. Sapriel, A. L. Page, M. Hamze, M. Henkens, G. Chowdhury, M. Mengel, J. L. Koeck, J…
CNRVC960799	F. X. Weill, D. Domman, E. Njamkepo, C. Tarr, J. Rauzier, N. Fawal, K. H. Keddy, H. Salje, S. Moore, A. K. Mukhopadhyay, R. Bercion, F. J. Luquero, A. Ngandjio, M. Dosso, E. Monakhova, B. Garin, C. Bouchier, C. Pazzani, A. Mutreja, R. Grunow, F. Sidikou, L. Bonte, S. Breurec, M. Damian, B. M. Njanpop-Lafourcade, G. Sapriel, A. L. Page, M. Hamze, M. Henkens, G. Chowdhury, M. Mengel, J. L. Koeck, J…
CNRVC960800	F. X. Weill, D. Domman, E. Njamkepo, C. Tarr, J. Rauzier, N. Fawal, K. H. Keddy, H. Salje, S. Moore, A. K. Mukhopadhyay, R. Bercion, F. J. Luquero, A. Ngandjio, M. Dosso, E. Monakhova, B. Garin, C. Bouchier, C. Pazzani, A. Mutreja, R. Grunow, F. Sidikou, L. Bonte, S. Breurec, M. Damian, B. M. Njanpop-Lafourcade, G. Sapriel, A. L. Page, M. Hamze, M. Henkens, G. Chowdhury, M. Mengel, J. L. Koeck, J…
CNRVC960842	F. X. Weill, D. Domman, E. Njamkepo, C. Tarr, J. Rauzier, N. Fawal, K. H. Keddy, H. Salje, S. Moore, A. K. Mukhopadhyay, R. Bercion, F. J. Luquero, A. Ngandjio, M. Dosso, E. Monakhova, B. Garin, C. Bouchier, C. Pazzani, A. Mutreja, R. Grunow, F. Sidikou, L. Bonte, S. Breurec, M. Damian, B. M. Njanpop-Lafourcade, G. Sapriel, A. L. Page, M. Hamze, M. Henkens, G. Chowdhury, M. Mengel, J. L. Koeck, J…
CNRVC960871	F. X. Weill, D. Domman, E. Njamkepo, C. Tarr, J. Rauzier, N. Fawal, K. H. Keddy, H. Salje, S. Moore, A. K. Mukhopadhyay, R. Bercion, F. J. Luquero, A. Ngandjio, M. Dosso, E. Monakhova, B. Garin, C. Bouchier, C. Pazzani, A. Mutreja, R. Grunow, F. Sidikou, L. Bonte, S. Breurec, M. Damian, B. M. Njanpop-Lafourcade, G. Sapriel, A. L. Page, M. Hamze, M. Henkens, G. Chowdhury, M. Mengel, J. L. Koeck, J…
CNRVC960872	F. X. Weill, D. Domman, E. Njamkepo, C. Tarr, J. Rauzier, N. Fawal, K. H. Keddy, H. Salje, S. Moore, A. K. Mukhopadhyay, R. Bercion, F. J. Luquero, A. Ngandjio, M. Dosso, E. Monakhova, B. Garin, C. Bouchier, C. Pazzani, A. Mutreja, R. Grunow, F. Sidikou, L. Bonte, S. Breurec, M. Damian, B. M. Njanpop-Lafourcade, G. Sapriel, A. L. Page, M. Hamze, M. Henkens, G. Chowdhury, M. Mengel, J. L. Koeck, J…
CNRVC960891	F. X. Weill, D. Domman, E. Njamkepo, C. Tarr, J. Rauzier, N. Fawal, K. H. Keddy, H. Salje, S. Moore, A. K. Mukhopadhyay, R. Bercion, F. J. Luquero, A. Ngandjio, M. Dosso, E. Monakhova, B. Garin, C. Bouchier, C. Pazzani, A. Mutreja, R. Grunow, F. Sidikou, L. Bonte, S. Breurec, M. Damian, B. M. Njanpop-Lafourcade, G. Sapriel, A. L. Page, M. Hamze, M. Henkens, G. Chowdhury, M. Mengel, J. L. Koeck, J…
CNRVC960899	F. X. Weill, D. Domman, E. Njamkepo, C. Tarr, J. Rauzier, N. Fawal, K. H. Keddy, H. Salje, S. Moore, A. K. Mukhopadhyay, R. Bercion, F. J. Luquero, A. Ngandjio, M. Dosso, E. Monakhova, B. Garin, C. Bouchier, C. Pazzani, A. Mutreja, R. Grunow, F. Sidikou, L. Bonte, S. Breurec, M. Damian, B. M. Njanpop-Lafourcade, G. Sapriel, A. L. Page, M. Hamze, M. Henkens, G. Chowdhury, M. Mengel, J. L. Koeck, J…
CNRVC960911	F. X. Weill, D. Domman, E. Njamkepo, C. Tarr, J. Rauzier, N. Fawal, K. H. Keddy, H. Salje, S. Moore, A. K. Mukhopadhyay, R. Bercion, F. J. Luquero, A. Ngandjio, M. Dosso, E. Monakhova, B. Garin, C. Bouchier, C. Pazzani, A. Mutreja, R. Grunow, F. Sidikou, L. Bonte, S. Breurec, M. Damian, B. M. Njanpop-Lafourcade, G. Sapriel, A. L. Page, M. Hamze, M. Henkens, G. Chowdhury, M. Mengel, J. L. Koeck, J…
CNRVC960918	F. X. Weill, D. Domman, E. Njamkepo, C. Tarr, J. Rauzier, N. Fawal, K. H. Keddy, H. Salje, S. Moore, A. K. Mukhopadhyay, R. Bercion, F. J. Luquero, A. Ngandjio, M. Dosso, E. Monakhova, B. Garin, C. Bouchier, C. Pazzani, A. Mutreja, R. Grunow, F. Sidikou, L. Bonte, S. Breurec, M. Damian, B. M. Njanpop-Lafourcade, G. Sapriel, A. L. Page, M. Hamze, M. Henkens, G. Chowdhury, M. Mengel, J. L. Koeck, J…
CNRVC960922	F. X. Weill, D. Domman, E. Njamkepo, C. Tarr, J. Rauzier, N. Fawal, K. H. Keddy, H. Salje, S. Moore, A. K. Mukhopadhyay, R. Bercion, F. J. Luquero, A. Ngandjio, M. Dosso, E. Monakhova, B. Garin, C. Bouchier, C. Pazzani, A. Mutreja, R. Grunow, F. Sidikou, L. Bonte, S. Breurec, M. Damian, B. M. Njanpop-Lafourcade, G. Sapriel, A. L. Page, M. Hamze, M. Henkens, G. Chowdhury, M. Mengel, J. L. Koeck, J…
CNRVC960928	F. X. Weill, D. Domman, E. Njamkepo, C. Tarr, J. Rauzier, N. Fawal, K. H. Keddy, H. Salje, S. Moore, A. K. Mukhopadhyay, R. Bercion, F. J. Luquero, A. Ngandjio, M. Dosso, E. Monakhova, B. Garin, C. Bouchier, C. Pazzani, A. Mutreja, R. Grunow, F. Sidikou, L. Bonte, S. Breurec, M. Damian, B. M. Njanpop-Lafourcade, G. Sapriel, A. L. Page, M. Hamze, M. Henkens, G. Chowdhury, M. Mengel, J. L. Koeck, J…
CNRVC960946	F. X. Weill, D. Domman, E. Njamkepo, C. Tarr, J. Rauzier, N. Fawal, K. H. Keddy, H. Salje, S. Moore, A. K. Mukhopadhyay, R. Bercion, F. J. Luquero, A. Ngandjio, M. Dosso, E. Monakhova, B. Garin, C. Bouchier, C. Pazzani, A. Mutreja, R. Grunow, F. Sidikou, L. Bonte, S. Breurec, M. Damian, B. M. Njanpop-Lafourcade, G. Sapriel, A. L. Page, M. Hamze, M. Henkens, G. Chowdhury, M. Mengel, J. L. Koeck, J…
CNRVC960949	F. X. Weill, D. Domman, E. Njamkepo, C. Tarr, J. Rauzier, N. Fawal, K. H. Keddy, H. Salje, S. Moore, A. K. Mukhopadhyay, R. Bercion, F. J. Luquero, A. Ngandjio, M. Dosso, E. Monakhova, B. Garin, C. Bouchier, C. Pazzani, A. Mutreja, R. Grunow, F. Sidikou, L. Bonte, S. Breurec, M. Damian, B. M. Njanpop-Lafourcade, G. Sapriel, A. L. Page, M. Hamze, M. Henkens, G. Chowdhury, M. Mengel, J. L. Koeck, J…
CNRVC960951	F. X. Weill, D. Domman, E. Njamkepo, C. Tarr, J. Rauzier, N. Fawal, K. H. Keddy, H. Salje, S. Moore, A. K. Mukhopadhyay, R. Bercion, F. J. Luquero, A. Ngandjio, M. Dosso, E. Monakhova, B. Garin, C. Bouchier, C. Pazzani, A. Mutreja, R. Grunow, F. Sidikou, L. Bonte, S. Breurec, M. Damian, B. M. Njanpop-Lafourcade, G. Sapriel, A. L. Page, M. Hamze, M. Henkens, G. Chowdhury, M. Mengel, J. L. Koeck, J…
CNRVC960952	F. X. Weill, D. Domman, E. Njamkepo, C. Tarr, J. Rauzier, N. Fawal, K. H. Keddy, H. Salje, S. Moore, A. K. Mukhopadhyay, R. Bercion, F. J. Luquero, A. Ngandjio, M. Dosso, E. Monakhova, B. Garin, C. Bouchier, C. Pazzani, A. Mutreja, R. Grunow, F. Sidikou, L. Bonte, S. Breurec, M. Damian, B. M. Njanpop-Lafourcade, G. Sapriel, A. L. Page, M. Hamze, M. Henkens, G. Chowdhury, M. Mengel, J. L. Koeck, J…
CNRVC960959	F. X. Weill, D. Domman, E. Njamkepo, C. Tarr, J. Rauzier, N. Fawal, K. H. Keddy, H. Salje, S. Moore, A. K. Mukhopadhyay, R. Bercion, F. J. Luquero, A. Ngandjio, M. Dosso, E. Monakhova, B. Garin, C. Bouchier, C. Pazzani, A. Mutreja, R. Grunow, F. Sidikou, L. Bonte, S. Breurec, M. Damian, B. M. Njanpop-Lafourcade, G. Sapriel, A. L. Page, M. Hamze, M. Henkens, G. Chowdhury, M. Mengel, J. L. Koeck, J…
CNRVC960971	F. X. Weill, D. Domman, E. Njamkepo, C. Tarr, J. Rauzier, N. Fawal, K. H. Keddy, H. Salje, S. Moore, A. K. Mukhopadhyay, R. Bercion, F. J. Luquero, A. Ngandjio, M. Dosso, E. Monakhova, B. Garin, C. Bouchier, C. Pazzani, A. Mutreja, R. Grunow, F. Sidikou, L. Bonte, S. Breurec, M. Damian, B. M. Njanpop-Lafourcade, G. Sapriel, A. L. Page, M. Hamze, M. Henkens, G. Chowdhury, M. Mengel, J. L. Koeck, J…
CNRVC960976	F. X. Weill, D. Domman, E. Njamkepo, C. Tarr, J. Rauzier, N. Fawal, K. H. Keddy, H. Salje, S. Moore, A. K. Mukhopadhyay, R. Bercion, F. J. Luquero, A. Ngandjio, M. Dosso, E. Monakhova, B. Garin, C. Bouchier, C. Pazzani, A. Mutreja, R. Grunow, F. Sidikou, L. Bonte, S. Breurec, M. Damian, B. M. Njanpop-Lafourcade, G. Sapriel, A. L. Page, M. Hamze, M. Henkens, G. Chowdhury, M. Mengel, J. L. Koeck, J…
CNRVC961005	F. X. Weill, D. Domman, E. Njamkepo, C. Tarr, J. Rauzier, N. Fawal, K. H. Keddy, H. Salje, S. Moore, A. K. Mukhopadhyay, R. Bercion, F. J. Luquero, A. Ngandjio, M. Dosso, E. Monakhova, B. Garin, C. Bouchier, C. Pazzani, A. Mutreja, R. Grunow, F. Sidikou, L. Bonte, S. Breurec, M. Damian, B. M. Njanpop-Lafourcade, G. Sapriel, A. L. Page, M. Hamze, M. Henkens, G. Chowdhury, M. Mengel, J. L. Koeck, J…
CNRVC961014	F. X. Weill, D. Domman, E. Njamkepo, C. Tarr, J. Rauzier, N. Fawal, K. H. Keddy, H. Salje, S. Moore, A. K. Mukhopadhyay, R. Bercion, F. J. Luquero, A. Ngandjio, M. Dosso, E. Monakhova, B. Garin, C. Bouchier, C. Pazzani, A. Mutreja, R. Grunow, F. Sidikou, L. Bonte, S. Breurec, M. Damian, B. M. Njanpop-Lafourcade, G. Sapriel, A. L. Page, M. Hamze, M. Henkens, G. Chowdhury, M. Mengel, J. L. Koeck, J…
CNRVC961017	F. X. Weill, D. Domman, E. Njamkepo, C. Tarr, J. Rauzier, N. Fawal, K. H. Keddy, H. Salje, S. Moore, A. K. Mukhopadhyay, R. Bercion, F. J. Luquero, A. Ngandjio, M. Dosso, E. Monakhova, B. Garin, C. Bouchier, C. Pazzani, A. Mutreja, R. Grunow, F. Sidikou, L. Bonte, S. Breurec, M. Damian, B. M. Njanpop-Lafourcade, G. Sapriel, A. L. Page, M. Hamze, M. Henkens, G. Chowdhury, M. Mengel, J. L. Koeck, J…
CNRVC961018	F. X. Weill, D. Domman, E. Njamkepo, C. Tarr, J. Rauzier, N. Fawal, K. H. Keddy, H. Salje, S. Moore, A. K. Mukhopadhyay, R. Bercion, F. J. Luquero, A. Ngandjio, M. Dosso, E. Monakhova, B. Garin, C. Bouchier, C. Pazzani, A. Mutreja, R. Grunow, F. Sidikou, L. Bonte, S. Breurec, M. Damian, B. M. Njanpop-Lafourcade, G. Sapriel, A. L. Page, M. Hamze, M. Henkens, G. Chowdhury, M. Mengel, J. L. Koeck, J…
CNRVC961077	F. X. Weill, D. Domman, E. Njamkepo, C. Tarr, J. Rauzier, N. Fawal, K. H. Keddy, H. Salje, S. Moore, A. K. Mukhopadhyay, R. Bercion, F. J. Luquero, A. Ngandjio, M. Dosso, E. Monakhova, B. Garin, C. Bouchier, C. Pazzani, A. Mutreja, R. Grunow, F. Sidikou, L. Bonte, S. Breurec, M. Damian, B. M. Njanpop-Lafourcade, G. Sapriel, A. L. Page, M. Hamze, M. Henkens, G. Chowdhury, M. Mengel, J. L. Koeck, J…
CNRVC961129	F. X. Weill, D. Domman, E. Njamkepo, C. Tarr, J. Rauzier, N. Fawal, K. H. Keddy, H. Salje, S. Moore, A. K. Mukhopadhyay, R. Bercion, F. J. Luquero, A. Ngandjio, M. Dosso, E. Monakhova, B. Garin, C. Bouchier, C. Pazzani, A. Mutreja, R. Grunow, F. Sidikou, L. Bonte, S. Breurec, M. Damian, B. M. Njanpop-Lafourcade, G. Sapriel, A. L. Page, M. Hamze, M. Henkens, G. Chowdhury, M. Mengel, J. L. Koeck, J…
CNRVC970004	F. X. Weill, D. Domman, E. Njamkepo, C. Tarr, J. Rauzier, N. Fawal, K. H. Keddy, H. Salje, S. Moore, A. K. Mukhopadhyay, R. Bercion, F. J. Luquero, A. Ngandjio, M. Dosso, E. Monakhova, B. Garin, C. Bouchier, C. Pazzani, A. Mutreja, R. Grunow, F. Sidikou, L. Bonte, S. Breurec, M. Damian, B. M. Njanpop-Lafourcade, G. Sapriel, A. L. Page, M. Hamze, M. Henkens, G. Chowdhury, M. Mengel, J. L. Koeck, J…
CNRVC970007	F. X. Weill, D. Domman, E. Njamkepo, C. Tarr, J. Rauzier, N. Fawal, K. H. Keddy, H. Salje, S. Moore, A. K. Mukhopadhyay, R. Bercion, F. J. Luquero, A. Ngandjio, M. Dosso, E. Monakhova, B. Garin, C. Bouchier, C. Pazzani, A. Mutreja, R. Grunow, F. Sidikou, L. Bonte, S. Breurec, M. Damian, B. M. Njanpop-Lafourcade, G. Sapriel, A. L. Page, M. Hamze, M. Henkens, G. Chowdhury, M. Mengel, J. L. Koeck, J…
CNRVC970008	F. X. Weill, D. Domman, E. Njamkepo, C. Tarr, J. Rauzier, N. Fawal, K. H. Keddy, H. Salje, S. Moore, A. K. Mukhopadhyay, R. Bercion, F. J. Luquero, A. Ngandjio, M. Dosso, E. Monakhova, B. Garin, C. Bouchier, C. Pazzani, A. Mutreja, R. Grunow, F. Sidikou, L. Bonte, S. Breurec, M. Damian, B. M. Njanpop-Lafourcade, G. Sapriel, A. L. Page, M. Hamze, M. Henkens, G. Chowdhury, M. Mengel, J. L. Koeck, J…
CNRVC970014	F. X. Weill, D. Domman, E. Njamkepo, C. Tarr, J. Rauzier, N. Fawal, K. H. Keddy, H. Salje, S. Moore, A. K. Mukhopadhyay, R. Bercion, F. J. Luquero, A. Ngandjio, M. Dosso, E. Monakhova, B. Garin, C. Bouchier, C. Pazzani, A. Mutreja, R. Grunow, F. Sidikou, L. Bonte, S. Breurec, M. Damian, B. M. Njanpop-Lafourcade, G. Sapriel, A. L. Page, M. Hamze, M. Henkens, G. Chowdhury, M. Mengel, J. L. Koeck, J…
CNRVC970019	F. X. Weill, D. Domman, E. Njamkepo, C. Tarr, J. Rauzier, N. Fawal, K. H. Keddy, H. Salje, S. Moore, A. K. Mukhopadhyay, R. Bercion, F. J. Luquero, A. Ngandjio, M. Dosso, E. Monakhova, B. Garin, C. Bouchier, C. Pazzani, A. Mutreja, R. Grunow, F. Sidikou, L. Bonte, S. Breurec, M. Damian, B. M. Njanpop-Lafourcade, G. Sapriel, A. L. Page, M. Hamze, M. Henkens, G. Chowdhury, M. Mengel, J. L. Koeck, J…
CNRVC970022	F. X. Weill, D. Domman, E. Njamkepo, C. Tarr, J. Rauzier, N. Fawal, K. H. Keddy, H. Salje, S. Moore, A. K. Mukhopadhyay, R. Bercion, F. J. Luquero, A. Ngandjio, M. Dosso, E. Monakhova, B. Garin, C. Bouchier, C. Pazzani, A. Mutreja, R. Grunow, F. Sidikou, L. Bonte, S. Breurec, M. Damian, B. M. Njanpop-Lafourcade, G. Sapriel, A. L. Page, M. Hamze, M. Henkens, G. Chowdhury, M. Mengel, J. L. Koeck, J…
CNRVC970024	F. X. Weill, D. Domman, E. Njamkepo, C. Tarr, J. Rauzier, N. Fawal, K. H. Keddy, H. Salje, S. Moore, A. K. Mukhopadhyay, R. Bercion, F. J. Luquero, A. Ngandjio, M. Dosso, E. Monakhova, B. Garin, C. Bouchier, C. Pazzani, A. Mutreja, R. Grunow, F. Sidikou, L. Bonte, S. Breurec, M. Damian, B. M. Njanpop-Lafourcade, G. Sapriel, A. L. Page, M. Hamze, M. Henkens, G. Chowdhury, M. Mengel, J. L. Koeck, J…
CNRVC970027	F. X. Weill, D. Domman, E. Njamkepo, C. Tarr, J. Rauzier, N. Fawal, K. H. Keddy, H. Salje, S. Moore, A. K. Mukhopadhyay, R. Bercion, F. J. Luquero, A. Ngandjio, M. Dosso, E. Monakhova, B. Garin, C. Bouchier, C. Pazzani, A. Mutreja, R. Grunow, F. Sidikou, L. Bonte, S. Breurec, M. Damian, B. M. Njanpop-Lafourcade, G. Sapriel, A. L. Page, M. Hamze, M. Henkens, G. Chowdhury, M. Mengel, J. L. Koeck, J…
CNRVC970028	F. X. Weill, D. Domman, E. Njamkepo, C. Tarr, J. Rauzier, N. Fawal, K. H. Keddy, H. Salje, S. Moore, A. K. Mukhopadhyay, R. Bercion, F. J. Luquero, A. Ngandjio, M. Dosso, E. Monakhova, B. Garin, C. Bouchier, C. Pazzani, A. Mutreja, R. Grunow, F. Sidikou, L. Bonte, S. Breurec, M. Damian, B. M. Njanpop-Lafourcade, G. Sapriel, A. L. Page, M. Hamze, M. Henkens, G. Chowdhury, M. Mengel, J. L. Koeck, J…
CNRVC970036	F. X. Weill, D. Domman, E. Njamkepo, C. Tarr, J. Rauzier, N. Fawal, K. H. Keddy, H. Salje, S. Moore, A. K. Mukhopadhyay, R. Bercion, F. J. Luquero, A. Ngandjio, M. Dosso, E. Monakhova, B. Garin, C. Bouchier, C. Pazzani, A. Mutreja, R. Grunow, F. Sidikou, L. Bonte, S. Breurec, M. Damian, B. M. Njanpop-Lafourcade, G. Sapriel, A. L. Page, M. Hamze, M. Henkens, G. Chowdhury, M. Mengel, J. L. Koeck, J…
CNRVC970053	F. X. Weill, D. Domman, E. Njamkepo, C. Tarr, J. Rauzier, N. Fawal, K. H. Keddy, H. Salje, S. Moore, A. K. Mukhopadhyay, R. Bercion, F. J. Luquero, A. Ngandjio, M. Dosso, E. Monakhova, B. Garin, C. Bouchier, C. Pazzani, A. Mutreja, R. Grunow, F. Sidikou, L. Bonte, S. Breurec, M. Damian, B. M. Njanpop-Lafourcade, G. Sapriel, A. L. Page, M. Hamze, M. Henkens, G. Chowdhury, M. Mengel, J. L. Koeck, J…
CNRVC970056	F. X. Weill, D. Domman, E. Njamkepo, C. Tarr, J. Rauzier, N. Fawal, K. H. Keddy, H. Salje, S. Moore, A. K. Mukhopadhyay, R. Bercion, F. J. Luquero, A. Ngandjio, M. Dosso, E. Monakhova, B. Garin, C. Bouchier, C. Pazzani, A. Mutreja, R. Grunow, F. Sidikou, L. Bonte, S. Breurec, M. Damian, B. M. Njanpop-Lafourcade, G. Sapriel, A. L. Page, M. Hamze, M. Henkens, G. Chowdhury, M. Mengel, J. L. Koeck, J…
CNRVC970058	F. X. Weill, D. Domman, E. Njamkepo, C. Tarr, J. Rauzier, N. Fawal, K. H. Keddy, H. Salje, S. Moore, A. K. Mukhopadhyay, R. Bercion, F. J. Luquero, A. Ngandjio, M. Dosso, E. Monakhova, B. Garin, C. Bouchier, C. Pazzani, A. Mutreja, R. Grunow, F. Sidikou, L. Bonte, S. Breurec, M. Damian, B. M. Njanpop-Lafourcade, G. Sapriel, A. L. Page, M. Hamze, M. Henkens, G. Chowdhury, M. Mengel, J. L. Koeck, J…
CNRVC970064	F. X. Weill, D. Domman, E. Njamkepo, C. Tarr, J. Rauzier, N. Fawal, K. H. Keddy, H. Salje, S. Moore, A. K. Mukhopadhyay, R. Bercion, F. J. Luquero, A. Ngandjio, M. Dosso, E. Monakhova, B. Garin, C. Bouchier, C. Pazzani, A. Mutreja, R. Grunow, F. Sidikou, L. Bonte, S. Breurec, M. Damian, B. M. Njanpop-Lafourcade, G. Sapriel, A. L. Page, M. Hamze, M. Henkens, G. Chowdhury, M. Mengel, J. L. Koeck, J…
CNRVC970075	F. X. Weill, D. Domman, E. Njamkepo, C. Tarr, J. Rauzier, N. Fawal, K. H. Keddy, H. Salje, S. Moore, A. K. Mukhopadhyay, R. Bercion, F. J. Luquero, A. Ngandjio, M. Dosso, E. Monakhova, B. Garin, C. Bouchier, C. Pazzani, A. Mutreja, R. Grunow, F. Sidikou, L. Bonte, S. Breurec, M. Damian, B. M. Njanpop-Lafourcade, G. Sapriel, A. L. Page, M. Hamze, M. Henkens, G. Chowdhury, M. Mengel, J. L. Koeck, J…
CNRVC970077	F. X. Weill, D. Domman, E. Njamkepo, C. Tarr, J. Rauzier, N. Fawal, K. H. Keddy, H. Salje, S. Moore, A. K. Mukhopadhyay, R. Bercion, F. J. Luquero, A. Ngandjio, M. Dosso, E. Monakhova, B. Garin, C. Bouchier, C. Pazzani, A. Mutreja, R. Grunow, F. Sidikou, L. Bonte, S. Breurec, M. Damian, B. M. Njanpop-Lafourcade, G. Sapriel, A. L. Page, M. Hamze, M. Henkens, G. Chowdhury, M. Mengel, J. L. Koeck, J…
CNRVC970079	F. X. Weill, D. Domman, E. Njamkepo, C. Tarr, J. Rauzier, N. Fawal, K. H. Keddy, H. Salje, S. Moore, A. K. Mukhopadhyay, R. Bercion, F. J. Luquero, A. Ngandjio, M. Dosso, E. Monakhova, B. Garin, C. Bouchier, C. Pazzani, A. Mutreja, R. Grunow, F. Sidikou, L. Bonte, S. Breurec, M. Damian, B. M. Njanpop-Lafourcade, G. Sapriel, A. L. Page, M. Hamze, M. Henkens, G. Chowdhury, M. Mengel, J. L. Koeck, J…
CNRVC970108	F. X. Weill, D. Domman, E. Njamkepo, C. Tarr, J. Rauzier, N. Fawal, K. H. Keddy, H. Salje, S. Moore, A. K. Mukhopadhyay, R. Bercion, F. J. Luquero, A. Ngandjio, M. Dosso, E. Monakhova, B. Garin, C. Bouchier, C. Pazzani, A. Mutreja, R. Grunow, F. Sidikou, L. Bonte, S. Breurec, M. Damian, B. M. Njanpop-Lafourcade, G. Sapriel, A. L. Page, M. Hamze, M. Henkens, G. Chowdhury, M. Mengel, J. L. Koeck, J…
CNRVC970109	F. X. Weill, D. Domman, E. Njamkepo, C. Tarr, J. Rauzier, N. Fawal, K. H. Keddy, H. Salje, S. Moore, A. K. Mukhopadhyay, R. Bercion, F. J. Luquero, A. Ngandjio, M. Dosso, E. Monakhova, B. Garin, C. Bouchier, C. Pazzani, A. Mutreja, R. Grunow, F. Sidikou, L. Bonte, S. Breurec, M. Damian, B. M. Njanpop-Lafourcade, G. Sapriel, A. L. Page, M. Hamze, M. Henkens, G. Chowdhury, M. Mengel, J. L. Koeck, J…
CNRVC970110	F. X. Weill, D. Domman, E. Njamkepo, C. Tarr, J. Rauzier, N. Fawal, K. H. Keddy, H. Salje, S. Moore, A. K. Mukhopadhyay, R. Bercion, F. J. Luquero, A. Ngandjio, M. Dosso, E. Monakhova, B. Garin, C. Bouchier, C. Pazzani, A. Mutreja, R. Grunow, F. Sidikou, L. Bonte, S. Breurec, M. Damian, B. M. Njanpop-Lafourcade, G. Sapriel, A. L. Page, M. Hamze, M. Henkens, G. Chowdhury, M. Mengel, J. L. Koeck, J…
CNRVC970112	F. X. Weill, D. Domman, E. Njamkepo, C. Tarr, J. Rauzier, N. Fawal, K. H. Keddy, H. Salje, S. Moore, A. K. Mukhopadhyay, R. Bercion, F. J. Luquero, A. Ngandjio, M. Dosso, E. Monakhova, B. Garin, C. Bouchier, C. Pazzani, A. Mutreja, R. Grunow, F. Sidikou, L. Bonte, S. Breurec, M. Damian, B. M. Njanpop-Lafourcade, G. Sapriel, A. L. Page, M. Hamze, M. Henkens, G. Chowdhury, M. Mengel, J. L. Koeck, J…
CNRVC970113	F. X. Weill, D. Domman, E. Njamkepo, C. Tarr, J. Rauzier, N. Fawal, K. H. Keddy, H. Salje, S. Moore, A. K. Mukhopadhyay, R. Bercion, F. J. Luquero, A. Ngandjio, M. Dosso, E. Monakhova, B. Garin, C. Bouchier, C. Pazzani, A. Mutreja, R. Grunow, F. Sidikou, L. Bonte, S. Breurec, M. Damian, B. M. Njanpop-Lafourcade, G. Sapriel, A. L. Page, M. Hamze, M. Henkens, G. Chowdhury, M. Mengel, J. L. Koeck, J…
CNRVC970123	F. X. Weill, D. Domman, E. Njamkepo, C. Tarr, J. Rauzier, N. Fawal, K. H. Keddy, H. Salje, S. Moore, A. K. Mukhopadhyay, R. Bercion, F. J. Luquero, A. Ngandjio, M. Dosso, E. Monakhova, B. Garin, C. Bouchier, C. Pazzani, A. Mutreja, R. Grunow, F. Sidikou, L. Bonte, S. Breurec, M. Damian, B. M. Njanpop-Lafourcade, G. Sapriel, A. L. Page, M. Hamze, M. Henkens, G. Chowdhury, M. Mengel, J. L. Koeck, J…
CNRVC970125	F. X. Weill, D. Domman, E. Njamkepo, C. Tarr, J. Rauzier, N. Fawal, K. H. Keddy, H. Salje, S. Moore, A. K. Mukhopadhyay, R. Bercion, F. J. Luquero, A. Ngandjio, M. Dosso, E. Monakhova, B. Garin, C. Bouchier, C. Pazzani, A. Mutreja, R. Grunow, F. Sidikou, L. Bonte, S. Breurec, M. Damian, B. M. Njanpop-Lafourcade, G. Sapriel, A. L. Page, M. Hamze, M. Henkens, G. Chowdhury, M. Mengel, J. L. Koeck, J…
CNRVC970126	F. X. Weill, D. Domman, E. Njamkepo, C. Tarr, J. Rauzier, N. Fawal, K. H. Keddy, H. Salje, S. Moore, A. K. Mukhopadhyay, R. Bercion, F. J. Luquero, A. Ngandjio, M. Dosso, E. Monakhova, B. Garin, C. Bouchier, C. Pazzani, A. Mutreja, R. Grunow, F. Sidikou, L. Bonte, S. Breurec, M. Damian, B. M. Njanpop-Lafourcade, G. Sapriel, A. L. Page, M. Hamze, M. Henkens, G. Chowdhury, M. Mengel, J. L. Koeck, J…
CNRVC970127	F. X. Weill, D. Domman, E. Njamkepo, C. Tarr, J. Rauzier, N. Fawal, K. H. Keddy, H. Salje, S. Moore, A. K. Mukhopadhyay, R. Bercion, F. J. Luquero, A. Ngandjio, M. Dosso, E. Monakhova, B. Garin, C. Bouchier, C. Pazzani, A. Mutreja, R. Grunow, F. Sidikou, L. Bonte, S. Breurec, M. Damian, B. M. Njanpop-Lafourcade, G. Sapriel, A. L. Page, M. Hamze, M. Henkens, G. Chowdhury, M. Mengel, J. L. Koeck, J…
CNRVC970135	F. X. Weill, D. Domman, E. Njamkepo, C. Tarr, J. Rauzier, N. Fawal, K. H. Keddy, H. Salje, S. Moore, A. K. Mukhopadhyay, R. Bercion, F. J. Luquero, A. Ngandjio, M. Dosso, E. Monakhova, B. Garin, C. Bouchier, C. Pazzani, A. Mutreja, R. Grunow, F. Sidikou, L. Bonte, S. Breurec, M. Damian, B. M. Njanpop-Lafourcade, G. Sapriel, A. L. Page, M. Hamze, M. Henkens, G. Chowdhury, M. Mengel, J. L. Koeck, J…
CNRVC970141	F. X. Weill, D. Domman, E. Njamkepo, C. Tarr, J. Rauzier, N. Fawal, K. H. Keddy, H. Salje, S. Moore, A. K. Mukhopadhyay, R. Bercion, F. J. Luquero, A. Ngandjio, M. Dosso, E. Monakhova, B. Garin, C. Bouchier, C. Pazzani, A. Mutreja, R. Grunow, F. Sidikou, L. Bonte, S. Breurec, M. Damian, B. M. Njanpop-Lafourcade, G. Sapriel, A. L. Page, M. Hamze, M. Henkens, G. Chowdhury, M. Mengel, J. L. Koeck, J…
CNRVC970143	F. X. Weill, D. Domman, E. Njamkepo, C. Tarr, J. Rauzier, N. Fawal, K. H. Keddy, H. Salje, S. Moore, A. K. Mukhopadhyay, R. Bercion, F. J. Luquero, A. Ngandjio, M. Dosso, E. Monakhova, B. Garin, C. Bouchier, C. Pazzani, A. Mutreja, R. Grunow, F. Sidikou, L. Bonte, S. Breurec, M. Damian, B. M. Njanpop-Lafourcade, G. Sapriel, A. L. Page, M. Hamze, M. Henkens, G. Chowdhury, M. Mengel, J. L. Koeck, J…
CNRVC970147	F. X. Weill, D. Domman, E. Njamkepo, C. Tarr, J. Rauzier, N. Fawal, K. H. Keddy, H. Salje, S. Moore, A. K. Mukhopadhyay, R. Bercion, F. J. Luquero, A. Ngandjio, M. Dosso, E. Monakhova, B. Garin, C. Bouchier, C. Pazzani, A. Mutreja, R. Grunow, F. Sidikou, L. Bonte, S. Breurec, M. Damian, B. M. Njanpop-Lafourcade, G. Sapriel, A. L. Page, M. Hamze, M. Henkens, G. Chowdhury, M. Mengel, J. L. Koeck, J…
CNRVC970152	F. X. Weill, D. Domman, E. Njamkepo, C. Tarr, J. Rauzier, N. Fawal, K. H. Keddy, H. Salje, S. Moore, A. K. Mukhopadhyay, R. Bercion, F. J. Luquero, A. Ngandjio, M. Dosso, E. Monakhova, B. Garin, C. Bouchier, C. Pazzani, A. Mutreja, R. Grunow, F. Sidikou, L. Bonte, S. Breurec, M. Damian, B. M. Njanpop-Lafourcade, G. Sapriel, A. L. Page, M. Hamze, M. Henkens, G. Chowdhury, M. Mengel, J. L. Koeck, J…
CNRVC970170	F. X. Weill, D. Domman, E. Njamkepo, C. Tarr, J. Rauzier, N. Fawal, K. H. Keddy, H. Salje, S. Moore, A. K. Mukhopadhyay, R. Bercion, F. J. Luquero, A. Ngandjio, M. Dosso, E. Monakhova, B. Garin, C. Bouchier, C. Pazzani, A. Mutreja, R. Grunow, F. Sidikou, L. Bonte, S. Breurec, M. Damian, B. M. Njanpop-Lafourcade, G. Sapriel, A. L. Page, M. Hamze, M. Henkens, G. Chowdhury, M. Mengel, J. L. Koeck, J…
CNRVC970174	F. X. Weill, D. Domman, E. Njamkepo, C. Tarr, J. Rauzier, N. Fawal, K. H. Keddy, H. Salje, S. Moore, A. K. Mukhopadhyay, R. Bercion, F. J. Luquero, A. Ngandjio, M. Dosso, E. Monakhova, B. Garin, C. Bouchier, C. Pazzani, A. Mutreja, R. Grunow, F. Sidikou, L. Bonte, S. Breurec, M. Damian, B. M. Njanpop-Lafourcade, G. Sapriel, A. L. Page, M. Hamze, M. Henkens, G. Chowdhury, M. Mengel, J. L. Koeck, J…
CNRVC970175	F. X. Weill, D. Domman, E. Njamkepo, C. Tarr, J. Rauzier, N. Fawal, K. H. Keddy, H. Salje, S. Moore, A. K. Mukhopadhyay, R. Bercion, F. J. Luquero, A. Ngandjio, M. Dosso, E. Monakhova, B. Garin, C. Bouchier, C. Pazzani, A. Mutreja, R. Grunow, F. Sidikou, L. Bonte, S. Breurec, M. Damian, B. M. Njanpop-Lafourcade, G. Sapriel, A. L. Page, M. Hamze, M. Henkens, G. Chowdhury, M. Mengel, J. L. Koeck, J…
CNRVC970176	F. X. Weill, D. Domman, E. Njamkepo, C. Tarr, J. Rauzier, N. Fawal, K. H. Keddy, H. Salje, S. Moore, A. K. Mukhopadhyay, R. Bercion, F. J. Luquero, A. Ngandjio, M. Dosso, E. Monakhova, B. Garin, C. Bouchier, C. Pazzani, A. Mutreja, R. Grunow, F. Sidikou, L. Bonte, S. Breurec, M. Damian, B. M. Njanpop-Lafourcade, G. Sapriel, A. L. Page, M. Hamze, M. Henkens, G. Chowdhury, M. Mengel, J. L. Koeck, J…
CNRVC970177	F. X. Weill, D. Domman, E. Njamkepo, C. Tarr, J. Rauzier, N. Fawal, K. H. Keddy, H. Salje, S. Moore, A. K. Mukhopadhyay, R. Bercion, F. J. Luquero, A. Ngandjio, M. Dosso, E. Monakhova, B. Garin, C. Bouchier, C. Pazzani, A. Mutreja, R. Grunow, F. Sidikou, L. Bonte, S. Breurec, M. Damian, B. M. Njanpop-Lafourcade, G. Sapriel, A. L. Page, M. Hamze, M. Henkens, G. Chowdhury, M. Mengel, J. L. Koeck, J…
CNRVC980004	F. X. Weill, D. Domman, E. Njamkepo, C. Tarr, J. Rauzier, N. Fawal, K. H. Keddy, H. Salje, S. Moore, A. K. Mukhopadhyay, R. Bercion, F. J. Luquero, A. Ngandjio, M. Dosso, E. Monakhova, B. Garin, C. Bouchier, C. Pazzani, A. Mutreja, R. Grunow, F. Sidikou, L. Bonte, S. Breurec, M. Damian, B. M. Njanpop-Lafourcade, G. Sapriel, A. L. Page, M. Hamze, M. Henkens, G. Chowdhury, M. Mengel, J. L. Koeck, J…
CNRVC980005	F. X. Weill, D. Domman, E. Njamkepo, C. Tarr, J. Rauzier, N. Fawal, K. H. Keddy, H. Salje, S. Moore, A. K. Mukhopadhyay, R. Bercion, F. J. Luquero, A. Ngandjio, M. Dosso, E. Monakhova, B. Garin, C. Bouchier, C. Pazzani, A. Mutreja, R. Grunow, F. Sidikou, L. Bonte, S. Breurec, M. Damian, B. M. Njanpop-Lafourcade, G. Sapriel, A. L. Page, M. Hamze, M. Henkens, G. Chowdhury, M. Mengel, J. L. Koeck, J…
CNRVC980021	F. X. Weill, D. Domman, E. Njamkepo, C. Tarr, J. Rauzier, N. Fawal, K. H. Keddy, H. Salje, S. Moore, A. K. Mukhopadhyay, R. Bercion, F. J. Luquero, A. Ngandjio, M. Dosso, E. Monakhova, B. Garin, C. Bouchier, C. Pazzani, A. Mutreja, R. Grunow, F. Sidikou, L. Bonte, S. Breurec, M. Damian, B. M. Njanpop-Lafourcade, G. Sapriel, A. L. Page, M. Hamze, M. Henkens, G. Chowdhury, M. Mengel, J. L. Koeck, J…
CNRVC980022	F. X. Weill, D. Domman, E. Njamkepo, C. Tarr, J. Rauzier, N. Fawal, K. H. Keddy, H. Salje, S. Moore, A. K. Mukhopadhyay, R. Bercion, F. J. Luquero, A. Ngandjio, M. Dosso, E. Monakhova, B. Garin, C. Bouchier, C. Pazzani, A. Mutreja, R. Grunow, F. Sidikou, L. Bonte, S. Breurec, M. Damian, B. M. Njanpop-Lafourcade, G. Sapriel, A. L. Page, M. Hamze, M. Henkens, G. Chowdhury, M. Mengel, J. L. Koeck, J…
CNRVC980023	F. X. Weill, D. Domman, E. Njamkepo, C. Tarr, J. Rauzier, N. Fawal, K. H. Keddy, H. Salje, S. Moore, A. K. Mukhopadhyay, R. Bercion, F. J. Luquero, A. Ngandjio, M. Dosso, E. Monakhova, B. Garin, C. Bouchier, C. Pazzani, A. Mutreja, R. Grunow, F. Sidikou, L. Bonte, S. Breurec, M. Damian, B. M. Njanpop-Lafourcade, G. Sapriel, A. L. Page, M. Hamze, M. Henkens, G. Chowdhury, M. Mengel, J. L. Koeck, J…
CNRVC980026	F. X. Weill, D. Domman, E. Njamkepo, C. Tarr, J. Rauzier, N. Fawal, K. H. Keddy, H. Salje, S. Moore, A. K. Mukhopadhyay, R. Bercion, F. J. Luquero, A. Ngandjio, M. Dosso, E. Monakhova, B. Garin, C. Bouchier, C. Pazzani, A. Mutreja, R. Grunow, F. Sidikou, L. Bonte, S. Breurec, M. Damian, B. M. Njanpop-Lafourcade, G. Sapriel, A. L. Page, M. Hamze, M. Henkens, G. Chowdhury, M. Mengel, J. L. Koeck, J…
CNRVC980029	F. X. Weill, D. Domman, E. Njamkepo, C. Tarr, J. Rauzier, N. Fawal, K. H. Keddy, H. Salje, S. Moore, A. K. Mukhopadhyay, R. Bercion, F. J. Luquero, A. Ngandjio, M. Dosso, E. Monakhova, B. Garin, C. Bouchier, C. Pazzani, A. Mutreja, R. Grunow, F. Sidikou, L. Bonte, S. Breurec, M. Damian, B. M. Njanpop-Lafourcade, G. Sapriel, A. L. Page, M. Hamze, M. Henkens, G. Chowdhury, M. Mengel, J. L. Koeck, J…
CNRVC980030	F. X. Weill, D. Domman, E. Njamkepo, C. Tarr, J. Rauzier, N. Fawal, K. H. Keddy, H. Salje, S. Moore, A. K. Mukhopadhyay, R. Bercion, F. J. Luquero, A. Ngandjio, M. Dosso, E. Monakhova, B. Garin, C. Bouchier, C. Pazzani, A. Mutreja, R. Grunow, F. Sidikou, L. Bonte, S. Breurec, M. Damian, B. M. Njanpop-Lafourcade, G. Sapriel, A. L. Page, M. Hamze, M. Henkens, G. Chowdhury, M. Mengel, J. L. Koeck, J…
CNRVC980034	F. X. Weill, D. Domman, E. Njamkepo, C. Tarr, J. Rauzier, N. Fawal, K. H. Keddy, H. Salje, S. Moore, A. K. Mukhopadhyay, R. Bercion, F. J. Luquero, A. Ngandjio, M. Dosso, E. Monakhova, B. Garin, C. Bouchier, C. Pazzani, A. Mutreja, R. Grunow, F. Sidikou, L. Bonte, S. Breurec, M. Damian, B. M. Njanpop-Lafourcade, G. Sapriel, A. L. Page, M. Hamze, M. Henkens, G. Chowdhury, M. Mengel, J. L. Koeck, J…
CNRVC980038	F. X. Weill, D. Domman, E. Njamkepo, C. Tarr, J. Rauzier, N. Fawal, K. H. Keddy, H. Salje, S. Moore, A. K. Mukhopadhyay, R. Bercion, F. J. Luquero, A. Ngandjio, M. Dosso, E. Monakhova, B. Garin, C. Bouchier, C. Pazzani, A. Mutreja, R. Grunow, F. Sidikou, L. Bonte, S. Breurec, M. Damian, B. M. Njanpop-Lafourcade, G. Sapriel, A. L. Page, M. Hamze, M. Henkens, G. Chowdhury, M. Mengel, J. L. Koeck, J…
CNRVC980039	F. X. Weill, D. Domman, E. Njamkepo, C. Tarr, J. Rauzier, N. Fawal, K. H. Keddy, H. Salje, S. Moore, A. K. Mukhopadhyay, R. Bercion, F. J. Luquero, A. Ngandjio, M. Dosso, E. Monakhova, B. Garin, C. Bouchier, C. Pazzani, A. Mutreja, R. Grunow, F. Sidikou, L. Bonte, S. Breurec, M. Damian, B. M. Njanpop-Lafourcade, G. Sapriel, A. L. Page, M. Hamze, M. Henkens, G. Chowdhury, M. Mengel, J. L. Koeck, J…
CNRVC980040	F. X. Weill, D. Domman, E. Njamkepo, C. Tarr, J. Rauzier, N. Fawal, K. H. Keddy, H. Salje, S. Moore, A. K. Mukhopadhyay, R. Bercion, F. J. Luquero, A. Ngandjio, M. Dosso, E. Monakhova, B. Garin, C. Bouchier, C. Pazzani, A. Mutreja, R. Grunow, F. Sidikou, L. Bonte, S. Breurec, M. Damian, B. M. Njanpop-Lafourcade, G. Sapriel, A. L. Page, M. Hamze, M. Henkens, G. Chowdhury, M. Mengel, J. L. Koeck, J…
CNRVC980041	F. X. Weill, D. Domman, E. Njamkepo, C. Tarr, J. Rauzier, N. Fawal, K. H. Keddy, H. Salje, S. Moore, A. K. Mukhopadhyay, R. Bercion, F. J. Luquero, A. Ngandjio, M. Dosso, E. Monakhova, B. Garin, C. Bouchier, C. Pazzani, A. Mutreja, R. Grunow, F. Sidikou, L. Bonte, S. Breurec, M. Damian, B. M. Njanpop-Lafourcade, G. Sapriel, A. L. Page, M. Hamze, M. Henkens, G. Chowdhury, M. Mengel, J. L. Koeck, J…
CNRVC980043	F. X. Weill, D. Domman, E. Njamkepo, C. Tarr, J. Rauzier, N. Fawal, K. H. Keddy, H. Salje, S. Moore, A. K. Mukhopadhyay, R. Bercion, F. J. Luquero, A. Ngandjio, M. Dosso, E. Monakhova, B. Garin, C. Bouchier, C. Pazzani, A. Mutreja, R. Grunow, F. Sidikou, L. Bonte, S. Breurec, M. Damian, B. M. Njanpop-Lafourcade, G. Sapriel, A. L. Page, M. Hamze, M. Henkens, G. Chowdhury, M. Mengel, J. L. Koeck, J…
CNRVC980044	F. X. Weill, D. Domman, E. Njamkepo, C. Tarr, J. Rauzier, N. Fawal, K. H. Keddy, H. Salje, S. Moore, A. K. Mukhopadhyay, R. Bercion, F. J. Luquero, A. Ngandjio, M. Dosso, E. Monakhova, B. Garin, C. Bouchier, C. Pazzani, A. Mutreja, R. Grunow, F. Sidikou, L. Bonte, S. Breurec, M. Damian, B. M. Njanpop-Lafourcade, G. Sapriel, A. L. Page, M. Hamze, M. Henkens, G. Chowdhury, M. Mengel, J. L. Koeck, J…
CNRVC980046	F. X. Weill, D. Domman, E. Njamkepo, C. Tarr, J. Rauzier, N. Fawal, K. H. Keddy, H. Salje, S. Moore, A. K. Mukhopadhyay, R. Bercion, F. J. Luquero, A. Ngandjio, M. Dosso, E. Monakhova, B. Garin, C. Bouchier, C. Pazzani, A. Mutreja, R. Grunow, F. Sidikou, L. Bonte, S. Breurec, M. Damian, B. M. Njanpop-Lafourcade, G. Sapriel, A. L. Page, M. Hamze, M. Henkens, G. Chowdhury, M. Mengel, J. L. Koeck, J…
CNRVC980047	F. X. Weill, D. Domman, E. Njamkepo, C. Tarr, J. Rauzier, N. Fawal, K. H. Keddy, H. Salje, S. Moore, A. K. Mukhopadhyay, R. Bercion, F. J. Luquero, A. Ngandjio, M. Dosso, E. Monakhova, B. Garin, C. Bouchier, C. Pazzani, A. Mutreja, R. Grunow, F. Sidikou, L. Bonte, S. Breurec, M. Damian, B. M. Njanpop-Lafourcade, G. Sapriel, A. L. Page, M. Hamze, M. Henkens, G. Chowdhury, M. Mengel, J. L. Koeck, J…
CNRVC980048	F. X. Weill, D. Domman, E. Njamkepo, C. Tarr, J. Rauzier, N. Fawal, K. H. Keddy, H. Salje, S. Moore, A. K. Mukhopadhyay, R. Bercion, F. J. Luquero, A. Ngandjio, M. Dosso, E. Monakhova, B. Garin, C. Bouchier, C. Pazzani, A. Mutreja, R. Grunow, F. Sidikou, L. Bonte, S. Breurec, M. Damian, B. M. Njanpop-Lafourcade, G. Sapriel, A. L. Page, M. Hamze, M. Henkens, G. Chowdhury, M. Mengel, J. L. Koeck, J…
CNRVC980049	F. X. Weill, D. Domman, E. Njamkepo, C. Tarr, J. Rauzier, N. Fawal, K. H. Keddy, H. Salje, S. Moore, A. K. Mukhopadhyay, R. Bercion, F. J. Luquero, A. Ngandjio, M. Dosso, E. Monakhova, B. Garin, C. Bouchier, C. Pazzani, A. Mutreja, R. Grunow, F. Sidikou, L. Bonte, S. Breurec, M. Damian, B. M. Njanpop-Lafourcade, G. Sapriel, A. L. Page, M. Hamze, M. Henkens, G. Chowdhury, M. Mengel, J. L. Koeck, J…
CNRVC980050	F. X. Weill, D. Domman, E. Njamkepo, C. Tarr, J. Rauzier, N. Fawal, K. H. Keddy, H. Salje, S. Moore, A. K. Mukhopadhyay, R. Bercion, F. J. Luquero, A. Ngandjio, M. Dosso, E. Monakhova, B. Garin, C. Bouchier, C. Pazzani, A. Mutreja, R. Grunow, F. Sidikou, L. Bonte, S. Breurec, M. Damian, B. M. Njanpop-Lafourcade, G. Sapriel, A. L. Page, M. Hamze, M. Henkens, G. Chowdhury, M. Mengel, J. L. Koeck, J…
CNRVC980060	F. X. Weill, D. Domman, E. Njamkepo, C. Tarr, J. Rauzier, N. Fawal, K. H. Keddy, H. Salje, S. Moore, A. K. Mukhopadhyay, R. Bercion, F. J. Luquero, A. Ngandjio, M. Dosso, E. Monakhova, B. Garin, C. Bouchier, C. Pazzani, A. Mutreja, R. Grunow, F. Sidikou, L. Bonte, S. Breurec, M. Damian, B. M. Njanpop-Lafourcade, G. Sapriel, A. L. Page, M. Hamze, M. Henkens, G. Chowdhury, M. Mengel, J. L. Koeck, J…
CNRVC980061	F. X. Weill, D. Domman, E. Njamkepo, C. Tarr, J. Rauzier, N. Fawal, K. H. Keddy, H. Salje, S. Moore, A. K. Mukhopadhyay, R. Bercion, F. J. Luquero, A. Ngandjio, M. Dosso, E. Monakhova, B. Garin, C. Bouchier, C. Pazzani, A. Mutreja, R. Grunow, F. Sidikou, L. Bonte, S. Breurec, M. Damian, B. M. Njanpop-Lafourcade, G. Sapriel, A. L. Page, M. Hamze, M. Henkens, G. Chowdhury, M. Mengel, J. L. Koeck, J…
CNRVC980080	F. X. Weill, D. Domman, E. Njamkepo, C. Tarr, J. Rauzier, N. Fawal, K. H. Keddy, H. Salje, S. Moore, A. K. Mukhopadhyay, R. Bercion, F. J. Luquero, A. Ngandjio, M. Dosso, E. Monakhova, B. Garin, C. Bouchier, C. Pazzani, A. Mutreja, R. Grunow, F. Sidikou, L. Bonte, S. Breurec, M. Damian, B. M. Njanpop-Lafourcade, G. Sapriel, A. L. Page, M. Hamze, M. Henkens, G. Chowdhury, M. Mengel, J. L. Koeck, J…
CNRVC980081	F. X. Weill, D. Domman, E. Njamkepo, C. Tarr, J. Rauzier, N. Fawal, K. H. Keddy, H. Salje, S. Moore, A. K. Mukhopadhyay, R. Bercion, F. J. Luquero, A. Ngandjio, M. Dosso, E. Monakhova, B. Garin, C. Bouchier, C. Pazzani, A. Mutreja, R. Grunow, F. Sidikou, L. Bonte, S. Breurec, M. Damian, B. M. Njanpop-Lafourcade, G. Sapriel, A. L. Page, M. Hamze, M. Henkens, G. Chowdhury, M. Mengel, J. L. Koeck, J…
CNRVC980158	F. X. Weill, D. Domman, E. Njamkepo, C. Tarr, J. Rauzier, N. Fawal, K. H. Keddy, H. Salje, S. Moore, A. K. Mukhopadhyay, R. Bercion, F. J. Luquero, A. Ngandjio, M. Dosso, E. Monakhova, B. Garin, C. Bouchier, C. Pazzani, A. Mutreja, R. Grunow, F. Sidikou, L. Bonte, S. Breurec, M. Damian, B. M. Njanpop-Lafourcade, G. Sapriel, A. L. Page, M. Hamze, M. Henkens, G. Chowdhury, M. Mengel, J. L. Koeck, J…
CNRVC980194	F. X. Weill, D. Domman, E. Njamkepo, C. Tarr, J. Rauzier, N. Fawal, K. H. Keddy, H. Salje, S. Moore, A. K. Mukhopadhyay, R. Bercion, F. J. Luquero, A. Ngandjio, M. Dosso, E. Monakhova, B. Garin, C. Bouchier, C. Pazzani, A. Mutreja, R. Grunow, F. Sidikou, L. Bonte, S. Breurec, M. Damian, B. M. Njanpop-Lafourcade, G. Sapriel, A. L. Page, M. Hamze, M. Henkens, G. Chowdhury, M. Mengel, J. L. Koeck, J…
CNRVC980195	F. X. Weill, D. Domman, E. Njamkepo, C. Tarr, J. Rauzier, N. Fawal, K. H. Keddy, H. Salje, S. Moore, A. K. Mukhopadhyay, R. Bercion, F. J. Luquero, A. Ngandjio, M. Dosso, E. Monakhova, B. Garin, C. Bouchier, C. Pazzani, A. Mutreja, R. Grunow, F. Sidikou, L. Bonte, S. Breurec, M. Damian, B. M. Njanpop-Lafourcade, G. Sapriel, A. L. Page, M. Hamze, M. Henkens, G. Chowdhury, M. Mengel, J. L. Koeck, J…
CNRVC980323	F. X. Weill, D. Domman, E. Njamkepo, C. Tarr, J. Rauzier, N. Fawal, K. H. Keddy, H. Salje, S. Moore, A. K. Mukhopadhyay, R. Bercion, F. J. Luquero, A. Ngandjio, M. Dosso, E. Monakhova, B. Garin, C. Bouchier, C. Pazzani, A. Mutreja, R. Grunow, F. Sidikou, L. Bonte, S. Breurec, M. Damian, B. M. Njanpop-Lafourcade, G. Sapriel, A. L. Page, M. Hamze, M. Henkens, G. Chowdhury, M. Mengel, J. L. Koeck, J…
CNRVC980324	F. X. Weill, D. Domman, E. Njamkepo, C. Tarr, J. Rauzier, N. Fawal, K. H. Keddy, H. Salje, S. Moore, A. K. Mukhopadhyay, R. Bercion, F. J. Luquero, A. Ngandjio, M. Dosso, E. Monakhova, B. Garin, C. Bouchier, C. Pazzani, A. Mutreja, R. Grunow, F. Sidikou, L. Bonte, S. Breurec, M. Damian, B. M. Njanpop-Lafourcade, G. Sapriel, A. L. Page, M. Hamze, M. Henkens, G. Chowdhury, M. Mengel, J. L. Koeck, J…
CNRVC980328	F. X. Weill, D. Domman, E. Njamkepo, C. Tarr, J. Rauzier, N. Fawal, K. H. Keddy, H. Salje, S. Moore, A. K. Mukhopadhyay, R. Bercion, F. J. Luquero, A. Ngandjio, M. Dosso, E. Monakhova, B. Garin, C. Bouchier, C. Pazzani, A. Mutreja, R. Grunow, F. Sidikou, L. Bonte, S. Breurec, M. Damian, B. M. Njanpop-Lafourcade, G. Sapriel, A. L. Page, M. Hamze, M. Henkens, G. Chowdhury, M. Mengel, J. L. Koeck, J…
CNRVC980356	F. X. Weill, D. Domman, E. Njamkepo, C. Tarr, J. Rauzier, N. Fawal, K. H. Keddy, H. Salje, S. Moore, A. K. Mukhopadhyay, R. Bercion, F. J. Luquero, A. Ngandjio, M. Dosso, E. Monakhova, B. Garin, C. Bouchier, C. Pazzani, A. Mutreja, R. Grunow, F. Sidikou, L. Bonte, S. Breurec, M. Damian, B. M. Njanpop-Lafourcade, G. Sapriel, A. L. Page, M. Hamze, M. Henkens, G. Chowdhury, M. Mengel, J. L. Koeck, J…
CNRVC980359	F. X. Weill, D. Domman, E. Njamkepo, C. Tarr, J. Rauzier, N. Fawal, K. H. Keddy, H. Salje, S. Moore, A. K. Mukhopadhyay, R. Bercion, F. J. Luquero, A. Ngandjio, M. Dosso, E. Monakhova, B. Garin, C. Bouchier, C. Pazzani, A. Mutreja, R. Grunow, F. Sidikou, L. Bonte, S. Breurec, M. Damian, B. M. Njanpop-Lafourcade, G. Sapriel, A. L. Page, M. Hamze, M. Henkens, G. Chowdhury, M. Mengel, J. L. Koeck, J…
CNRVC980360	F. X. Weill, D. Domman, E. Njamkepo, C. Tarr, J. Rauzier, N. Fawal, K. H. Keddy, H. Salje, S. Moore, A. K. Mukhopadhyay, R. Bercion, F. J. Luquero, A. Ngandjio, M. Dosso, E. Monakhova, B. Garin, C. Bouchier, C. Pazzani, A. Mutreja, R. Grunow, F. Sidikou, L. Bonte, S. Breurec, M. Damian, B. M. Njanpop-Lafourcade, G. Sapriel, A. L. Page, M. Hamze, M. Henkens, G. Chowdhury, M. Mengel, J. L. Koeck, J…
CNRVC980367	F. X. Weill, D. Domman, E. Njamkepo, C. Tarr, J. Rauzier, N. Fawal, K. H. Keddy, H. Salje, S. Moore, A. K. Mukhopadhyay, R. Bercion, F. J. Luquero, A. Ngandjio, M. Dosso, E. Monakhova, B. Garin, C. Bouchier, C. Pazzani, A. Mutreja, R. Grunow, F. Sidikou, L. Bonte, S. Breurec, M. Damian, B. M. Njanpop-Lafourcade, G. Sapriel, A. L. Page, M. Hamze, M. Henkens, G. Chowdhury, M. Mengel, J. L. Koeck, J…
CNRVC980374	F. X. Weill, D. Domman, E. Njamkepo, C. Tarr, J. Rauzier, N. Fawal, K. H. Keddy, H. Salje, S. Moore, A. K. Mukhopadhyay, R. Bercion, F. J. Luquero, A. Ngandjio, M. Dosso, E. Monakhova, B. Garin, C. Bouchier, C. Pazzani, A. Mutreja, R. Grunow, F. Sidikou, L. Bonte, S. Breurec, M. Damian, B. M. Njanpop-Lafourcade, G. Sapriel, A. L. Page, M. Hamze, M. Henkens, G. Chowdhury, M. Mengel, J. L. Koeck, J…
CNRVC980384	F. X. Weill, D. Domman, E. Njamkepo, C. Tarr, J. Rauzier, N. Fawal, K. H. Keddy, H. Salje, S. Moore, A. K. Mukhopadhyay, R. Bercion, F. J. Luquero, A. Ngandjio, M. Dosso, E. Monakhova, B. Garin, C. Bouchier, C. Pazzani, A. Mutreja, R. Grunow, F. Sidikou, L. Bonte, S. Breurec, M. Damian, B. M. Njanpop-Lafourcade, G. Sapriel, A. L. Page, M. Hamze, M. Henkens, G. Chowdhury, M. Mengel, J. L. Koeck, J…
CNRVC980395	F. X. Weill, D. Domman, E. Njamkepo, C. Tarr, J. Rauzier, N. Fawal, K. H. Keddy, H. Salje, S. Moore, A. K. Mukhopadhyay, R. Bercion, F. J. Luquero, A. Ngandjio, M. Dosso, E. Monakhova, B. Garin, C. Bouchier, C. Pazzani, A. Mutreja, R. Grunow, F. Sidikou, L. Bonte, S. Breurec, M. Damian, B. M. Njanpop-Lafourcade, G. Sapriel, A. L. Page, M. Hamze, M. Henkens, G. Chowdhury, M. Mengel, J. L. Koeck, J…
CNRVC980396	F. X. Weill, D. Domman, E. Njamkepo, C. Tarr, J. Rauzier, N. Fawal, K. H. Keddy, H. Salje, S. Moore, A. K. Mukhopadhyay, R. Bercion, F. J. Luquero, A. Ngandjio, M. Dosso, E. Monakhova, B. Garin, C. Bouchier, C. Pazzani, A. Mutreja, R. Grunow, F. Sidikou, L. Bonte, S. Breurec, M. Damian, B. M. Njanpop-Lafourcade, G. Sapriel, A. L. Page, M. Hamze, M. Henkens, G. Chowdhury, M. Mengel, J. L. Koeck, J…
CNRVC980397	F. X. Weill, D. Domman, E. Njamkepo, C. Tarr, J. Rauzier, N. Fawal, K. H. Keddy, H. Salje, S. Moore, A. K. Mukhopadhyay, R. Bercion, F. J. Luquero, A. Ngandjio, M. Dosso, E. Monakhova, B. Garin, C. Bouchier, C. Pazzani, A. Mutreja, R. Grunow, F. Sidikou, L. Bonte, S. Breurec, M. Damian, B. M. Njanpop-Lafourcade, G. Sapriel, A. L. Page, M. Hamze, M. Henkens, G. Chowdhury, M. Mengel, J. L. Koeck, J…
CNRVC980398	F. X. Weill, D. Domman, E. Njamkepo, C. Tarr, J. Rauzier, N. Fawal, K. H. Keddy, H. Salje, S. Moore, A. K. Mukhopadhyay, R. Bercion, F. J. Luquero, A. Ngandjio, M. Dosso, E. Monakhova, B. Garin, C. Bouchier, C. Pazzani, A. Mutreja, R. Grunow, F. Sidikou, L. Bonte, S. Breurec, M. Damian, B. M. Njanpop-Lafourcade, G. Sapriel, A. L. Page, M. Hamze, M. Henkens, G. Chowdhury, M. Mengel, J. L. Koeck, J…
CNRVC980418	F. X. Weill, D. Domman, E. Njamkepo, C. Tarr, J. Rauzier, N. Fawal, K. H. Keddy, H. Salje, S. Moore, A. K. Mukhopadhyay, R. Bercion, F. J. Luquero, A. Ngandjio, M. Dosso, E. Monakhova, B. Garin, C. Bouchier, C. Pazzani, A. Mutreja, R. Grunow, F. Sidikou, L. Bonte, S. Breurec, M. Damian, B. M. Njanpop-Lafourcade, G. Sapriel, A. L. Page, M. Hamze, M. Henkens, G. Chowdhury, M. Mengel, J. L. Koeck, J…
CNRVC980420	F. X. Weill, D. Domman, E. Njamkepo, C. Tarr, J. Rauzier, N. Fawal, K. H. Keddy, H. Salje, S. Moore, A. K. Mukhopadhyay, R. Bercion, F. J. Luquero, A. Ngandjio, M. Dosso, E. Monakhova, B. Garin, C. Bouchier, C. Pazzani, A. Mutreja, R. Grunow, F. Sidikou, L. Bonte, S. Breurec, M. Damian, B. M. Njanpop-Lafourcade, G. Sapriel, A. L. Page, M. Hamze, M. Henkens, G. Chowdhury, M. Mengel, J. L. Koeck, J…
CNRVC980421	F. X. Weill, D. Domman, E. Njamkepo, C. Tarr, J. Rauzier, N. Fawal, K. H. Keddy, H. Salje, S. Moore, A. K. Mukhopadhyay, R. Bercion, F. J. Luquero, A. Ngandjio, M. Dosso, E. Monakhova, B. Garin, C. Bouchier, C. Pazzani, A. Mutreja, R. Grunow, F. Sidikou, L. Bonte, S. Breurec, M. Damian, B. M. Njanpop-Lafourcade, G. Sapriel, A. L. Page, M. Hamze, M. Henkens, G. Chowdhury, M. Mengel, J. L. Koeck, J…
CNRVC990002	F. X. Weill, D. Domman, E. Njamkepo, C. Tarr, J. Rauzier, N. Fawal, K. H. Keddy, H. Salje, S. Moore, A. K. Mukhopadhyay, R. Bercion, F. J. Luquero, A. Ngandjio, M. Dosso, E. Monakhova, B. Garin, C. Bouchier, C. Pazzani, A. Mutreja, R. Grunow, F. Sidikou, L. Bonte, S. Breurec, M. Damian, B. M. Njanpop-Lafourcade, G. Sapriel, A. L. Page, M. Hamze, M. Henkens, G. Chowdhury, M. Mengel, J. L. Koeck, J…
CNRVC990015	F. X. Weill, D. Domman, E. Njamkepo, C. Tarr, J. Rauzier, N. Fawal, K. H. Keddy, H. Salje, S. Moore, A. K. Mukhopadhyay, R. Bercion, F. J. Luquero, A. Ngandjio, M. Dosso, E. Monakhova, B. Garin, C. Bouchier, C. Pazzani, A. Mutreja, R. Grunow, F. Sidikou, L. Bonte, S. Breurec, M. Damian, B. M. Njanpop-Lafourcade, G. Sapriel, A. L. Page, M. Hamze, M. Henkens, G. Chowdhury, M. Mengel, J. L. Koeck, J…
CNRVC990019	F. X. Weill, D. Domman, E. Njamkepo, C. Tarr, J. Rauzier, N. Fawal, K. H. Keddy, H. Salje, S. Moore, A. K. Mukhopadhyay, R. Bercion, F. J. Luquero, A. Ngandjio, M. Dosso, E. Monakhova, B. Garin, C. Bouchier, C. Pazzani, A. Mutreja, R. Grunow, F. Sidikou, L. Bonte, S. Breurec, M. Damian, B. M. Njanpop-Lafourcade, G. Sapriel, A. L. Page, M. Hamze, M. Henkens, G. Chowdhury, M. Mengel, J. L. Koeck, J…
CNRVC990038	F. X. Weill, D. Domman, E. Njamkepo, C. Tarr, J. Rauzier, N. Fawal, K. H. Keddy, H. Salje, S. Moore, A. K. Mukhopadhyay, R. Bercion, F. J. Luquero, A. Ngandjio, M. Dosso, E. Monakhova, B. Garin, C. Bouchier, C. Pazzani, A. Mutreja, R. Grunow, F. Sidikou, L. Bonte, S. Breurec, M. Damian, B. M. Njanpop-Lafourcade, G. Sapriel, A. L. Page, M. Hamze, M. Henkens, G. Chowdhury, M. Mengel, J. L. Koeck, J…
CNRVC990039	F. X. Weill, D. Domman, E. Njamkepo, C. Tarr, J. Rauzier, N. Fawal, K. H. Keddy, H. Salje, S. Moore, A. K. Mukhopadhyay, R. Bercion, F. J. Luquero, A. Ngandjio, M. Dosso, E. Monakhova, B. Garin, C. Bouchier, C. Pazzani, A. Mutreja, R. Grunow, F. Sidikou, L. Bonte, S. Breurec, M. Damian, B. M. Njanpop-Lafourcade, G. Sapriel, A. L. Page, M. Hamze, M. Henkens, G. Chowdhury, M. Mengel, J. L. Koeck, J…
CNRVC990078	F. X. Weill, D. Domman, E. Njamkepo, C. Tarr, J. Rauzier, N. Fawal, K. H. Keddy, H. Salje, S. Moore, A. K. Mukhopadhyay, R. Bercion, F. J. Luquero, A. Ngandjio, M. Dosso, E. Monakhova, B. Garin, C. Bouchier, C. Pazzani, A. Mutreja, R. Grunow, F. Sidikou, L. Bonte, S. Breurec, M. Damian, B. M. Njanpop-Lafourcade, G. Sapriel, A. L. Page, M. Hamze, M. Henkens, G. Chowdhury, M. Mengel, J. L. Koeck, J…
CNRVC990194	F. X. Weill, D. Domman, E. Njamkepo, C. Tarr, J. Rauzier, N. Fawal, K. H. Keddy, H. Salje, S. Moore, A. K. Mukhopadhyay, R. Bercion, F. J. Luquero, A. Ngandjio, M. Dosso, E. Monakhova, B. Garin, C. Bouchier, C. Pazzani, A. Mutreja, R. Grunow, F. Sidikou, L. Bonte, S. Breurec, M. Damian, B. M. Njanpop-Lafourcade, G. Sapriel, A. L. Page, M. Hamze, M. Henkens, G. Chowdhury, M. Mengel, J. L. Koeck, J…
CNRVC990209	F. X. Weill, D. Domman, E. Njamkepo, C. Tarr, J. Rauzier, N. Fawal, K. H. Keddy, H. Salje, S. Moore, A. K. Mukhopadhyay, R. Bercion, F. J. Luquero, A. Ngandjio, M. Dosso, E. Monakhova, B. Garin, C. Bouchier, C. Pazzani, A. Mutreja, R. Grunow, F. Sidikou, L. Bonte, S. Breurec, M. Damian, B. M. Njanpop-Lafourcade, G. Sapriel, A. L. Page, M. Hamze, M. Henkens, G. Chowdhury, M. Mengel, J. L. Koeck, J…
CNRVC990234	F. X. Weill, D. Domman, E. Njamkepo, C. Tarr, J. Rauzier, N. Fawal, K. H. Keddy, H. Salje, S. Moore, A. K. Mukhopadhyay, R. Bercion, F. J. Luquero, A. Ngandjio, M. Dosso, E. Monakhova, B. Garin, C. Bouchier, C. Pazzani, A. Mutreja, R. Grunow, F. Sidikou, L. Bonte, S. Breurec, M. Damian, B. M. Njanpop-Lafourcade, G. Sapriel, A. L. Page, M. Hamze, M. Henkens, G. Chowdhury, M. Mengel, J. L. Koeck, J…
CNRVC990256	F. X. Weill, D. Domman, E. Njamkepo, C. Tarr, J. Rauzier, N. Fawal, K. H. Keddy, H. Salje, S. Moore, A. K. Mukhopadhyay, R. Bercion, F. J. Luquero, A. Ngandjio, M. Dosso, E. Monakhova, B. Garin, C. Bouchier, C. Pazzani, A. Mutreja, R. Grunow, F. Sidikou, L. Bonte, S. Breurec, M. Damian, B. M. Njanpop-Lafourcade, G. Sapriel, A. L. Page, M. Hamze, M. Henkens, G. Chowdhury, M. Mengel, J. L. Koeck, J…
CNRVC990298	F. X. Weill, D. Domman, E. Njamkepo, C. Tarr, J. Rauzier, N. Fawal, K. H. Keddy, H. Salje, S. Moore, A. K. Mukhopadhyay, R. Bercion, F. J. Luquero, A. Ngandjio, M. Dosso, E. Monakhova, B. Garin, C. Bouchier, C. Pazzani, A. Mutreja, R. Grunow, F. Sidikou, L. Bonte, S. Breurec, M. Damian, B. M. Njanpop-Lafourcade, G. Sapriel, A. L. Page, M. Hamze, M. Henkens, G. Chowdhury, M. Mengel, J. L. Koeck, J…
CNRVC990299	F. X. Weill, D. Domman, E. Njamkepo, C. Tarr, J. Rauzier, N. Fawal, K. H. Keddy, H. Salje, S. Moore, A. K. Mukhopadhyay, R. Bercion, F. J. Luquero, A. Ngandjio, M. Dosso, E. Monakhova, B. Garin, C. Bouchier, C. Pazzani, A. Mutreja, R. Grunow, F. Sidikou, L. Bonte, S. Breurec, M. Damian, B. M. Njanpop-Lafourcade, G. Sapriel, A. L. Page, M. Hamze, M. Henkens, G. Chowdhury, M. Mengel, J. L. Koeck, J…
CNRVC990329	F. X. Weill, D. Domman, E. Njamkepo, C. Tarr, J. Rauzier, N. Fawal, K. H. Keddy, H. Salje, S. Moore, A. K. Mukhopadhyay, R. Bercion, F. J. Luquero, A. Ngandjio, M. Dosso, E. Monakhova, B. Garin, C. Bouchier, C. Pazzani, A. Mutreja, R. Grunow, F. Sidikou, L. Bonte, S. Breurec, M. Damian, B. M. Njanpop-Lafourcade, G. Sapriel, A. L. Page, M. Hamze, M. Henkens, G. Chowdhury, M. Mengel, J. L. Koeck, J…
CP1038	L. S. Katz, A. Petkau, J. Beaulaurier, S. Tyler, E. S. Antonova, M. A. Turnsek, Y. Guo, S. Wang, E. E. Paxinos, F. Orata, L. M. Gladney, S. Stroika, J. P. Folster, L. Rowe, M. M. Freeman, N. Knox, M. Frace, J. Boncy, M. Graham, B. K. Hammer, Y. Boucher, A. Bashir, W. P. Hanage, G. V. Domselaar, and C. L. Tarra, mBio 4: e00398-13, 2013.
CP1040	SRR227307
CP1041	L. S. Katz, A. Petkau, J. Beaulaurier, S. Tyler, E. S. Antonova, M. A. Turnsek, Y. Guo, S. Wang, E. E. Paxinos, F. Orata, L. M. Gladney, S. Stroika, J. P. Folster, L. Rowe, M. M. Freeman, N. Knox, M. Frace, J. Boncy, M. Graham, B. K. Hammer, Y. Boucher, A. Bashir, W. P. Hanage, G. V. Domselaar, and C. L. Tarra, mBio 4: e00398-13, 2013.
CP1042	L. S. Katz, A. Petkau, J. Beaulaurier, S. Tyler, E. S. Antonova, M. A. Turnsek, Y. Guo, S. Wang, E. E. Paxinos, F. Orata, L. M. Gladney, S. Stroika, J. P. Folster, L. Rowe, M. M. Freeman, N. Knox, M. Frace, J. Boncy, M. Graham, B. K. Hammer, Y. Boucher, A. Bashir, W. P. Hanage, G. V. Domselaar, and C. L. Tarra, mBio 4: e00398-13, 2013.
CP1048	L. S. Katz, A. Petkau, J. Beaulaurier, S. Tyler, E. S. Antonova, M. A. Turnsek, Y. Guo, S. Wang, E. E. Paxinos, F. Orata, L. M. Gladney, S. Stroika, J. P. Folster, L. Rowe, M. M. Freeman, N. Knox, M. Frace, J. Boncy, M. Graham, B. K. Hammer, Y. Boucher, A. Bashir, W. P. Hanage, G. V. Domselaar, and C. L. Tarra, mBio 4: e00398-13, 2013.
CP1050	L. S. Katz, A. Petkau, J. Beaulaurier, S. Tyler, E. S. Antonova, M. A. Turnsek, Y. Guo, S. Wang, E. E. Paxinos, F. Orata, L. M. Gladney, S. Stroika, J. P. Folster, L. Rowe, M. M. Freeman, N. Knox, M. Frace, J. Boncy, M. Graham, B. K. Hammer, Y. Boucher, A. Bashir, W. P. Hanage, G. V. Domselaar, and C. L. Tarra, mBio 4: e00398-13, 2013.
D118-CDC	Didelot, B. Pang, Z. Zhou, A. McCann, P. Ni, D. Li, M. Achtman, and B. Kan, PLoS Genet 11:e1005072, 2015.
EM1626	SRR491153
F11D4	M. A. Shah, A. Mutreja, N. Thomson, S. Baker, J. Parkhill, G. Dougan, H. Bokhari, and B. W. Wren, Emerg Infect Dis 20: 13-20, 2014.
F12D1	M. A. Shah, A. Mutreja, N. Thomson, S. Baker, J. Parkhill, G. Dougan, H. Bokhari, and B. W. Wren, Emerg Infect Dis 20: 13-20, 2014.
F135	F. X. Weill, D. Domman, E. Njamkepo, C. Tarr, J. Rauzier, N. Fawal, K. H. Keddy, H. Salje, S. Moore, A. K. Mukhopadhyay, R. Bercion, F. J. Luquero, A. Ngandjio, M. Dosso, E. Monakhova, B. Garin, C. Bouchier, C. Pazzani, A. Mutreja, R. Grunow, F. Sidikou, L. Bonte, S. Breurec, M. Damian, B. M. Njanpop-Lafourcade, G. Sapriel, A. L. Page, M. Hamze, M. Henkens, G. Chowdhury, M. Mengel, J. L. Koeck, J…
F1393	F. X. Weill, D. Domman, E. Njamkepo, C. Tarr, J. Rauzier, N. Fawal, K. H. Keddy, H. Salje, S. Moore, A. K. Mukhopadhyay, R. Bercion, F. J. Luquero, A. Ngandjio, M. Dosso, E. Monakhova, B. Garin, C. Bouchier, C. Pazzani, A. Mutreja, R. Grunow, F. Sidikou, L. Bonte, S. Breurec, M. Damian, B. M. Njanpop-Lafourcade, G. Sapriel, A. L. Page, M. Hamze, M. Henkens, G. Chowdhury, M. Mengel, J. L. Koeck, J…
F14KPD3	M. A. Shah, A. Mutreja, N. Thomson, S. Baker, J. Parkhill, G. Dougan, H. Bokhari, and B. W. Wren, Emerg Infect Dis 20: 13-20, 2014.
F15KTH7	M. A. Shah, A. Mutreja, N. Thomson, S. Baker, J. Parkhill, G. Dougan, H. Bokhari, and B. W. Wren, Emerg Infect Dis 20: 13-20, 2014.
F16KTH6	M. A. Shah, A. Mutreja, N. Thomson, S. Baker, J. Parkhill, G. Dougan, H. Bokhari, and B. W. Wren, Emerg Infect Dis 20: 13-20, 2014.
F17KTH4	M. A. Shah, A. Mutreja, N. Thomson, S. Baker, J. Parkhill, G. Dougan, H. Bokhari, and B. W. Wren, Emerg Infect Dis 20: 13-20, 2014.
F18KTH3	M. A. Shah, A. Mutreja, N. Thomson, S. Baker, J. Parkhill, G. Dougan, H. Bokhari, and B. W. Wren, Emerg Infect Dis 20: 13-20, 2014.
F19KTH2	M. A. Shah, A. Mutreja, N. Thomson, S. Baker, J. Parkhill, G. Dougan, H. Bokhari, and B. W. Wren, Emerg Infect Dis 20: 13-20, 2014.
F1DN4	M. A. Shah, A. Mutreja, N. Thomson, S. Baker, J. Parkhill, G. Dougan, H. Bokhari, and B. W. Wren, Emerg Infect Dis 20: 13-20, 2014.
F2D59	M. A. Shah, A. Mutreja, N. Thomson, S. Baker, J. Parkhill, G. Dougan, H. Bokhari, and B. W. Wren, Emerg Infect Dis 20: 13-20, 2014.
F3397	F. X. Weill, D. Domman, E. Njamkepo, C. Tarr, J. Rauzier, N. Fawal, K. H. Keddy, H. Salje, S. Moore, A. K. Mukhopadhyay, R. Bercion, F. J. Luquero, A. Ngandjio, M. Dosso, E. Monakhova, B. Garin, C. Bouchier, C. Pazzani, A. Mutreja, R. Grunow, F. Sidikou, L. Bonte, S. Breurec, M. Damian, B. M. Njanpop-Lafourcade, G. Sapriel, A. L. Page, M. Hamze, M. Henkens, G. Chowdhury, M. Mengel, J. L. Koeck, J…
F3403	F. X. Weill, D. Domman, E. Njamkepo, C. Tarr, J. Rauzier, N. Fawal, K. H. Keddy, H. Salje, S. Moore, A. K. Mukhopadhyay, R. Bercion, F. J. Luquero, A. Ngandjio, M. Dosso, E. Monakhova, B. Garin, C. Bouchier, C. Pazzani, A. Mutreja, R. Grunow, F. Sidikou, L. Bonte, S. Breurec, M. Damian, B. M. Njanpop-Lafourcade, G. Sapriel, A. L. Page, M. Hamze, M. Henkens, G. Chowdhury, M. Mengel, J. L. Koeck, J…
F3835	F. X. Weill, D. Domman, E. Njamkepo, C. Tarr, J. Rauzier, N. Fawal, K. H. Keddy, H. Salje, S. Moore, A. K. Mukhopadhyay, R. Bercion, F. J. Luquero, A. Ngandjio, M. Dosso, E. Monakhova, B. Garin, C. Bouchier, C. Pazzani, A. Mutreja, R. Grunow, F. Sidikou, L. Bonte, S. Breurec, M. Damian, B. M. Njanpop-Lafourcade, G. Sapriel, A. L. Page, M. Hamze, M. Henkens, G. Chowdhury, M. Mengel, J. L. Koeck, J…
F4169	F. X. Weill, D. Domman, E. Njamkepo, C. Tarr, J. Rauzier, N. Fawal, K. H. Keddy, H. Salje, S. Moore, A. K. Mukhopadhyay, R. Bercion, F. J. Luquero, A. Ngandjio, M. Dosso, E. Monakhova, B. Garin, C. Bouchier, C. Pazzani, A. Mutreja, R. Grunow, F. Sidikou, L. Bonte, S. Breurec, M. Damian, B. M. Njanpop-Lafourcade, G. Sapriel, A. L. Page, M. Hamze, M. Henkens, G. Chowdhury, M. Mengel, J. L. Koeck, J…
F4170	F. X. Weill, D. Domman, E. Njamkepo, C. Tarr, J. Rauzier, N. Fawal, K. H. Keddy, H. Salje, S. Moore, A. K. Mukhopadhyay, R. Bercion, F. J. Luquero, A. Ngandjio, M. Dosso, E. Monakhova, B. Garin, C. Bouchier, C. Pazzani, A. Mutreja, R. Grunow, F. Sidikou, L. Bonte, S. Breurec, M. Damian, B. M. Njanpop-Lafourcade, G. Sapriel, A. L. Page, M. Hamze, M. Henkens, G. Chowdhury, M. Mengel, J. L. Koeck, J…
F4D48	M. A. Shah, A. Mutreja, N. Thomson, S. Baker, J. Parkhill, G. Dougan, H. Bokhari, and B. W. Wren, Emerg Infect Dis 20: 13-20, 2014.
F5096	F. X. Weill, D. Domman, E. Njamkepo, C. Tarr, J. Rauzier, N. Fawal, K. H. Keddy, H. Salje, S. Moore, A. K. Mukhopadhyay, R. Bercion, F. J. Luquero, A. Ngandjio, M. Dosso, E. Monakhova, B. Garin, C. Bouchier, C. Pazzani, A. Mutreja, R. Grunow, F. Sidikou, L. Bonte, S. Breurec, M. Damian, B. M. Njanpop-Lafourcade, G. Sapriel, A. L. Page, M. Hamze, M. Henkens, G. Chowdhury, M. Mengel, J. L. Koeck, J…
F5097	F. X. Weill, D. Domman, E. Njamkepo, C. Tarr, J. Rauzier, N. Fawal, K. H. Keddy, H. Salje, S. Moore, A. K. Mukhopadhyay, R. Bercion, F. J. Luquero, A. Ngandjio, M. Dosso, E. Monakhova, B. Garin, C. Bouchier, C. Pazzani, A. Mutreja, R. Grunow, F. Sidikou, L. Bonte, S. Breurec, M. Damian, B. M. Njanpop-Lafourcade, G. Sapriel, A. L. Page, M. Hamze, M. Henkens, G. Chowdhury, M. Mengel, J. L. Koeck, J…
F5144	F. X. Weill, D. Domman, E. Njamkepo, C. Tarr, J. Rauzier, N. Fawal, K. H. Keddy, H. Salje, S. Moore, A. K. Mukhopadhyay, R. Bercion, F. J. Luquero, A. Ngandjio, M. Dosso, E. Monakhova, B. Garin, C. Bouchier, C. Pazzani, A. Mutreja, R. Grunow, F. Sidikou, L. Bonte, S. Breurec, M. Damian, B. M. Njanpop-Lafourcade, G. Sapriel, A. L. Page, M. Hamze, M. Henkens, G. Chowdhury, M. Mengel, J. L. Koeck, J…
F5149	F. X. Weill, D. Domman, E. Njamkepo, C. Tarr, J. Rauzier, N. Fawal, K. H. Keddy, H. Salje, S. Moore, A. K. Mukhopadhyay, R. Bercion, F. J. Luquero, A. Ngandjio, M. Dosso, E. Monakhova, B. Garin, C. Bouchier, C. Pazzani, A. Mutreja, R. Grunow, F. Sidikou, L. Bonte, S. Breurec, M. Damian, B. M. Njanpop-Lafourcade, G. Sapriel, A. L. Page, M. Hamze, M. Henkens, G. Chowdhury, M. Mengel, J. L. Koeck, J…
F5197	F. X. Weill, D. Domman, E. Njamkepo, C. Tarr, J. Rauzier, N. Fawal, K. H. Keddy, H. Salje, S. Moore, A. K. Mukhopadhyay, R. Bercion, F. J. Luquero, A. Ngandjio, M. Dosso, E. Monakhova, B. Garin, C. Bouchier, C. Pazzani, A. Mutreja, R. Grunow, F. Sidikou, L. Bonte, S. Breurec, M. Damian, B. M. Njanpop-Lafourcade, G. Sapriel, A. L. Page, M. Hamze, M. Henkens, G. Chowdhury, M. Mengel, J. L. Koeck, J…
F5198	F. X. Weill, D. Domman, E. Njamkepo, C. Tarr, J. Rauzier, N. Fawal, K. H. Keddy, H. Salje, S. Moore, A. K. Mukhopadhyay, R. Bercion, F. J. Luquero, A. Ngandjio, M. Dosso, E. Monakhova, B. Garin, C. Bouchier, C. Pazzani, A. Mutreja, R. Grunow, F. Sidikou, L. Bonte, S. Breurec, M. Damian, B. M. Njanpop-Lafourcade, G. Sapriel, A. L. Page, M. Hamze, M. Henkens, G. Chowdhury, M. Mengel, J. L. Koeck, J…
F5332	F. X. Weill, D. Domman, E. Njamkepo, C. Tarr, J. Rauzier, N. Fawal, K. H. Keddy, H. Salje, S. Moore, A. K. Mukhopadhyay, R. Bercion, F. J. Luquero, A. Ngandjio, M. Dosso, E. Monakhova, B. Garin, C. Bouchier, C. Pazzani, A. Mutreja, R. Grunow, F. Sidikou, L. Bonte, S. Breurec, M. Damian, B. M. Njanpop-Lafourcade, G. Sapriel, A. L. Page, M. Hamze, M. Henkens, G. Chowdhury, M. Mengel, J. L. Koeck, J…
F5333	F. X. Weill, D. Domman, E. Njamkepo, C. Tarr, J. Rauzier, N. Fawal, K. H. Keddy, H. Salje, S. Moore, A. K. Mukhopadhyay, R. Bercion, F. J. Luquero, A. Ngandjio, M. Dosso, E. Monakhova, B. Garin, C. Bouchier, C. Pazzani, A. Mutreja, R. Grunow, F. Sidikou, L. Bonte, S. Breurec, M. Damian, B. M. Njanpop-Lafourcade, G. Sapriel, A. L. Page, M. Hamze, M. Henkens, G. Chowdhury, M. Mengel, J. L. Koeck, J…
F5D38	M. A. Shah, A. Mutreja, N. Thomson, S. Baker, J. Parkhill, G. Dougan, H. Bokhari, and B. W. Wren, Emerg Infect Dis 20: 13-20, 2014.
F7D30	M. A. Shah, A. Mutreja, N. Thomson, S. Baker, J. Parkhill, G. Dougan, H. Bokhari, and B. W. Wren, Emerg Infect Dis 20: 13-20, 2014.
F8478	F. X. Weill, D. Domman, E. Njamkepo, C. Tarr, J. Rauzier, N. Fawal, K. H. Keddy, H. Salje, S. Moore, A. K. Mukhopadhyay, R. Bercion, F. J. Luquero, A. Ngandjio, M. Dosso, E. Monakhova, B. Garin, C. Bouchier, C. Pazzani, A. Mutreja, R. Grunow, F. Sidikou, L. Bonte, S. Breurec, M. Damian, B. M. Njanpop-Lafourcade, G. Sapriel, A. L. Page, M. Hamze, M. Henkens, G. Chowdhury, M. Mengel, J. L. Koeck, J…
F8479	F. X. Weill, D. Domman, E. Njamkepo, C. Tarr, J. Rauzier, N. Fawal, K. H. Keddy, H. Salje, S. Moore, A. K. Mukhopadhyay, R. Bercion, F. J. Luquero, A. Ngandjio, M. Dosso, E. Monakhova, B. Garin, C. Bouchier, C. Pazzani, A. Mutreja, R. Grunow, F. Sidikou, L. Bonte, S. Breurec, M. Damian, B. M. Njanpop-Lafourcade, G. Sapriel, A. L. Page, M. Hamze, M. Henkens, G. Chowdhury, M. Mengel, J. L. Koeck, J…
F8D25	M. A. Shah, A. Mutreja, N. Thomson, S. Baker, J. Parkhill, G. Dougan, H. Bokhari, and B. W. Wren, Emerg Infect Dis 20: 13-20, 2014.
Gaz11	F. X. Weill, D. Domman, E. Njamkepo, C. Tarr, J. Rauzier, N. Fawal, K. H. Keddy, H. Salje, S. Moore, A. K. Mukhopadhyay, R. Bercion, F. J. Luquero, A. Ngandjio, M. Dosso, E. Monakhova, B. Garin, C. Bouchier, C. Pazzani, A. Mutreja, R. Grunow, F. Sidikou, L. Bonte, S. Breurec, M. Damian, B. M. Njanpop-Lafourcade, G. Sapriel, A. L. Page, M. Hamze, M. Henkens, G. Chowdhury, M. Mengel, J. L. Koeck, J…
Gaz2	F. X. Weill, D. Domman, E. Njamkepo, C. Tarr, J. Rauzier, N. Fawal, K. H. Keddy, H. Salje, S. Moore, A. K. Mukhopadhyay, R. Bercion, F. J. Luquero, A. Ngandjio, M. Dosso, E. Monakhova, B. Garin, C. Bouchier, C. Pazzani, A. Mutreja, R. Grunow, F. Sidikou, L. Bonte, S. Breurec, M. Damian, B. M. Njanpop-Lafourcade, G. Sapriel, A. L. Page, M. Hamze, M. Henkens, G. Chowdhury, M. Mengel, J. L. Koeck, J…
Gaz21	F. X. Weill, D. Domman, E. Njamkepo, C. Tarr, J. Rauzier, N. Fawal, K. H. Keddy, H. Salje, S. Moore, A. K. Mukhopadhyay, R. Bercion, F. J. Luquero, A. Ngandjio, M. Dosso, E. Monakhova, B. Garin, C. Bouchier, C. Pazzani, A. Mutreja, R. Grunow, F. Sidikou, L. Bonte, S. Breurec, M. Damian, B. M. Njanpop-Lafourcade, G. Sapriel, A. L. Page, M. Hamze, M. Henkens, G. Chowdhury, M. Mengel, J. L. Koeck, J…
GD196110-CDC	Didelot, B. Pang, Z. Zhou, A. McCann, P. Ni, D. Li, M. Achtman, and B. Kan, PLoS Genet 11:e1005072, 2015.
GP140	A. Mutreja, D. W. Kim, N. Thomson, T. R .Connor, J. H. Lee, S. Kariuki, N. J. Croucher, S. Y. Choi, S. R. Harris, M. Lebens, S. K. Niyogi, E. J. Kim, T. Ramamurthy, J. Chun, J. L. N. Wood, J. D Clemens, C. Czerkinsky, G. B. Nair, J. Holmgren, J. Parkhill, and G. Dougan, Nature 477: 462-465, 2011.
GP143	A. Mutreja, D. W. Kim, N. Thomson, T. R .Connor, J. H. Lee, S. Kariuki, N. J. Croucher, S. Y. Choi, S. R. Harris, M. Lebens, S. K. Niyogi, E. J. Kim, T. Ramamurthy, J. Chun, J. L. N. Wood, J. D Clemens, C. Czerkinsky, G. B. Nair, J. Holmgren, J. Parkhill, and G. Dougan, Nature 477: 462-465, 2011.
GP152	A. Mutreja, D. W. Kim, N. Thomson, T. R .Connor, J. H. Lee, S. Kariuki, N. J. Croucher, S. Y. Choi, S. R. Harris, M. Lebens, S. K. Niyogi, E. J. Kim, T. Ramamurthy, J. Chun, J. L. N. Wood, J. D Clemens, C. Czerkinsky, G. B. Nair, J. Holmgren, J. Parkhill, and G. Dougan, Nature 477: 462-465, 2011.
GP60	A. Mutreja, D. W. Kim, N. Thomson, T. R .Connor, J. H. Lee, S. Kariuki, N. J. Croucher, S. Y. Choi, S. R. Harris, M. Lebens, S. K. Niyogi, E. J. Kim, T. Ramamurthy, J. Chun, J. L. N. Wood, J. D Clemens, C. Czerkinsky, G. B. Nair, J. Holmgren, J. Parkhill, and G. Dougan, Nature 477: 462-465, 2011.
HC-22A1	L. S. Katz, A. Petkau, J. Beaulaurier, S. Tyler, E. S. Antonova, M. A. Turnsek, Y. Guo, S. Wang, E. E. Paxinos, F. Orata, L. M. Gladney, S. Stroika, J. P. Folster, L. Rowe, M. M. Freeman, N. Knox, M. Frace, J. Boncy, M. Graham, B. K. Hammer, Y. Boucher, A. Bashir, W. P. Hanage, G. V. Domselaar, and C. L. Tarra, mBio 4: e00398-13, 2013.
HC-40A1	L. S. Katz, A. Petkau, J. Beaulaurier, S. Tyler, E. S. Antonova, M. A. Turnsek, Y. Guo, S. Wang, E. E. Paxinos, F. Orata, L. M. Gladney, S. Stroika, J. P. Folster, L. Rowe, M. M. Freeman, N. Knox, M. Frace, J. Boncy, M. Graham, B. K. Hammer, Y. Boucher, A. Bashir, W. P. Hanage, G. V. Domselaar, and C. L. Tarra, mBio 4: e00398-13, 2013.
HC-68A1	L. S. Katz, A. Petkau, J. Beaulaurier, S. Tyler, E. S. Antonova, M. A. Turnsek, Y. Guo, S. Wang, E. E. Paxinos, F. Orata, L. M. Gladney, S. Stroika, J. P. Folster, L. Rowe, M. M. Freeman, N. Knox, M. Frace, J. Boncy, M. Graham, B. K. Hammer, Y. Boucher, A. Bashir, W. P. Hanage, G. V. Domselaar, and C. L. Tarra, mBio 4: e00398-13, 2013.
HCUF01	L. S. Katz, A. Petkau, J. Beaulaurier, S. Tyler, E. S. Antonova, M. A. Turnsek, Y. Guo, S. Wang, E. E. Paxinos, F. Orata, L. M. Gladney, S. Stroika, J. P. Folster, L. Rowe, M. M. Freeman, N. Knox, M. Frace, J. Boncy, M. Graham, B. K. Hammer, Y. Boucher, A. Bashir, W. P. Hanage, G. V. Domselaar, and C. L. Tarra, mBio 4: e00398-13, 2013.
IDHO1'726	A. Mutreja, D. W. Kim, N. Thomson, T. R .Connor, J. H. Lee, S. Kariuki, N. J. Croucher, S. Y. Choi, S. R. Harris, M. Lebens, S. K. Niyogi, E. J. Kim, T. Ramamurthy, J. Chun, J. L. N. Wood, J. D Clemens, C. Czerkinsky, G. B. Nair, J. Holmgren, J. Parkhill, and G. Dougan, Nature 477: 462-465, 2011.
JX1998-1306-1-CDC	Didelot, B. Pang, Z. Zhou, A. McCann, P. Ni, D. Li, M. Achtman, and B. Kan, PLoS Genet 11:e1005072, 2015.
K0107	F. X. Weill, D. Domman, E. Njamkepo, C. Tarr, J. Rauzier, N. Fawal, K. H. Keddy, H. Salje, S. Moore, A. K. Mukhopadhyay, R. Bercion, F. J. Luquero, A. Ngandjio, M. Dosso, E. Monakhova, B. Garin, C. Bouchier, C. Pazzani, A. Mutreja, R. Grunow, F. Sidikou, L. Bonte, S. Breurec, M. Damian, B. M. Njanpop-Lafourcade, G. Sapriel, A. L. Page, M. Hamze, M. Henkens, G. Chowdhury, M. Mengel, J. L. Koeck, J…
K0108	F. X. Weill, D. Domman, E. Njamkepo, C. Tarr, J. Rauzier, N. Fawal, K. H. Keddy, H. Salje, S. Moore, A. K. Mukhopadhyay, R. Bercion, F. J. Luquero, A. Ngandjio, M. Dosso, E. Monakhova, B. Garin, C. Bouchier, C. Pazzani, A. Mutreja, R. Grunow, F. Sidikou, L. Bonte, S. Breurec, M. Damian, B. M. Njanpop-Lafourcade, G. Sapriel, A. L. Page, M. Hamze, M. Henkens, G. Chowdhury, M. Mengel, J. L. Koeck, J…
K6975	F. X. Weill, D. Domman, E. Njamkepo, C. Tarr, J. Rauzier, N. Fawal, K. H. Keddy, H. Salje, S. Moore, A. K. Mukhopadhyay, R. Bercion, F. J. Luquero, A. Ngandjio, M. Dosso, E. Monakhova, B. Garin, C. Bouchier, C. Pazzani, A. Mutreja, R. Grunow, F. Sidikou, L. Bonte, S. Breurec, M. Damian, B. M. Njanpop-Lafourcade, G. Sapriel, A. L. Page, M. Hamze, M. Henkens, G. Chowdhury, M. Mengel, J. L. Koeck, J…
K6979	F. X. Weill, D. Domman, E. Njamkepo, C. Tarr, J. Rauzier, N. Fawal, K. H. Keddy, H. Salje, S. Moore, A. K. Mukhopadhyay, R. Bercion, F. J. Luquero, A. Ngandjio, M. Dosso, E. Monakhova, B. Garin, C. Bouchier, C. Pazzani, A. Mutreja, R. Grunow, F. Sidikou, L. Bonte, S. Breurec, M. Damian, B. M. Njanpop-Lafourcade, G. Sapriel, A. L. Page, M. Hamze, M. Henkens, G. Chowdhury, M. Mengel, J. L. Koeck, J…
KNC11	J. Kiiru, A. Mutreja, A. A. Mohamed, R. W. Kimani, J. Mwituria, R. O. Sanaya, J. Muyodi, G. Revathi, J. Parkhill, N. Thomson, G. Dougan, and S. Kariuki, PLoS One 8: e74829, 2013.
KNC135	J. Kiiru, A. Mutreja, A. A. Mohamed, R. W. Kimani, J. Mwituria, R. O. Sanaya, J. Muyodi, G. Revathi, J. Parkhill, N. Thomson, G. Dougan, and S. Kariuki, PLoS One 8: e74829, 2013.
KNC1420	J. Kiiru, A. Mutreja, A. A. Mohamed, R. W. Kimani, J. Mwituria, R. O. Sanaya, J. Muyodi, G. Revathi, J. Parkhill, N. Thomson, G. Dougan, and S. Kariuki, PLoS One 8: e74829, 2013.
KNC145	J. Kiiru, A. Mutreja, A. A. Mohamed, R. W. Kimani, J. Mwituria, R. O. Sanaya, J. Muyodi, G. Revathi, J. Parkhill, N. Thomson, G. Dougan, and S. Kariuki, PLoS One 8: e74829, 2013.
KNC147	J. Kiiru, A. Mutreja, A. A. Mohamed, R. W. Kimani, J. Mwituria, R. O. Sanaya, J. Muyodi, G. Revathi, J. Parkhill, N. Thomson, G. Dougan, and S. Kariuki, PLoS One 8: e74829, 2013.
KNC1509	J. Kiiru, A. Mutreja, A. A. Mohamed, R. W. Kimani, J. Mwituria, R. O. Sanaya, J. Muyodi, G. Revathi, J. Parkhill, N. Thomson, G. Dougan, and S. Kariuki, PLoS One 8: e74829, 2013.
KNC151	J. Kiiru, A. Mutreja, A. A. Mohamed, R. W. Kimani, J. Mwituria, R. O. Sanaya, J. Muyodi, G. Revathi, J. Parkhill, N. Thomson, G. Dougan, and S. Kariuki, PLoS One 8: e74829, 2013.
KNC155	J. Kiiru, A. Mutreja, A. A. Mohamed, R. W. Kimani, J. Mwituria, R. O. Sanaya, J. Muyodi, G. Revathi, J. Parkhill, N. Thomson, G. Dougan, and S. Kariuki, PLoS One 8: e74829, 2013.
KNC156	J. Kiiru, A. Mutreja, A. A. Mohamed, R. W. Kimani, J. Mwituria, R. O. Sanaya, J. Muyodi, G. Revathi, J. Parkhill, N. Thomson, G. Dougan, and S. Kariuki, PLoS One 8: e74829, 2013.
KNC157	J. Kiiru, A. Mutreja, A. A. Mohamed, R. W. Kimani, J. Mwituria, R. O. Sanaya, J. Muyodi, G. Revathi, J. Parkhill, N. Thomson, G. Dougan, and S. Kariuki, PLoS One 8: e74829, 2013.
KNC158	J. Kiiru, A. Mutreja, A. A. Mohamed, R. W. Kimani, J. Mwituria, R. O. Sanaya, J. Muyodi, G. Revathi, J. Parkhill, N. Thomson, G. Dougan, and S. Kariuki, PLoS One 8: e74829, 2013.
KNC161	J. Kiiru, A. Mutreja, A. A. Mohamed, R. W. Kimani, J. Mwituria, R. O. Sanaya, J. Muyodi, G. Revathi, J. Parkhill, N. Thomson, G. Dougan, and S. Kariuki, PLoS One 8: e74829, 2013.
KNC1709	J. Kiiru, A. Mutreja, A. A. Mohamed, R. W. Kimani, J. Mwituria, R. O. Sanaya, J. Muyodi, G. Revathi, J. Parkhill, N. Thomson, G. Dougan, and S. Kariuki, PLoS One 8: e74829, 2013.
KNC1888	J. Kiiru, A. Mutreja, A. A. Mohamed, R. W. Kimani, J. Mwituria, R. O. Sanaya, J. Muyodi, G. Revathi, J. Parkhill, N. Thomson, G. Dougan, and S. Kariuki, PLoS One 8: e74829, 2013.
KNC206	J. Kiiru, A. Mutreja, A. A. Mohamed, R. W. Kimani, J. Mwituria, R. O. Sanaya, J. Muyodi, G. Revathi, J. Parkhill, N. Thomson, G. Dougan, and S. Kariuki, PLoS One 8: e74829, 2013.
KNC233	J. Kiiru, A. Mutreja, A. A. Mohamed, R. W. Kimani, J. Mwituria, R. O. Sanaya, J. Muyodi, G. Revathi, J. Parkhill, N. Thomson, G. Dougan, and S. Kariuki, PLoS One 8: e74829, 2013.
KNC56	J. Kiiru, A. Mutreja, A. A. Mohamed, R. W. Kimani, J. Mwituria, R. O. Sanaya, J. Muyodi, G. Revathi, J. Parkhill, N. Thomson, G. Dougan, and S. Kariuki, PLoS One 8: e74829, 2013.
KNC8572	J. Kiiru, A. Mutreja, A. A. Mohamed, R. W. Kimani, J. Mwituria, R. O. Sanaya, J. Muyodi, G. Revathi, J. Parkhill, N. Thomson, G. Dougan, and S. Kariuki, PLoS One 8: e74829, 2013.
KNC8669	J. Kiiru, A. Mutreja, A. A. Mohamed, R. W. Kimani, J. Mwituria, R. O. Sanaya, J. Muyodi, G. Revathi, J. Parkhill, N. Thomson, G. Dougan, and S. Kariuki, PLoS One 8: e74829, 2013.
KNC8673	J. Kiiru, A. Mutreja, A. A. Mohamed, R. W. Kimani, J. Mwituria, R. O. Sanaya, J. Muyodi, G. Revathi, J. Parkhill, N. Thomson, G. Dougan, and S. Kariuki, PLoS One 8: e74829, 2013.
KNC8675	J. Kiiru, A. Mutreja, A. A. Mohamed, R. W. Kimani, J. Mwituria, R. O. Sanaya, J. Muyodi, G. Revathi, J. Parkhill, N. Thomson, G. Dougan, and S. Kariuki, PLoS One 8: e74829, 2013.
KNC8678	J. Kiiru, A. Mutreja, A. A. Mohamed, R. W. Kimani, J. Mwituria, R. O. Sanaya, J. Muyodi, G. Revathi, J. Parkhill, N. Thomson, G. Dougan, and S. Kariuki, PLoS One 8: e74829, 2013.
KNC8679	J. Kiiru, A. Mutreja, A. A. Mohamed, R. W. Kimani, J. Mwituria, R. O. Sanaya, J. Muyodi, G. Revathi, J. Parkhill, N. Thomson, G. Dougan, and S. Kariuki, PLoS One 8: e74829, 2013.
KNC8880	J. Kiiru, A. Mutreja, A. A. Mohamed, R. W. Kimani, J. Mwituria, R. O. Sanaya, J. Muyodi, G. Revathi, J. Parkhill, N. Thomson, G. Dougan, and S. Kariuki, PLoS One 8: e74829, 2013.
KNC8885	J. Kiiru, A. Mutreja, A. A. Mohamed, R. W. Kimani, J. Mwituria, R. O. Sanaya, J. Muyodi, G. Revathi, J. Parkhill, N. Thomson, G. Dougan, and S. Kariuki, PLoS One 8: e74829, 2013.
KNC8889	J. Kiiru, A. Mutreja, A. A. Mohamed, R. W. Kimani, J. Mwituria, R. O. Sanaya, J. Muyodi, G. Revathi, J. Parkhill, N. Thomson, G. Dougan, and S. Kariuki, PLoS One 8: e74829, 2013.
KNE11B	J. Kiiru, A. Mutreja, A. A. Mohamed, R. W. Kimani, J. Mwituria, R. O. Sanaya, J. Muyodi, G. Revathi, J. Parkhill, N. Thomson, G. Dougan, and S. Kariuki, PLoS One 8: e74829, 2013.
KNE134	J. Kiiru, A. Mutreja, A. A. Mohamed, R. W. Kimani, J. Mwituria, R. O. Sanaya, J. Muyodi, G. Revathi, J. Parkhill, N. Thomson, G. Dougan, and S. Kariuki, PLoS One 8: e74829, 2013.
KNE134B	J. Kiiru, A. Mutreja, A. A. Mohamed, R. W. Kimani, J. Mwituria, R. O. Sanaya, J. Muyodi, G. Revathi, J. Parkhill, N. Thomson, G. Dougan, and S. Kariuki, PLoS One 8: e74829, 2013.
KNE168	J. Kiiru, A. Mutreja, A. A. Mohamed, R. W. Kimani, J. Mwituria, R. O. Sanaya, J. Muyodi, G. Revathi, J. Parkhill, N. Thomson, G. Dougan, and S. Kariuki, PLoS One 8: e74829, 2013.
KNE170	J. Kiiru, A. Mutreja, A. A. Mohamed, R. W. Kimani, J. Mwituria, R. O. Sanaya, J. Muyodi, G. Revathi, J. Parkhill, N. Thomson, G. Dougan, and S. Kariuki, PLoS One 8: e74829, 2013.
KNE3C	J. Kiiru, A. Mutreja, A. A. Mohamed, R. W. Kimani, J. Mwituria, R. O. Sanaya, J. Muyodi, G. Revathi, J. Parkhill, N. Thomson, G. Dougan, and S. Kariuki, PLoS One 8: e74829, 2013.
KNE3G	J. Kiiru, A. Mutreja, A. A. Mohamed, R. W. Kimani, J. Mwituria, R. O. Sanaya, J. Muyodi, G. Revathi, J. Parkhill, N. Thomson, G. Dougan, and S. Kariuki, PLoS One 8: e74829, 2013.
KNEXC	J. Kiiru, A. Mutreja, A. A. Mohamed, R. W. Kimani, J. Mwituria, R. O. Sanaya, J. Muyodi, G. Revathi, J. Parkhill, N. Thomson, G. Dougan, and S. Kariuki, PLoS One 8: e74829, 2013.
KNEXXH	J. Kiiru, A. Mutreja, A. A. Mohamed, R. W. Kimani, J. Mwituria, R. O. Sanaya, J. Muyodi, G. Revathi, J. Parkhill, N. Thomson, G. Dougan, and S. Kariuki, PLoS One 8: e74829, 2013.
L1	F. X. Weill, D. Domman, E. Njamkepo, C. Tarr, J. Rauzier, N. Fawal, K. H. Keddy, H. Salje, S. Moore, A. K. Mukhopadhyay, R. Bercion, F. J. Luquero, A. Ngandjio, M. Dosso, E. Monakhova, B. Garin, C. Bouchier, C. Pazzani, A. Mutreja, R. Grunow, F. Sidikou, L. Bonte, S. Breurec, M. Damian, B. M. Njanpop-Lafourcade, G. Sapriel, A. L. Page, M. Hamze, M. Henkens, G. Chowdhury, M. Mengel, J. L. Koeck, J…
L174	F. X. Weill, D. Domman, E. Njamkepo, C. Tarr, J. Rauzier, N. Fawal, K. H. Keddy, H. Salje, S. Moore, A. K. Mukhopadhyay, R. Bercion, F. J. Luquero, A. Ngandjio, M. Dosso, E. Monakhova, B. Garin, C. Bouchier, C. Pazzani, A. Mutreja, R. Grunow, F. Sidikou, L. Bonte, S. Breurec, M. Damian, B. M. Njanpop-Lafourcade, G. Sapriel, A. L. Page, M. Hamze, M. Henkens, G. Chowdhury, M. Mengel, J. L. Koeck, J…
L184	F. X. Weill, D. Domman, E. Njamkepo, C. Tarr, J. Rauzier, N. Fawal, K. H. Keddy, H. Salje, S. Moore, A. K. Mukhopadhyay, R. Bercion, F. J. Luquero, A. Ngandjio, M. Dosso, E. Monakhova, B. Garin, C. Bouchier, C. Pazzani, A. Mutreja, R. Grunow, F. Sidikou, L. Bonte, S. Breurec, M. Damian, B. M. Njanpop-Lafourcade, G. Sapriel, A. L. Page, M. Hamze, M. Henkens, G. Chowdhury, M. Mengel, J. L. Koeck, J…
L193	F. X. Weill, D. Domman, E. Njamkepo, C. Tarr, J. Rauzier, N. Fawal, K. H. Keddy, H. Salje, S. Moore, A. K. Mukhopadhyay, R. Bercion, F. J. Luquero, A. Ngandjio, M. Dosso, E. Monakhova, B. Garin, C. Bouchier, C. Pazzani, A. Mutreja, R. Grunow, F. Sidikou, L. Bonte, S. Breurec, M. Damian, B. M. Njanpop-Lafourcade, G. Sapriel, A. L. Page, M. Hamze, M. Henkens, G. Chowdhury, M. Mengel, J. L. Koeck, J…
L198	F. X. Weill, D. Domman, E. Njamkepo, C. Tarr, J. Rauzier, N. Fawal, K. H. Keddy, H. Salje, S. Moore, A. K. Mukhopadhyay, R. Bercion, F. J. Luquero, A. Ngandjio, M. Dosso, E. Monakhova, B. Garin, C. Bouchier, C. Pazzani, A. Mutreja, R. Grunow, F. Sidikou, L. Bonte, S. Breurec, M. Damian, B. M. Njanpop-Lafourcade, G. Sapriel, A. L. Page, M. Hamze, M. Henkens, G. Chowdhury, M. Mengel, J. L. Koeck, J…
L201	F. X. Weill, D. Domman, E. Njamkepo, C. Tarr, J. Rauzier, N. Fawal, K. H. Keddy, H. Salje, S. Moore, A. K. Mukhopadhyay, R. Bercion, F. J. Luquero, A. Ngandjio, M. Dosso, E. Monakhova, B. Garin, C. Bouchier, C. Pazzani, A. Mutreja, R. Grunow, F. Sidikou, L. Bonte, S. Breurec, M. Damian, B. M. Njanpop-Lafourcade, G. Sapriel, A. L. Page, M. Hamze, M. Henkens, G. Chowdhury, M. Mengel, J. L. Koeck, J…
L204	F. X. Weill, D. Domman, E. Njamkepo, C. Tarr, J. Rauzier, N. Fawal, K. H. Keddy, H. Salje, S. Moore, A. K. Mukhopadhyay, R. Bercion, F. J. Luquero, A. Ngandjio, M. Dosso, E. Monakhova, B. Garin, C. Bouchier, C. Pazzani, A. Mutreja, R. Grunow, F. Sidikou, L. Bonte, S. Breurec, M. Damian, B. M. Njanpop-Lafourcade, G. Sapriel, A. L. Page, M. Hamze, M. Henkens, G. Chowdhury, M. Mengel, J. L. Koeck, J…
L211	F. X. Weill, D. Domman, E. Njamkepo, C. Tarr, J. Rauzier, N. Fawal, K. H. Keddy, H. Salje, S. Moore, A. K. Mukhopadhyay, R. Bercion, F. J. Luquero, A. Ngandjio, M. Dosso, E. Monakhova, B. Garin, C. Bouchier, C. Pazzani, A. Mutreja, R. Grunow, F. Sidikou, L. Bonte, S. Breurec, M. Damian, B. M. Njanpop-Lafourcade, G. Sapriel, A. L. Page, M. Hamze, M. Henkens, G. Chowdhury, M. Mengel, J. L. Koeck, J…
L233	F. X. Weill, D. Domman, E. Njamkepo, C. Tarr, J. Rauzier, N. Fawal, K. H. Keddy, H. Salje, S. Moore, A. K. Mukhopadhyay, R. Bercion, F. J. Luquero, A. Ngandjio, M. Dosso, E. Monakhova, B. Garin, C. Bouchier, C. Pazzani, A. Mutreja, R. Grunow, F. Sidikou, L. Bonte, S. Breurec, M. Damian, B. M. Njanpop-Lafourcade, G. Sapriel, A. L. Page, M. Hamze, M. Henkens, G. Chowdhury, M. Mengel, J. L. Koeck, J…
L237	F. X. Weill, D. Domman, E. Njamkepo, C. Tarr, J. Rauzier, N. Fawal, K. H. Keddy, H. Salje, S. Moore, A. K. Mukhopadhyay, R. Bercion, F. J. Luquero, A. Ngandjio, M. Dosso, E. Monakhova, B. Garin, C. Bouchier, C. Pazzani, A. Mutreja, R. Grunow, F. Sidikou, L. Bonte, S. Breurec, M. Damian, B. M. Njanpop-Lafourcade, G. Sapriel, A. L. Page, M. Hamze, M. Henkens, G. Chowdhury, M. Mengel, J. L. Koeck, J…
L254	F. X. Weill, D. Domman, E. Njamkepo, C. Tarr, J. Rauzier, N. Fawal, K. H. Keddy, H. Salje, S. Moore, A. K. Mukhopadhyay, R. Bercion, F. J. Luquero, A. Ngandjio, M. Dosso, E. Monakhova, B. Garin, C. Bouchier, C. Pazzani, A. Mutreja, R. Grunow, F. Sidikou, L. Bonte, S. Breurec, M. Damian, B. M. Njanpop-Lafourcade, G. Sapriel, A. L. Page, M. Hamze, M. Henkens, G. Chowdhury, M. Mengel, J. L. Koeck, J…
L268	F. X. Weill, D. Domman, E. Njamkepo, C. Tarr, J. Rauzier, N. Fawal, K. H. Keddy, H. Salje, S. Moore, A. K. Mukhopadhyay, R. Bercion, F. J. Luquero, A. Ngandjio, M. Dosso, E. Monakhova, B. Garin, C. Bouchier, C. Pazzani, A. Mutreja, R. Grunow, F. Sidikou, L. Bonte, S. Breurec, M. Damian, B. M. Njanpop-Lafourcade, G. Sapriel, A. L. Page, M. Hamze, M. Henkens, G. Chowdhury, M. Mengel, J. L. Koeck, J…
L273	F. X. Weill, D. Domman, E. Njamkepo, C. Tarr, J. Rauzier, N. Fawal, K. H. Keddy, H. Salje, S. Moore, A. K. Mukhopadhyay, R. Bercion, F. J. Luquero, A. Ngandjio, M. Dosso, E. Monakhova, B. Garin, C. Bouchier, C. Pazzani, A. Mutreja, R. Grunow, F. Sidikou, L. Bonte, S. Breurec, M. Damian, B. M. Njanpop-Lafourcade, G. Sapriel, A. L. Page, M. Hamze, M. Henkens, G. Chowdhury, M. Mengel, J. L. Koeck, J…
L283	F. X. Weill, D. Domman, E. Njamkepo, C. Tarr, J. Rauzier, N. Fawal, K. H. Keddy, H. Salje, S. Moore, A. K. Mukhopadhyay, R. Bercion, F. J. Luquero, A. Ngandjio, M. Dosso, E. Monakhova, B. Garin, C. Bouchier, C. Pazzani, A. Mutreja, R. Grunow, F. Sidikou, L. Bonte, S. Breurec, M. Damian, B. M. Njanpop-Lafourcade, G. Sapriel, A. L. Page, M. Hamze, M. Henkens, G. Chowdhury, M. Mengel, J. L. Koeck, J…
L284	F. X. Weill, D. Domman, E. Njamkepo, C. Tarr, J. Rauzier, N. Fawal, K. H. Keddy, H. Salje, S. Moore, A. K. Mukhopadhyay, R. Bercion, F. J. Luquero, A. Ngandjio, M. Dosso, E. Monakhova, B. Garin, C. Bouchier, C. Pazzani, A. Mutreja, R. Grunow, F. Sidikou, L. Bonte, S. Breurec, M. Damian, B. M. Njanpop-Lafourcade, G. Sapriel, A. L. Page, M. Hamze, M. Henkens, G. Chowdhury, M. Mengel, J. L. Koeck, J…
L300	F. X. Weill, D. Domman, E. Njamkepo, C. Tarr, J. Rauzier, N. Fawal, K. H. Keddy, H. Salje, S. Moore, A. K. Mukhopadhyay, R. Bercion, F. J. Luquero, A. Ngandjio, M. Dosso, E. Monakhova, B. Garin, C. Bouchier, C. Pazzani, A. Mutreja, R. Grunow, F. Sidikou, L. Bonte, S. Breurec, M. Damian, B. M. Njanpop-Lafourcade, G. Sapriel, A. L. Page, M. Hamze, M. Henkens, G. Chowdhury, M. Mengel, J. L. Koeck, J…
L310	F. X. Weill, D. Domman, E. Njamkepo, C. Tarr, J. Rauzier, N. Fawal, K. H. Keddy, H. Salje, S. Moore, A. K. Mukhopadhyay, R. Bercion, F. J. Luquero, A. Ngandjio, M. Dosso, E. Monakhova, B. Garin, C. Bouchier, C. Pazzani, A. Mutreja, R. Grunow, F. Sidikou, L. Bonte, S. Breurec, M. Damian, B. M. Njanpop-Lafourcade, G. Sapriel, A. L. Page, M. Hamze, M. Henkens, G. Chowdhury, M. Mengel, J. L. Koeck, J…
L339	F. X. Weill, D. Domman, E. Njamkepo, C. Tarr, J. Rauzier, N. Fawal, K. H. Keddy, H. Salje, S. Moore, A. K. Mukhopadhyay, R. Bercion, F. J. Luquero, A. Ngandjio, M. Dosso, E. Monakhova, B. Garin, C. Bouchier, C. Pazzani, A. Mutreja, R. Grunow, F. Sidikou, L. Bonte, S. Breurec, M. Damian, B. M. Njanpop-Lafourcade, G. Sapriel, A. L. Page, M. Hamze, M. Henkens, G. Chowdhury, M. Mengel, J. L. Koeck, J…
L342	F. X. Weill, D. Domman, E. Njamkepo, C. Tarr, J. Rauzier, N. Fawal, K. H. Keddy, H. Salje, S. Moore, A. K. Mukhopadhyay, R. Bercion, F. J. Luquero, A. Ngandjio, M. Dosso, E. Monakhova, B. Garin, C. Bouchier, C. Pazzani, A. Mutreja, R. Grunow, F. Sidikou, L. Bonte, S. Breurec, M. Damian, B. M. Njanpop-Lafourcade, G. Sapriel, A. L. Page, M. Hamze, M. Henkens, G. Chowdhury, M. Mengel, J. L. Koeck, J…
L354	F. X. Weill, D. Domman, E. Njamkepo, C. Tarr, J. Rauzier, N. Fawal, K. H. Keddy, H. Salje, S. Moore, A. K. Mukhopadhyay, R. Bercion, F. J. Luquero, A. Ngandjio, M. Dosso, E. Monakhova, B. Garin, C. Bouchier, C. Pazzani, A. Mutreja, R. Grunow, F. Sidikou, L. Bonte, S. Breurec, M. Damian, B. M. Njanpop-Lafourcade, G. Sapriel, A. L. Page, M. Hamze, M. Henkens, G. Chowdhury, M. Mengel, J. L. Koeck, J…
L363	F. X. Weill, D. Domman, E. Njamkepo, C. Tarr, J. Rauzier, N. Fawal, K. H. Keddy, H. Salje, S. Moore, A. K. Mukhopadhyay, R. Bercion, F. J. Luquero, A. Ngandjio, M. Dosso, E. Monakhova, B. Garin, C. Bouchier, C. Pazzani, A. Mutreja, R. Grunow, F. Sidikou, L. Bonte, S. Breurec, M. Damian, B. M. Njanpop-Lafourcade, G. Sapriel, A. L. Page, M. Hamze, M. Henkens, G. Chowdhury, M. Mengel, J. L. Koeck, J…
L372	F. X. Weill, D. Domman, E. Njamkepo, C. Tarr, J. Rauzier, N. Fawal, K. H. Keddy, H. Salje, S. Moore, A. K. Mukhopadhyay, R. Bercion, F. J. Luquero, A. Ngandjio, M. Dosso, E. Monakhova, B. Garin, C. Bouchier, C. Pazzani, A. Mutreja, R. Grunow, F. Sidikou, L. Bonte, S. Breurec, M. Damian, B. M. Njanpop-Lafourcade, G. Sapriel, A. L. Page, M. Hamze, M. Henkens, G. Chowdhury, M. Mengel, J. L. Koeck, J…
L377	F. X. Weill, D. Domman, E. Njamkepo, C. Tarr, J. Rauzier, N. Fawal, K. H. Keddy, H. Salje, S. Moore, A. K. Mukhopadhyay, R. Bercion, F. J. Luquero, A. Ngandjio, M. Dosso, E. Monakhova, B. Garin, C. Bouchier, C. Pazzani, A. Mutreja, R. Grunow, F. Sidikou, L. Bonte, S. Breurec, M. Damian, B. M. Njanpop-Lafourcade, G. Sapriel, A. L. Page, M. Hamze, M. Henkens, G. Chowdhury, M. Mengel, J. L. Koeck, J…
L384	F. X. Weill, D. Domman, E. Njamkepo, C. Tarr, J. Rauzier, N. Fawal, K. H. Keddy, H. Salje, S. Moore, A. K. Mukhopadhyay, R. Bercion, F. J. Luquero, A. Ngandjio, M. Dosso, E. Monakhova, B. Garin, C. Bouchier, C. Pazzani, A. Mutreja, R. Grunow, F. Sidikou, L. Bonte, S. Breurec, M. Damian, B. M. Njanpop-Lafourcade, G. Sapriel, A. L. Page, M. Hamze, M. Henkens, G. Chowdhury, M. Mengel, J. L. Koeck, J…
L387	F. X. Weill, D. Domman, E. Njamkepo, C. Tarr, J. Rauzier, N. Fawal, K. H. Keddy, H. Salje, S. Moore, A. K. Mukhopadhyay, R. Bercion, F. J. Luquero, A. Ngandjio, M. Dosso, E. Monakhova, B. Garin, C. Bouchier, C. Pazzani, A. Mutreja, R. Grunow, F. Sidikou, L. Bonte, S. Breurec, M. Damian, B. M. Njanpop-Lafourcade, G. Sapriel, A. L. Page, M. Hamze, M. Henkens, G. Chowdhury, M. Mengel, J. L. Koeck, J…
L388	F. X. Weill, D. Domman, E. Njamkepo, C. Tarr, J. Rauzier, N. Fawal, K. H. Keddy, H. Salje, S. Moore, A. K. Mukhopadhyay, R. Bercion, F. J. Luquero, A. Ngandjio, M. Dosso, E. Monakhova, B. Garin, C. Bouchier, C. Pazzani, A. Mutreja, R. Grunow, F. Sidikou, L. Bonte, S. Breurec, M. Damian, B. M. Njanpop-Lafourcade, G. Sapriel, A. L. Page, M. Hamze, M. Henkens, G. Chowdhury, M. Mengel, J. L. Koeck, J…
L390	F. X. Weill, D. Domman, E. Njamkepo, C. Tarr, J. Rauzier, N. Fawal, K. H. Keddy, H. Salje, S. Moore, A. K. Mukhopadhyay, R. Bercion, F. J. Luquero, A. Ngandjio, M. Dosso, E. Monakhova, B. Garin, C. Bouchier, C. Pazzani, A. Mutreja, R. Grunow, F. Sidikou, L. Bonte, S. Breurec, M. Damian, B. M. Njanpop-Lafourcade, G. Sapriel, A. L. Page, M. Hamze, M. Henkens, G. Chowdhury, M. Mengel, J. L. Koeck, J…
L395	F. X. Weill, D. Domman, E. Njamkepo, C. Tarr, J. Rauzier, N. Fawal, K. H. Keddy, H. Salje, S. Moore, A. K. Mukhopadhyay, R. Bercion, F. J. Luquero, A. Ngandjio, M. Dosso, E. Monakhova, B. Garin, C. Bouchier, C. Pazzani, A. Mutreja, R. Grunow, F. Sidikou, L. Bonte, S. Breurec, M. Damian, B. M. Njanpop-Lafourcade, G. Sapriel, A. L. Page, M. Hamze, M. Henkens, G. Chowdhury, M. Mengel, J. L. Koeck, J…
L397	F. X. Weill, D. Domman, E. Njamkepo, C. Tarr, J. Rauzier, N. Fawal, K. H. Keddy, H. Salje, S. Moore, A. K. Mukhopadhyay, R. Bercion, F. J. Luquero, A. Ngandjio, M. Dosso, E. Monakhova, B. Garin, C. Bouchier, C. Pazzani, A. Mutreja, R. Grunow, F. Sidikou, L. Bonte, S. Breurec, M. Damian, B. M. Njanpop-Lafourcade, G. Sapriel, A. L. Page, M. Hamze, M. Henkens, G. Chowdhury, M. Mengel, J. L. Koeck, J…
L399	F. X. Weill, D. Domman, E. Njamkepo, C. Tarr, J. Rauzier, N. Fawal, K. H. Keddy, H. Salje, S. Moore, A. K. Mukhopadhyay, R. Bercion, F. J. Luquero, A. Ngandjio, M. Dosso, E. Monakhova, B. Garin, C. Bouchier, C. Pazzani, A. Mutreja, R. Grunow, F. Sidikou, L. Bonte, S. Breurec, M. Damian, B. M. Njanpop-Lafourcade, G. Sapriel, A. L. Page, M. Hamze, M. Henkens, G. Chowdhury, M. Mengel, J. L. Koeck, J…
L400	F. X. Weill, D. Domman, E. Njamkepo, C. Tarr, J. Rauzier, N. Fawal, K. H. Keddy, H. Salje, S. Moore, A. K. Mukhopadhyay, R. Bercion, F. J. Luquero, A. Ngandjio, M. Dosso, E. Monakhova, B. Garin, C. Bouchier, C. Pazzani, A. Mutreja, R. Grunow, F. Sidikou, L. Bonte, S. Breurec, M. Damian, B. M. Njanpop-Lafourcade, G. Sapriel, A. L. Page, M. Hamze, M. Henkens, G. Chowdhury, M. Mengel, J. L. Koeck, J…
L403	F. X. Weill, D. Domman, E. Njamkepo, C. Tarr, J. Rauzier, N. Fawal, K. H. Keddy, H. Salje, S. Moore, A. K. Mukhopadhyay, R. Bercion, F. J. Luquero, A. Ngandjio, M. Dosso, E. Monakhova, B. Garin, C. Bouchier, C. Pazzani, A. Mutreja, R. Grunow, F. Sidikou, L. Bonte, S. Breurec, M. Damian, B. M. Njanpop-Lafourcade, G. Sapriel, A. L. Page, M. Hamze, M. Henkens, G. Chowdhury, M. Mengel, J. L. Koeck, J…
L408	F. X. Weill, D. Domman, E. Njamkepo, C. Tarr, J. Rauzier, N. Fawal, K. H. Keddy, H. Salje, S. Moore, A. K. Mukhopadhyay, R. Bercion, F. J. Luquero, A. Ngandjio, M. Dosso, E. Monakhova, B. Garin, C. Bouchier, C. Pazzani, A. Mutreja, R. Grunow, F. Sidikou, L. Bonte, S. Breurec, M. Damian, B. M. Njanpop-Lafourcade, G. Sapriel, A. L. Page, M. Hamze, M. Henkens, G. Chowdhury, M. Mengel, J. L. Koeck, J…
L409	F. X. Weill, D. Domman, E. Njamkepo, C. Tarr, J. Rauzier, N. Fawal, K. H. Keddy, H. Salje, S. Moore, A. K. Mukhopadhyay, R. Bercion, F. J. Luquero, A. Ngandjio, M. Dosso, E. Monakhova, B. Garin, C. Bouchier, C. Pazzani, A. Mutreja, R. Grunow, F. Sidikou, L. Bonte, S. Breurec, M. Damian, B. M. Njanpop-Lafourcade, G. Sapriel, A. L. Page, M. Hamze, M. Henkens, G. Chowdhury, M. Mengel, J. L. Koeck, J…
L410	F. X. Weill, D. Domman, E. Njamkepo, C. Tarr, J. Rauzier, N. Fawal, K. H. Keddy, H. Salje, S. Moore, A. K. Mukhopadhyay, R. Bercion, F. J. Luquero, A. Ngandjio, M. Dosso, E. Monakhova, B. Garin, C. Bouchier, C. Pazzani, A. Mutreja, R. Grunow, F. Sidikou, L. Bonte, S. Breurec, M. Damian, B. M. Njanpop-Lafourcade, G. Sapriel, A. L. Page, M. Hamze, M. Henkens, G. Chowdhury, M. Mengel, J. L. Koeck, J…
L413	F. X. Weill, D. Domman, E. Njamkepo, C. Tarr, J. Rauzier, N. Fawal, K. H. Keddy, H. Salje, S. Moore, A. K. Mukhopadhyay, R. Bercion, F. J. Luquero, A. Ngandjio, M. Dosso, E. Monakhova, B. Garin, C. Bouchier, C. Pazzani, A. Mutreja, R. Grunow, F. Sidikou, L. Bonte, S. Breurec, M. Damian, B. M. Njanpop-Lafourcade, G. Sapriel, A. L. Page, M. Hamze, M. Henkens, G. Chowdhury, M. Mengel, J. L. Koeck, J…
L78	F. X. Weill, D. Domman, E. Njamkepo, C. Tarr, J. Rauzier, N. Fawal, K. H. Keddy, H. Salje, S. Moore, A. K. Mukhopadhyay, R. Bercion, F. J. Luquero, A. Ngandjio, M. Dosso, E. Monakhova, B. Garin, C. Bouchier, C. Pazzani, A. Mutreja, R. Grunow, F. Sidikou, L. Bonte, S. Breurec, M. Damian, B. M. Njanpop-Lafourcade, G. Sapriel, A. L. Page, M. Hamze, M. Henkens, G. Chowdhury, M. Mengel, J. L. Koeck, J…
M66-2	L. Feng, P. R. Reeves, R. Lan, Y. Ren, C. Gao, Z. Zhou, Y. Ren, J. Cheng, W. Wang, J. Wang, W. Qian, D. Li, and L. Wang, PLoS One 3: e4053, 2008.
MBN17	A. Mutreja, D. W. Kim, N. Thomson, T. R .Connor, J. H. Lee, S. Kariuki, N. J. Croucher, S. Y. Choi, S. R. Harris, M. Lebens, S. K. Niyogi, E. J. Kim, T. Ramamurthy, J. Chun, J. L. N. Wood, J. D Clemens, C. Czerkinsky, G. B. Nair, J. Holmgren, J. Parkhill, and G. Dougan, Nature 477: 462-465, 2011.
MBRN14	A. Mutreja, D. W. Kim, N. Thomson, T. R .Connor, J. H. Lee, S. Kariuki, N. J. Croucher, S. Y. Choi, S. R. Harris, M. Lebens, S. K. Niyogi, E. J. Kim, T. Ramamurthy, J. Chun, J. L. N. Wood, J. D Clemens, C. Czerkinsky, G. B. Nair, J. Holmgren, J. Parkhill, and G. Dougan, Nature 477: 462-465, 2011.
Mex6	D. Domman, M. L. Quilici, M. J. Dorman, E. Njamkepo, A. Mutreja, A. E. Mather, G. Delgado, R. Morales-Espinosa, P. A. D. Grimont, M. L. Lizárraga-Partida, C. Bouchier, D. M. Aanensen, P. Kuri-Morales, C. L. Tarr, G. Dougan, J. Parkhill, J. Campos, A. Cravioto, F. X. Weill, and N. R. Thomson, Science 358: 789-793, 2017.
MG116025	A. Mutreja, D. W. Kim, N. Thomson, T. R .Connor, J. H. Lee, S. Kariuki, N. J. Croucher, S. Y. Choi, S. R. Harris, M. Lebens, S. K. Niyogi, E. J. Kim, T. Ramamurthy, J. Chun, J. L. N. Wood, J. D Clemens, C. Czerkinsky, G. B. Nair, J. Holmgren, J. Parkhill, and G. Dougan, Nature 477: 462-465, 2011.
MG116226	A. Mutreja, D. W. Kim, N. Thomson, T. R .Connor, J. H. Lee, S. Kariuki, N. J. Croucher, S. Y. Choi, S. R. Harris, M. Lebens, S. K. Niyogi, E. J. Kim, T. Ramamurthy, J. Chun, J. L. N. Wood, J. D Clemens, C. Czerkinsky, G. B. Nair, J. Holmgren, J. Parkhill, and G. Dougan, Nature 477: 462-465, 2011.
MJ1485	A. Mutreja, D. W. Kim, N. Thomson, T. R .Connor, J. H. Lee, S. Kariuki, N. J. Croucher, S. Y. Choi, S. R. Harris, M. Lebens, S. K. Niyogi, E. J. Kim, T. Ramamurthy, J. Chun, J. L. N. Wood, J. D Clemens, C. Czerkinsky, G. B. Nair, J. Holmgren, J. Parkhill, and G. Dougan, Nature 477: 462-465, 2011.
N16961	J. F. Heidelberg, J. A. Eisen, W. C. Nelson, R. A. Clayton, M. L. Gwinn, R. J. Dodson, D. H. Haft, E. K. Hickey, J. D. Peterson, L. Umayam, S. R. Gill, K. E. Nelson, T. D. Read, H. Tettelin, D. Richardson, M. D. Ermolaeva, J. Vamathevan, S. Bass, H. Qin, I. Dragoi, P. Sellers, L. McDonald, T. Utterback, R. D. Fleishmann, W. C. Nierman, O. White, S. L. Salzberg, H. O. Smith, R. R. Colwell, J. J. M…
NICD_1241	F. X. Weill, D. Domman, E. Njamkepo, C. Tarr, J. Rauzier, N. Fawal, K. H. Keddy, H. Salje, S. Moore, A. K. Mukhopadhyay, R. Bercion, F. J. Luquero, A. Ngandjio, M. Dosso, E. Monakhova, B. Garin, C. Bouchier, C. Pazzani, A. Mutreja, R. Grunow, F. Sidikou, L. Bonte, S. Breurec, M. Damian, B. M. Njanpop-Lafourcade, G. Sapriel, A. L. Page, M. Hamze, M. Henkens, G. Chowdhury, M. Mengel, J. L. Koeck, J…
NICD_1242	F. X. Weill, D. Domman, E. Njamkepo, C. Tarr, J. Rauzier, N. Fawal, K. H. Keddy, H. Salje, S. Moore, A. K. Mukhopadhyay, R. Bercion, F. J. Luquero, A. Ngandjio, M. Dosso, E. Monakhova, B. Garin, C. Bouchier, C. Pazzani, A. Mutreja, R. Grunow, F. Sidikou, L. Bonte, S. Breurec, M. Damian, B. M. Njanpop-Lafourcade, G. Sapriel, A. L. Page, M. Hamze, M. Henkens, G. Chowdhury, M. Mengel, J. L. Koeck, J…
NICD_1264	F. X. Weill, D. Domman, E. Njamkepo, C. Tarr, J. Rauzier, N. Fawal, K. H. Keddy, H. Salje, S. Moore, A. K. Mukhopadhyay, R. Bercion, F. J. Luquero, A. Ngandjio, M. Dosso, E. Monakhova, B. Garin, C. Bouchier, C. Pazzani, A. Mutreja, R. Grunow, F. Sidikou, L. Bonte, S. Breurec, M. Damian, B. M. Njanpop-Lafourcade, G. Sapriel, A. L. Page, M. Hamze, M. Henkens, G. Chowdhury, M. Mengel, J. L. Koeck, J…
NICD_1405	F. X. Weill, D. Domman, E. Njamkepo, C. Tarr, J. Rauzier, N. Fawal, K. H. Keddy, H. Salje, S. Moore, A. K. Mukhopadhyay, R. Bercion, F. J. Luquero, A. Ngandjio, M. Dosso, E. Monakhova, B. Garin, C. Bouchier, C. Pazzani, A. Mutreja, R. Grunow, F. Sidikou, L. Bonte, S. Breurec, M. Damian, B. M. Njanpop-Lafourcade, G. Sapriel, A. L. Page, M. Hamze, M. Henkens, G. Chowdhury, M. Mengel, J. L. Koeck, J…
NICD_14191	F. X. Weill, D. Domman, E. Njamkepo, C. Tarr, J. Rauzier, N. Fawal, K. H. Keddy, H. Salje, S. Moore, A. K. Mukhopadhyay, R. Bercion, F. J. Luquero, A. Ngandjio, M. Dosso, E. Monakhova, B. Garin, C. Bouchier, C. Pazzani, A. Mutreja, R. Grunow, F. Sidikou, L. Bonte, S. Breurec, M. Damian, B. M. Njanpop-Lafourcade, G. Sapriel, A. L. Page, M. Hamze, M. Henkens, G. Chowdhury, M. Mengel, J. L. Koeck, J…
NICD_14794	F. X. Weill, D. Domman, E. Njamkepo, C. Tarr, J. Rauzier, N. Fawal, K. H. Keddy, H. Salje, S. Moore, A. K. Mukhopadhyay, R. Bercion, F. J. Luquero, A. Ngandjio, M. Dosso, E. Monakhova, B. Garin, C. Bouchier, C. Pazzani, A. Mutreja, R. Grunow, F. Sidikou, L. Bonte, S. Breurec, M. Damian, B. M. Njanpop-Lafourcade, G. Sapriel, A. L. Page, M. Hamze, M. Henkens, G. Chowdhury, M. Mengel, J. L. Koeck, J…
NICD_15070	F. X. Weill, D. Domman, E. Njamkepo, C. Tarr, J. Rauzier, N. Fawal, K. H. Keddy, H. Salje, S. Moore, A. K. Mukhopadhyay, R. Bercion, F. J. Luquero, A. Ngandjio, M. Dosso, E. Monakhova, B. Garin, C. Bouchier, C. Pazzani, A. Mutreja, R. Grunow, F. Sidikou, L. Bonte, S. Breurec, M. Damian, B. M. Njanpop-Lafourcade, G. Sapriel, A. L. Page, M. Hamze, M. Henkens, G. Chowdhury, M. Mengel, J. L. Koeck, J…
NICD_15104	F. X. Weill, D. Domman, E. Njamkepo, C. Tarr, J. Rauzier, N. Fawal, K. H. Keddy, H. Salje, S. Moore, A. K. Mukhopadhyay, R. Bercion, F. J. Luquero, A. Ngandjio, M. Dosso, E. Monakhova, B. Garin, C. Bouchier, C. Pazzani, A. Mutreja, R. Grunow, F. Sidikou, L. Bonte, S. Breurec, M. Damian, B. M. Njanpop-Lafourcade, G. Sapriel, A. L. Page, M. Hamze, M. Henkens, G. Chowdhury, M. Mengel, J. L. Koeck, J…
NICD_15907	F. X. Weill, D. Domman, E. Njamkepo, C. Tarr, J. Rauzier, N. Fawal, K. H. Keddy, H. Salje, S. Moore, A. K. Mukhopadhyay, R. Bercion, F. J. Luquero, A. Ngandjio, M. Dosso, E. Monakhova, B. Garin, C. Bouchier, C. Pazzani, A. Mutreja, R. Grunow, F. Sidikou, L. Bonte, S. Breurec, M. Damian, B. M. Njanpop-Lafourcade, G. Sapriel, A. L. Page, M. Hamze, M. Henkens, G. Chowdhury, M. Mengel, J. L. Koeck, J…
NICD_15959	F. X. Weill, D. Domman, E. Njamkepo, C. Tarr, J. Rauzier, N. Fawal, K. H. Keddy, H. Salje, S. Moore, A. K. Mukhopadhyay, R. Bercion, F. J. Luquero, A. Ngandjio, M. Dosso, E. Monakhova, B. Garin, C. Bouchier, C. Pazzani, A. Mutreja, R. Grunow, F. Sidikou, L. Bonte, S. Breurec, M. Damian, B. M. Njanpop-Lafourcade, G. Sapriel, A. L. Page, M. Hamze, M. Henkens, G. Chowdhury, M. Mengel, J. L. Koeck, J…
NICD_16211	F. X. Weill, D. Domman, E. Njamkepo, C. Tarr, J. Rauzier, N. Fawal, K. H. Keddy, H. Salje, S. Moore, A. K. Mukhopadhyay, R. Bercion, F. J. Luquero, A. Ngandjio, M. Dosso, E. Monakhova, B. Garin, C. Bouchier, C. Pazzani, A. Mutreja, R. Grunow, F. Sidikou, L. Bonte, S. Breurec, M. Damian, B. M. Njanpop-Lafourcade, G. Sapriel, A. L. Page, M. Hamze, M. Henkens, G. Chowdhury, M. Mengel, J. L. Koeck, J…
NICD_16230	F. X. Weill, D. Domman, E. Njamkepo, C. Tarr, J. Rauzier, N. Fawal, K. H. Keddy, H. Salje, S. Moore, A. K. Mukhopadhyay, R. Bercion, F. J. Luquero, A. Ngandjio, M. Dosso, E. Monakhova, B. Garin, C. Bouchier, C. Pazzani, A. Mutreja, R. Grunow, F. Sidikou, L. Bonte, S. Breurec, M. Damian, B. M. Njanpop-Lafourcade, G. Sapriel, A. L. Page, M. Hamze, M. Henkens, G. Chowdhury, M. Mengel, J. L. Koeck, J…
NICD_16744	F. X. Weill, D. Domman, E. Njamkepo, C. Tarr, J. Rauzier, N. Fawal, K. H. Keddy, H. Salje, S. Moore, A. K. Mukhopadhyay, R. Bercion, F. J. Luquero, A. Ngandjio, M. Dosso, E. Monakhova, B. Garin, C. Bouchier, C. Pazzani, A. Mutreja, R. Grunow, F. Sidikou, L. Bonte, S. Breurec, M. Damian, B. M. Njanpop-Lafourcade, G. Sapriel, A. L. Page, M. Hamze, M. Henkens, G. Chowdhury, M. Mengel, J. L. Koeck, J…
NICD_16756	F. X. Weill, D. Domman, E. Njamkepo, C. Tarr, J. Rauzier, N. Fawal, K. H. Keddy, H. Salje, S. Moore, A. K. Mukhopadhyay, R. Bercion, F. J. Luquero, A. Ngandjio, M. Dosso, E. Monakhova, B. Garin, C. Bouchier, C. Pazzani, A. Mutreja, R. Grunow, F. Sidikou, L. Bonte, S. Breurec, M. Damian, B. M. Njanpop-Lafourcade, G. Sapriel, A. L. Page, M. Hamze, M. Henkens, G. Chowdhury, M. Mengel, J. L. Koeck, J…
NICD_16879	F. X. Weill, D. Domman, E. Njamkepo, C. Tarr, J. Rauzier, N. Fawal, K. H. Keddy, H. Salje, S. Moore, A. K. Mukhopadhyay, R. Bercion, F. J. Luquero, A. Ngandjio, M. Dosso, E. Monakhova, B. Garin, C. Bouchier, C. Pazzani, A. Mutreja, R. Grunow, F. Sidikou, L. Bonte, S. Breurec, M. Damian, B. M. Njanpop-Lafourcade, G. Sapriel, A. L. Page, M. Hamze, M. Henkens, G. Chowdhury, M. Mengel, J. L. Koeck, J…
NICD_273	F. X. Weill, D. Domman, E. Njamkepo, C. Tarr, J. Rauzier, N. Fawal, K. H. Keddy, H. Salje, S. Moore, A. K. Mukhopadhyay, R. Bercion, F. J. Luquero, A. Ngandjio, M. Dosso, E. Monakhova, B. Garin, C. Bouchier, C. Pazzani, A. Mutreja, R. Grunow, F. Sidikou, L. Bonte, S. Breurec, M. Damian, B. M. Njanpop-Lafourcade, G. Sapriel, A. L. Page, M. Hamze, M. Henkens, G. Chowdhury, M. Mengel, J. L. Koeck, J…
NICD_4076	F. X. Weill, D. Domman, E. Njamkepo, C. Tarr, J. Rauzier, N. Fawal, K. H. Keddy, H. Salje, S. Moore, A. K. Mukhopadhyay, R. Bercion, F. J. Luquero, A. Ngandjio, M. Dosso, E. Monakhova, B. Garin, C. Bouchier, C. Pazzani, A. Mutreja, R. Grunow, F. Sidikou, L. Bonte, S. Breurec, M. Damian, B. M. Njanpop-Lafourcade, G. Sapriel, A. L. Page, M. Hamze, M. Henkens, G. Chowdhury, M. Mengel, J. L. Koeck, J…
NICD_69147	F. X. Weill, D. Domman, E. Njamkepo, C. Tarr, J. Rauzier, N. Fawal, K. H. Keddy, H. Salje, S. Moore, A. K. Mukhopadhyay, R. Bercion, F. J. Luquero, A. Ngandjio, M. Dosso, E. Monakhova, B. Garin, C. Bouchier, C. Pazzani, A. Mutreja, R. Grunow, F. Sidikou, L. Bonte, S. Breurec, M. Damian, B. M. Njanpop-Lafourcade, G. Sapriel, A. L. Page, M. Hamze, M. Henkens, G. Chowdhury, M. Mengel, J. L. Koeck, J…
NICD_69173	F. X. Weill, D. Domman, E. Njamkepo, C. Tarr, J. Rauzier, N. Fawal, K. H. Keddy, H. Salje, S. Moore, A. K. Mukhopadhyay, R. Bercion, F. J. Luquero, A. Ngandjio, M. Dosso, E. Monakhova, B. Garin, C. Bouchier, C. Pazzani, A. Mutreja, R. Grunow, F. Sidikou, L. Bonte, S. Breurec, M. Damian, B. M. Njanpop-Lafourcade, G. Sapriel, A. L. Page, M. Hamze, M. Henkens, G. Chowdhury, M. Mengel, J. L. Koeck, J…
NICD_69175	F. X. Weill, D. Domman, E. Njamkepo, C. Tarr, J. Rauzier, N. Fawal, K. H. Keddy, H. Salje, S. Moore, A. K. Mukhopadhyay, R. Bercion, F. J. Luquero, A. Ngandjio, M. Dosso, E. Monakhova, B. Garin, C. Bouchier, C. Pazzani, A. Mutreja, R. Grunow, F. Sidikou, L. Bonte, S. Breurec, M. Damian, B. M. Njanpop-Lafourcade, G. Sapriel, A. L. Page, M. Hamze, M. Henkens, G. Chowdhury, M. Mengel, J. L. Koeck, J…
PRL5	A. Mutreja, D. W. Kim, N. Thomson, T. R .Connor, J. H. Lee, S. Kariuki, N. J. Croucher, S. Y. Choi, S. R. Harris, M. Lebens, S. K. Niyogi, E. J. Kim, T. Ramamurthy, J. Chun, J. L. N. Wood, J. D Clemens, C. Czerkinsky, G. B. Nair, J. Holmgren, J. Parkhill, and G. Dougan, Nature 477: 462-465, 2011.
PRL64	A. Mutreja, D. W. Kim, N. Thomson, T. R .Connor, J. H. Lee, S. Kariuki, N. J. Croucher, S. Y. Choi, S. R. Harris, M. Lebens, S. K. Niyogi, E. J. Kim, T. Ramamurthy, J. Chun, J. L. N. Wood, J. D Clemens, C. Czerkinsky, G. B. Nair, J. Holmgren, J. Parkhill, and G. Dougan, Nature 477: 462-465, 2011.
RKI-ZBS2-CH19	F. X. Weill, D. Domman, E. Njamkepo, C. Tarr, J. Rauzier, N. Fawal, K. H. Keddy, H. Salje, S. Moore, A. K. Mukhopadhyay, R. Bercion, F. J. Luquero, A. Ngandjio, M. Dosso, E. Monakhova, B. Garin, C. Bouchier, C. Pazzani, A. Mutreja, R. Grunow, F. Sidikou, L. Bonte, S. Breurec, M. Damian, B. M. Njanpop-Lafourcade, G. Sapriel, A. L. Page, M. Hamze, M. Henkens, G. Chowdhury, M. Mengel, J. L. Koeck, J…
RKI-ZBS2-CH218	F. X. Weill, D. Domman, E. Njamkepo, C. Tarr, J. Rauzier, N. Fawal, K. H. Keddy, H. Salje, S. Moore, A. K. Mukhopadhyay, R. Bercion, F. J. Luquero, A. Ngandjio, M. Dosso, E. Monakhova, B. Garin, C. Bouchier, C. Pazzani, A. Mutreja, R. Grunow, F. Sidikou, L. Bonte, S. Breurec, M. Damian, B. M. Njanpop-Lafourcade, G. Sapriel, A. L. Page, M. Hamze, M. Henkens, G. Chowdhury, M. Mengel, J. L. Koeck, J…
RKI-ZBS2-CH234	F. X. Weill, D. Domman, E. Njamkepo, C. Tarr, J. Rauzier, N. Fawal, K. H. Keddy, H. Salje, S. Moore, A. K. Mukhopadhyay, R. Bercion, F. J. Luquero, A. Ngandjio, M. Dosso, E. Monakhova, B. Garin, C. Bouchier, C. Pazzani, A. Mutreja, R. Grunow, F. Sidikou, L. Bonte, S. Breurec, M. Damian, B. M. Njanpop-Lafourcade, G. Sapriel, A. L. Page, M. Hamze, M. Henkens, G. Chowdhury, M. Mengel, J. L. Koeck, J…
RKI-ZBS2-CH8	F. X. Weill, D. Domman, E. Njamkepo, C. Tarr, J. Rauzier, N. Fawal, K. H. Keddy, H. Salje, S. Moore, A. K. Mukhopadhyay, R. Bercion, F. J. Luquero, A. Ngandjio, M. Dosso, E. Monakhova, B. Garin, C. Bouchier, C. Pazzani, A. Mutreja, R. Grunow, F. Sidikou, L. Bonte, S. Breurec, M. Damian, B. M. Njanpop-Lafourcade, G. Sapriel, A. L. Page, M. Hamze, M. Henkens, G. Chowdhury, M. Mengel, J. L. Koeck, J…
RKI-ZBS2-CH99	F. X. Weill, D. Domman, E. Njamkepo, C. Tarr, J. Rauzier, N. Fawal, K. H. Keddy, H. Salje, S. Moore, A. K. Mukhopadhyay, R. Bercion, F. J. Luquero, A. Ngandjio, M. Dosso, E. Monakhova, B. Garin, C. Bouchier, C. Pazzani, A. Mutreja, R. Grunow, F. Sidikou, L. Bonte, S. Breurec, M. Damian, B. M. Njanpop-Lafourcade, G. Sapriel, A. L. Page, M. Hamze, M. Henkens, G. Chowdhury, M. Mengel, J. L. Koeck, J…
S0014	M. Garrine, I. Mandomando, D. Vubil, T. Nhampossa, S. Acacio, S. Li, J. N. Paulson, M. Almeida, D. Domman, N. R. Thomson, P. Alonso, and O. C. Stine, PLoS Negl Trop Dis 11: e0005671, 2017.
S0034	M. Garrine, I. Mandomando, D. Vubil, T. Nhampossa, S. Acacio, S. Li, J. N. Paulson, M. Almeida, D. Domman, N. R. Thomson, P. Alonso, and O. C. Stine, PLoS Negl Trop Dis 11: e0005671, 2017.
S0035	M. Garrine, I. Mandomando, D. Vubil, T. Nhampossa, S. Acacio, S. Li, J. N. Paulson, M. Almeida, D. Domman, N. R. Thomson, P. Alonso, and O. C. Stine, PLoS Negl Trop Dis 11: e0005671, 2017.
S0074	M. Garrine, I. Mandomando, D. Vubil, T. Nhampossa, S. Acacio, S. Li, J. N. Paulson, M. Almeida, D. Domman, N. R. Thomson, P. Alonso, and O. C. Stine, PLoS Negl Trop Dis 11: e0005671, 2017.
S1019828_5	M. Garrine, I. Mandomando, D. Vubil, T. Nhampossa, S. Acacio, S. Li, J. N. Paulson, M. Almeida, D. Domman, N. R. Thomson, P. Alonso, and O. C. Stine, PLoS Negl Trop Dis 11: e0005671, 2017.
S1020229_6	M. Garrine, I. Mandomando, D. Vubil, T. Nhampossa, S. Acacio, S. Li, J. N. Paulson, M. Almeida, D. Domman, N. R. Thomson, P. Alonso, and O. C. Stine, PLoS Negl Trop Dis 11: e0005671, 2017.
S10P57	M. A. Shah, A. Mutreja, N. Thomson, S. Baker, J. Parkhill, G. Dougan, H. Bokhari, and B. W. Wren, Emerg Infect Dis 20: 13-20, 2014.
S121	M. Garrine, I. Mandomando, D. Vubil, T. Nhampossa, S. Acacio, S. Li, J. N. Paulson, M. Almeida, D. Domman, N. R. Thomson, P. Alonso, and O. C. Stine, PLoS Negl Trop Dis 11: e0005671, 2017.
S12P76	M. A. Shah, A. Mutreja, N. Thomson, S. Baker, J. Parkhill, G. Dougan, H. Bokhari, and B. W. Wren, Emerg Infect Dis 20: 13-20, 2014.
S13P83	M. A. Shah, A. Mutreja, N. Thomson, S. Baker, J. Parkhill, G. Dougan, H. Bokhari, and B. W. Wren, Emerg Infect Dis 20: 13-20, 2014.
S14P9	M. A. Shah, A. Mutreja, N. Thomson, S. Baker, J. Parkhill, G. Dougan, H. Bokhari, and B. W. Wren, Emerg Infect Dis 20: 13-20, 2014.
S152	M. Garrine, I. Mandomando, D. Vubil, T. Nhampossa, S. Acacio, S. Li, J. N. Paulson, M. Almeida, D. Domman, N. R. Thomson, P. Alonso, and O. C. Stine, PLoS Negl Trop Dis 11: e0005671, 2017.
S16HH1	M. A. Shah, A. Mutreja, N. Thomson, S. Baker, J. Parkhill, G. Dougan, H. Bokhari, and B. W. Wren, Emerg Infect Dis 20: 13-20, 2014.
S17HH3	M. A. Shah, A. Mutreja, N. Thomson, S. Baker, J. Parkhill, G. Dougan, H. Bokhari, and B. W. Wren, Emerg Infect Dis 20: 13-20, 2014.
S18HH4	M. A. Shah, A. Mutreja, N. Thomson, S. Baker, J. Parkhill, G. Dougan, H. Bokhari, and B. W. Wren, Emerg Infect Dis 20: 13-20, 2014.
S19HH5	M. A. Shah, A. Mutreja, N. Thomson, S. Baker, J. Parkhill, G. Dougan, H. Bokhari, and B. W. Wren, Emerg Infect Dis 20: 13-20, 2014.
S1KCH15	M. A. Shah, A. Mutreja, N. Thomson, S. Baker, J. Parkhill, G. Dougan, H. Bokhari, and B. W. Wren, Emerg Infect Dis 20: 13-20, 2014.
S20HH14	M. A. Shah, A. Mutreja, N. Thomson, S. Baker, J. Parkhill, G. Dougan, H. Bokhari, and B. W. Wren, Emerg Infect Dis 20: 13-20, 2014.
S21HH15	M. A. Shah, A. Mutreja, N. Thomson, S. Baker, J. Parkhill, G. Dougan, H. Bokhari, and B. W. Wren, Emerg Infect Dis 20: 13-20, 2014.
S22HH17	M. A. Shah, A. Mutreja, N. Thomson, S. Baker, J. Parkhill, G. Dougan, H. Bokhari, and B. W. Wren, Emerg Infect Dis 20: 13-20, 2014.
S23HH18	M. A. Shah, A. Mutreja, N. Thomson, S. Baker, J. Parkhill, G. Dougan, H. Bokhari, and B. W. Wren, Emerg Infect Dis 20: 13-20, 2014.
S24RG6	M. A. Shah, A. Mutreja, N. Thomson, S. Baker, J. Parkhill, G. Dougan, H. Bokhari, and B. W. Wren, Emerg Infect Dis 20: 13-20, 2014.
S25R22	M. A. Shah, A. Mutreja, N. Thomson, S. Baker, J. Parkhill, G. Dougan, H. Bokhari, and B. W. Wren, Emerg Infect Dis 20: 13-20, 2014.
S26R24	M. A. Shah, A. Mutreja, N. Thomson, S. Baker, J. Parkhill, G. Dougan, H. Bokhari, and B. W. Wren, Emerg Infect Dis 20: 13-20, 2014.
S27RG11	M. A. Shah, A. Mutreja, N. Thomson, S. Baker, J. Parkhill, G. Dougan, H. Bokhari, and B. W. Wren, Emerg Infect Dis 20: 13-20, 2014.
S2KCH17	M. A. Shah, A. Mutreja, N. Thomson, S. Baker, J. Parkhill, G. Dougan, H. Bokhari, and B. W. Wren, Emerg Infect Dis 20: 13-20, 2014.
S4KCH16	M. A. Shah, A. Mutreja, N. Thomson, S. Baker, J. Parkhill, G. Dougan, H. Bokhari, and B. W. Wren, Emerg Infect Dis 20: 13-20, 2014.
S5KCH10	M. A. Shah, A. Mutreja, N. Thomson, S. Baker, J. Parkhill, G. Dougan, H. Bokhari, and B. W. Wren, Emerg Infect Dis 20: 13-20, 2014.
S6KCH7	M. A. Shah, A. Mutreja, N. Thomson, S. Baker, J. Parkhill, G. Dougan, H. Bokhari, and B. W. Wren, Emerg Infect Dis 20: 13-20, 2014.
S7KCH20	M. A. Shah, A. Mutreja, N. Thomson, S. Baker, J. Parkhill, G. Dougan, H. Bokhari, and B. W. Wren, Emerg Infect Dis 20: 13-20, 2014.
S8KCH18	M. A. Shah, A. Mutreja, N. Thomson, S. Baker, J. Parkhill, G. Dougan, H. Bokhari, and B. W. Wren, Emerg Infect Dis 20: 13-20, 2014.
S9KCH9	M. A. Shah, A. Mutreja, N. Thomson, S. Baker, J. Parkhill, G. Dougan, H. Bokhari, and B. W. Wren, Emerg Infect Dis 20: 13-20, 2014.
SaoTome21	F. X. Weill, D. Domman, E. Njamkepo, C. Tarr, J. Rauzier, N. Fawal, K. H. Keddy, H. Salje, S. Moore, A. K. Mukhopadhyay, R. Bercion, F. J. Luquero, A. Ngandjio, M. Dosso, E. Monakhova, B. Garin, C. Bouchier, C. Pazzani, A. Mutreja, R. Grunow, F. Sidikou, L. Bonte, S. Breurec, M. Damian, B. M. Njanpop-Lafourcade, G. Sapriel, A. L. Page, M. Hamze, M. Henkens, G. Chowdhury, M. Mengel, J. L. Koeck, J…
SC1998_098-1-CDC	Didelot, B. Pang, Z. Zhou, A. McCann, P. Ni, D. Li, M. Achtman, and B. Kan, PLoS Genet 11:e1005072, 2015.
SC1998_242-1-CDC	Didelot, B. Pang, Z. Zhou, A. McCann, P. Ni, D. Li, M. Achtman, and B. Kan, PLoS Genet 11:e1005072, 2015.
SC2000-CDC	Didelot, B. Pang, Z. Zhou, A. McCann, P. Ni, D. Li, M. Achtman, and B. Kan, PLoS Genet 11:e1005072, 2015.
T21-CDC	Didelot, B. Pang, Z. Zhou, A. McCann, P. Ni, D. Li, M. Achtman, and B. Kan, PLoS Genet 11:e1005072, 2015.
Tanz_100_1	Y. Kachwamba, A. A. Mohammed, H. Lukupulo, L. Urio, M. Majigo, F. Mosha, M. Matonya, R. Kishimba, J. Mghamba, J. Lusekelo, S. Nyanga, M. Almeida, S. Li, D. Domman, S. Y. Massele, and O. C. Stine, BMC Infect Dis 17: 157, 2017.
Tanz_14	Y. Kachwamba, A. A. Mohammed, H. Lukupulo, L. Urio, M. Majigo, F. Mosha, M. Matonya, R. Kishimba, J. Mghamba, J. Lusekelo, S. Nyanga, M. Almeida, S. Li, D. Domman, S. Y. Massele, and O. C. Stine, BMC Infect Dis 17: 157, 2017.
Tanz_2	Y. Kachwamba, A. A. Mohammed, H. Lukupulo, L. Urio, M. Majigo, F. Mosha, M. Matonya, R. Kishimba, J. Mghamba, J. Lusekelo, S. Nyanga, M. Almeida, S. Li, D. Domman, S. Y. Massele, and O. C. Stine, BMC Infect Dis 17: 157, 2017.
Tanz_20	Y. Kachwamba, A. A. Mohammed, H. Lukupulo, L. Urio, M. Majigo, F. Mosha, M. Matonya, R. Kishimba, J. Mghamba, J. Lusekelo, S. Nyanga, M. Almeida, S. Li, D. Domman, S. Y. Massele, and O. C. Stine, BMC Infect Dis 17: 157, 2017.
Tanz_3	Y. Kachwamba, A. A. Mohammed, H. Lukupulo, L. Urio, M. Majigo, F. Mosha, M. Matonya, R. Kishimba, J. Mghamba, J. Lusekelo, S. Nyanga, M. Almeida, S. Li, D. Domman, S. Y. Massele, and O. C. Stine, BMC Infect Dis 17: 157, 2017.
Tanz_33	Y. Kachwamba, A. A. Mohammed, H. Lukupulo, L. Urio, M. Majigo, F. Mosha, M. Matonya, R. Kishimba, J. Mghamba, J. Lusekelo, S. Nyanga, M. Almeida, S. Li, D. Domman, S. Y. Massele, and O. C. Stine, BMC Infect Dis 17: 157, 2017.
Tanz_42	Y. Kachwamba, A. A. Mohammed, H. Lukupulo, L. Urio, M. Majigo, F. Mosha, M. Matonya, R. Kishimba, J. Mghamba, J. Lusekelo, S. Nyanga, M. Almeida, S. Li, D. Domman, S. Y. Massele, and O. C. Stine, BMC Infect Dis 17: 157, 2017.
Tanz_48	Y. Kachwamba, A. A. Mohammed, H. Lukupulo, L. Urio, M. Majigo, F. Mosha, M. Matonya, R. Kishimba, J. Mghamba, J. Lusekelo, S. Nyanga, M. Almeida, S. Li, D. Domman, S. Y. Massele, and O. C. Stine, BMC Infect Dis 17: 157, 2017.
Tanz_56	Y. Kachwamba, A. A. Mohammed, H. Lukupulo, L. Urio, M. Majigo, F. Mosha, M. Matonya, R. Kishimba, J. Mghamba, J. Lusekelo, S. Nyanga, M. Almeida, S. Li, D. Domman, S. Y. Massele, and O. C. Stine, BMC Infect Dis 17: 157, 2017.
Tanz_58	Y. Kachwamba, A. A. Mohammed, H. Lukupulo, L. Urio, M. Majigo, F. Mosha, M. Matonya, R. Kishimba, J. Mghamba, J. Lusekelo, S. Nyanga, M. Almeida, S. Li, D. Domman, S. Y. Massele, and O. C. Stine, BMC Infect Dis 17: 157, 2017.
Tanz_60	Y. Kachwamba, A. A. Mohammed, H. Lukupulo, L. Urio, M. Majigo, F. Mosha, M. Matonya, R. Kishimba, J. Mghamba, J. Lusekelo, S. Nyanga, M. Almeida, S. Li, D. Domman, S. Y. Massele, and O. C. Stine, BMC Infect Dis 17: 157, 2017.
Tanz_65	Y. Kachwamba, A. A. Mohammed, H. Lukupulo, L. Urio, M. Majigo, F. Mosha, M. Matonya, R. Kishimba, J. Mghamba, J. Lusekelo, S. Nyanga, M. Almeida, S. Li, D. Domman, S. Y. Massele, and O. C. Stine, BMC Infect Dis 17: 157, 2017.
Tanz_78	Y. Kachwamba, A. A. Mohammed, H. Lukupulo, L. Urio, M. Majigo, F. Mosha, M. Matonya, R. Kishimba, J. Mghamba, J. Lusekelo, S. Nyanga, M. Almeida, S. Li, D. Domman, S. Y. Massele, and O. C. Stine, BMC Infect Dis 17: 157, 2017.
Tanz_9	Y. Kachwamba, A. A. Mohammed, H. Lukupulo, L. Urio, M. Majigo, F. Mosha, M. Matonya, R. Kishimba, J. Mghamba, J. Lusekelo, S. Nyanga, M. Almeida, S. Li, D. Domman, S. Y. Massele, and O. C. Stine, BMC Infect Dis 17: 157, 2017.
THSTI_20370	F. X. Weill, D. Domman, E. Njamkepo, A. A. Almesbahi, M. Naji, S. S. Nasher, A. Rakesh, A. M. Assiri, N. C. Sharma, S. Kariuki, M. R. Pourshafie, J. Rauzier, A. Abubakar, J. Y. Carter, J. F. Wamala, C. Seguin, C. Bouchier, T. Malliavin, B. Bakhshi, H. H. N. Abulmaali, D. Kumar, S. M. Njoroge, M. R. Malik, J. Kiiru, F. J. Luquero, A. S. Azman, T. Ramamurthy, N. R. Thomson, and M. L. Quilici, Natur…
THSTI_23485	F. X. Weill, D. Domman, E. Njamkepo, A. A. Almesbahi, M. Naji, S. S. Nasher, A. Rakesh, A. M. Assiri, N. C. Sharma, S. Kariuki, M. R. Pourshafie, J. Rauzier, A. Abubakar, J. Y. Carter, J. F. Wamala, C. Seguin, C. Bouchier, T. Malliavin, B. Bakhshi, H. H. N. Abulmaali, D. Kumar, S. M. Njoroge, M. R. Malik, J. Kiiru, F. J. Luquero, A. S. Azman, T. Ramamurthy, N. R. Thomson, and M. L. Quilici, Natur…
THSTI_23835	F. X. Weill, D. Domman, E. Njamkepo, A. A. Almesbahi, M. Naji, S. S. Nasher, A. Rakesh, A. M. Assiri, N. C. Sharma, S. Kariuki, M. R. Pourshafie, J. Rauzier, A. Abubakar, J. Y. Carter, J. F. Wamala, C. Seguin, C. Bouchier, T. Malliavin, B. Bakhshi, H. H. N. Abulmaali, D. Kumar, S. M. Njoroge, M. R. Malik, J. Kiiru, F. J. Luquero, A. S. Azman, T. Ramamurthy, N. R. Thomson, and M. L. Quilici, Natur…
THSTI_26866	F. X. Weill, D. Domman, E. Njamkepo, A. A. Almesbahi, M. Naji, S. S. Nasher, A. Rakesh, A. M. Assiri, N. C. Sharma, S. Kariuki, M. R. Pourshafie, J. Rauzier, A. Abubakar, J. Y. Carter, J. F. Wamala, C. Seguin, C. Bouchier, T. Malliavin, B. Bakhshi, H. H. N. Abulmaali, D. Kumar, S. M. Njoroge, M. R. Malik, J. Kiiru, F. J. Luquero, A. S. Azman, T. Ramamurthy, N. R. Thomson, and M. L. Quilici, Natur…
THSTI_26871	F. X. Weill, D. Domman, E. Njamkepo, A. A. Almesbahi, M. Naji, S. S. Nasher, A. Rakesh, A. M. Assiri, N. C. Sharma, S. Kariuki, M. R. Pourshafie, J. Rauzier, A. Abubakar, J. Y. Carter, J. F. Wamala, C. Seguin, C. Bouchier, T. Malliavin, B. Bakhshi, H. H. N. Abulmaali, D. Kumar, S. M. Njoroge, M. R. Malik, J. Kiiru, F. J. Luquero, A. S. Azman, T. Ramamurthy, N. R. Thomson, and M. L. Quilici, Natur…
THSTI_26907	F. X. Weill, D. Domman, E. Njamkepo, A. A. Almesbahi, M. Naji, S. S. Nasher, A. Rakesh, A. M. Assiri, N. C. Sharma, S. Kariuki, M. R. Pourshafie, J. Rauzier, A. Abubakar, J. Y. Carter, J. F. Wamala, C. Seguin, C. Bouchier, T. Malliavin, B. Bakhshi, H. H. N. Abulmaali, D. Kumar, S. M. Njoroge, M. R. Malik, J. Kiiru, F. J. Luquero, A. S. Azman, T. Ramamurthy, N. R. Thomson, and M. L. Quilici, Natur…
THSTI_27071	F. X. Weill, D. Domman, E. Njamkepo, A. A. Almesbahi, M. Naji, S. S. Nasher, A. Rakesh, A. M. Assiri, N. C. Sharma, S. Kariuki, M. R. Pourshafie, J. Rauzier, A. Abubakar, J. Y. Carter, J. F. Wamala, C. Seguin, C. Bouchier, T. Malliavin, B. Bakhshi, H. H. N. Abulmaali, D. Kumar, S. M. Njoroge, M. R. Malik, J. Kiiru, F. J. Luquero, A. S. Azman, T. Ramamurthy, N. R. Thomson, and M. L. Quilici, Natur…
THSTI_31698	F. X. Weill, D. Domman, E. Njamkepo, A. A. Almesbahi, M. Naji, S. S. Nasher, A. Rakesh, A. M. Assiri, N. C. Sharma, S. Kariuki, M. R. Pourshafie, J. Rauzier, A. Abubakar, J. Y. Carter, J. F. Wamala, C. Seguin, C. Bouchier, T. Malliavin, B. Bakhshi, H. H. N. Abulmaali, D. Kumar, S. M. Njoroge, M. R. Malik, J. Kiiru, F. J. Luquero, A. S. Azman, T. Ramamurthy, N. R. Thomson, and M. L. Quilici, Natur…
THSTI_32676	F. X. Weill, D. Domman, E. Njamkepo, A. A. Almesbahi, M. Naji, S. S. Nasher, A. Rakesh, A. M. Assiri, N. C. Sharma, S. Kariuki, M. R. Pourshafie, J. Rauzier, A. Abubakar, J. Y. Carter, J. F. Wamala, C. Seguin, C. Bouchier, T. Malliavin, B. Bakhshi, H. H. N. Abulmaali, D. Kumar, S. M. Njoroge, M. R. Malik, J. Kiiru, F. J. Luquero, A. S. Azman, T. Ramamurthy, N. R. Thomson, and M. L. Quilici, Natur…
THSTI_33102	F. X. Weill, D. Domman, E. Njamkepo, A. A. Almesbahi, M. Naji, S. S. Nasher, A. Rakesh, A. M. Assiri, N. C. Sharma, S. Kariuki, M. R. Pourshafie, J. Rauzier, A. Abubakar, J. Y. Carter, J. F. Wamala, C. Seguin, C. Bouchier, T. Malliavin, B. Bakhshi, H. H. N. Abulmaali, D. Kumar, S. M. Njoroge, M. R. Malik, J. Kiiru, F. J. Luquero, A. S. Azman, T. Ramamurthy, N. R. Thomson, and M. L. Quilici, Natur…
THSTI_36124	F. X. Weill, D. Domman, E. Njamkepo, A. A. Almesbahi, M. Naji, S. S. Nasher, A. Rakesh, A. M. Assiri, N. C. Sharma, S. Kariuki, M. R. Pourshafie, J. Rauzier, A. Abubakar, J. Y. Carter, J. F. Wamala, C. Seguin, C. Bouchier, T. Malliavin, B. Bakhshi, H. H. N. Abulmaali, D. Kumar, S. M. Njoroge, M. R. Malik, J. Kiiru, F. J. Luquero, A. S. Azman, T. Ramamurthy, N. R. Thomson, and M. L. Quilici, Natur…
THSTI_36133	F. X. Weill, D. Domman, E. Njamkepo, A. A. Almesbahi, M. Naji, S. S. Nasher, A. Rakesh, A. M. Assiri, N. C. Sharma, S. Kariuki, M. R. Pourshafie, J. Rauzier, A. Abubakar, J. Y. Carter, J. F. Wamala, C. Seguin, C. Bouchier, T. Malliavin, B. Bakhshi, H. H. N. Abulmaali, D. Kumar, S. M. Njoroge, M. R. Malik, J. Kiiru, F. J. Luquero, A. S. Azman, T. Ramamurthy, N. R. Thomson, and M. L. Quilici, Natur…
THSTI_36136	F. X. Weill, D. Domman, E. Njamkepo, A. A. Almesbahi, M. Naji, S. S. Nasher, A. Rakesh, A. M. Assiri, N. C. Sharma, S. Kariuki, M. R. Pourshafie, J. Rauzier, A. Abubakar, J. Y. Carter, J. F. Wamala, C. Seguin, C. Bouchier, T. Malliavin, B. Bakhshi, H. H. N. Abulmaali, D. Kumar, S. M. Njoroge, M. R. Malik, J. Kiiru, F. J. Luquero, A. S. Azman, T. Ramamurthy, N. R. Thomson, and M. L. Quilici, Natur…
THSTI_36268	F. X. Weill, D. Domman, E. Njamkepo, A. A. Almesbahi, M. Naji, S. S. Nasher, A. Rakesh, A. M. Assiri, N. C. Sharma, S. Kariuki, M. R. Pourshafie, J. Rauzier, A. Abubakar, J. Y. Carter, J. F. Wamala, C. Seguin, C. Bouchier, T. Malliavin, B. Bakhshi, H. H. N. Abulmaali, D. Kumar, S. M. Njoroge, M. R. Malik, J. Kiiru, F. J. Luquero, A. S. Azman, T. Ramamurthy, N. R. Thomson, and M. L. Quilici, Natur…
THSTI_41049	F. X. Weill, D. Domman, E. Njamkepo, A. A. Almesbahi, M. Naji, S. S. Nasher, A. Rakesh, A. M. Assiri, N. C. Sharma, S. Kariuki, M. R. Pourshafie, J. Rauzier, A. Abubakar, J. Y. Carter, J. F. Wamala, C. Seguin, C. Bouchier, T. Malliavin, B. Bakhshi, H. H. N. Abulmaali, D. Kumar, S. M. Njoroge, M. R. Malik, J. Kiiru, F. J. Luquero, A. S. Azman, T. Ramamurthy, N. R. Thomson, and M. L. Quilici, Natur…
THSTI_41055	F. X. Weill, D. Domman, E. Njamkepo, A. A. Almesbahi, M. Naji, S. S. Nasher, A. Rakesh, A. M. Assiri, N. C. Sharma, S. Kariuki, M. R. Pourshafie, J. Rauzier, A. Abubakar, J. Y. Carter, J. F. Wamala, C. Seguin, C. Bouchier, T. Malliavin, B. Bakhshi, H. H. N. Abulmaali, D. Kumar, S. M. Njoroge, M. R. Malik, J. Kiiru, F. J. Luquero, A. S. Azman, T. Ramamurthy, N. R. Thomson, and M. L. Quilici, Natur…
THSTI_41081	F. X. Weill, D. Domman, E. Njamkepo, A. A. Almesbahi, M. Naji, S. S. Nasher, A. Rakesh, A. M. Assiri, N. C. Sharma, S. Kariuki, M. R. Pourshafie, J. Rauzier, A. Abubakar, J. Y. Carter, J. F. Wamala, C. Seguin, C. Bouchier, T. Malliavin, B. Bakhshi, H. H. N. Abulmaali, D. Kumar, S. M. Njoroge, M. R. Malik, J. Kiiru, F. J. Luquero, A. S. Azman, T. Ramamurthy, N. R. Thomson, and M. L. Quilici, Natur…
THSTI_45544	F. X. Weill, D. Domman, E. Njamkepo, A. A. Almesbahi, M. Naji, S. S. Nasher, A. Rakesh, A. M. Assiri, N. C. Sharma, S. Kariuki, M. R. Pourshafie, J. Rauzier, A. Abubakar, J. Y. Carter, J. F. Wamala, C. Seguin, C. Bouchier, T. Malliavin, B. Bakhshi, H. H. N. Abulmaali, D. Kumar, S. M. Njoroge, M. R. Malik, J. Kiiru, F. J. Luquero, A. S. Azman, T. Ramamurthy, N. R. Thomson, and M. L. Quilici, Natur…
THSTI_45869	F. X. Weill, D. Domman, E. Njamkepo, A. A. Almesbahi, M. Naji, S. S. Nasher, A. Rakesh, A. M. Assiri, N. C. Sharma, S. Kariuki, M. R. Pourshafie, J. Rauzier, A. Abubakar, J. Y. Carter, J. F. Wamala, C. Seguin, C. Bouchier, T. Malliavin, B. Bakhshi, H. H. N. Abulmaali, D. Kumar, S. M. Njoroge, M. R. Malik, J. Kiiru, F. J. Luquero, A. S. Azman, T. Ramamurthy, N. R. Thomson, and M. L. Quilici, Natur…
THSTI_45983	F. X. Weill, D. Domman, E. Njamkepo, A. A. Almesbahi, M. Naji, S. S. Nasher, A. Rakesh, A. M. Assiri, N. C. Sharma, S. Kariuki, M. R. Pourshafie, J. Rauzier, A. Abubakar, J. Y. Carter, J. F. Wamala, C. Seguin, C. Bouchier, T. Malliavin, B. Bakhshi, H. H. N. Abulmaali, D. Kumar, S. M. Njoroge, M. R. Malik, J. Kiiru, F. J. Luquero, A. S. Azman, T. Ramamurthy, N. R. Thomson, and M. L. Quilici, Natur…
THSTI_46073	F. X. Weill, D. Domman, E. Njamkepo, A. A. Almesbahi, M. Naji, S. S. Nasher, A. Rakesh, A. M. Assiri, N. C. Sharma, S. Kariuki, M. R. Pourshafie, J. Rauzier, A. Abubakar, J. Y. Carter, J. F. Wamala, C. Seguin, C. Bouchier, T. Malliavin, B. Bakhshi, H. H. N. Abulmaali, D. Kumar, S. M. Njoroge, M. R. Malik, J. Kiiru, F. J. Luquero, A. S. Azman, T. Ramamurthy, N. R. Thomson, and M. L. Quilici, Natur…
THSTI_52586	F. X. Weill, D. Domman, E. Njamkepo, A. A. Almesbahi, M. Naji, S. S. Nasher, A. Rakesh, A. M. Assiri, N. C. Sharma, S. Kariuki, M. R. Pourshafie, J. Rauzier, A. Abubakar, J. Y. Carter, J. F. Wamala, C. Seguin, C. Bouchier, T. Malliavin, B. Bakhshi, H. H. N. Abulmaali, D. Kumar, S. M. Njoroge, M. R. Malik, J. Kiiru, F. J. Luquero, A. S. Azman, T. Ramamurthy, N. R. Thomson, and M. L. Quilici, Natur…
THSTI_52588	F. X. Weill, D. Domman, E. Njamkepo, A. A. Almesbahi, M. Naji, S. S. Nasher, A. Rakesh, A. M. Assiri, N. C. Sharma, S. Kariuki, M. R. Pourshafie, J. Rauzier, A. Abubakar, J. Y. Carter, J. F. Wamala, C. Seguin, C. Bouchier, T. Malliavin, B. Bakhshi, H. H. N. Abulmaali, D. Kumar, S. M. Njoroge, M. R. Malik, J. Kiiru, F. J. Luquero, A. S. Azman, T. Ramamurthy, N. R. Thomson, and M. L. Quilici, Natur…
THSTI_52629	F. X. Weill, D. Domman, E. Njamkepo, A. A. Almesbahi, M. Naji, S. S. Nasher, A. Rakesh, A. M. Assiri, N. C. Sharma, S. Kariuki, M. R. Pourshafie, J. Rauzier, A. Abubakar, J. Y. Carter, J. F. Wamala, C. Seguin, C. Bouchier, T. Malliavin, B. Bakhshi, H. H. N. Abulmaali, D. Kumar, S. M. Njoroge, M. R. Malik, J. Kiiru, F. J. Luquero, A. S. Azman, T. Ramamurthy, N. R. Thomson, and M. L. Quilici, Natur…
THSTI_52665	F. X. Weill, D. Domman, E. Njamkepo, A. A. Almesbahi, M. Naji, S. S. Nasher, A. Rakesh, A. M. Assiri, N. C. Sharma, S. Kariuki, M. R. Pourshafie, J. Rauzier, A. Abubakar, J. Y. Carter, J. F. Wamala, C. Seguin, C. Bouchier, T. Malliavin, B. Bakhshi, H. H. N. Abulmaali, D. Kumar, S. M. Njoroge, M. R. Malik, J. Kiiru, F. J. Luquero, A. S. Azman, T. Ramamurthy, N. R. Thomson, and M. L. Quilici, Natur…
THSTI_55199	F. X. Weill, D. Domman, E. Njamkepo, A. A. Almesbahi, M. Naji, S. S. Nasher, A. Rakesh, A. M. Assiri, N. C. Sharma, S. Kariuki, M. R. Pourshafie, J. Rauzier, A. Abubakar, J. Y. Carter, J. F. Wamala, C. Seguin, C. Bouchier, T. Malliavin, B. Bakhshi, H. H. N. Abulmaali, D. Kumar, S. M. Njoroge, M. R. Malik, J. Kiiru, F. J. Luquero, A. S. Azman, T. Ramamurthy, N. R. Thomson, and M. L. Quilici, Natur…
THSTI_56650	F. X. Weill, D. Domman, E. Njamkepo, A. A. Almesbahi, M. Naji, S. S. Nasher, A. Rakesh, A. M. Assiri, N. C. Sharma, S. Kariuki, M. R. Pourshafie, J. Rauzier, A. Abubakar, J. Y. Carter, J. F. Wamala, C. Seguin, C. Bouchier, T. Malliavin, B. Bakhshi, H. H. N. Abulmaali, D. Kumar, S. M. Njoroge, M. R. Malik, J. Kiiru, F. J. Luquero, A. S. Azman, T. Ramamurthy, N. R. Thomson, and M. L. Quilici, Natur…
THSTI_56695	F. X. Weill, D. Domman, E. Njamkepo, A. A. Almesbahi, M. Naji, S. S. Nasher, A. Rakesh, A. M. Assiri, N. C. Sharma, S. Kariuki, M. R. Pourshafie, J. Rauzier, A. Abubakar, J. Y. Carter, J. F. Wamala, C. Seguin, C. Bouchier, T. Malliavin, B. Bakhshi, H. H. N. Abulmaali, D. Kumar, S. M. Njoroge, M. R. Malik, J. Kiiru, F. J. Luquero, A. S. Azman, T. Ramamurthy, N. R. Thomson, and M. L. Quilici, Natur…
THSTI_56712	F. X. Weill, D. Domman, E. Njamkepo, A. A. Almesbahi, M. Naji, S. S. Nasher, A. Rakesh, A. M. Assiri, N. C. Sharma, S. Kariuki, M. R. Pourshafie, J. Rauzier, A. Abubakar, J. Y. Carter, J. F. Wamala, C. Seguin, C. Bouchier, T. Malliavin, B. Bakhshi, H. H. N. Abulmaali, D. Kumar, S. M. Njoroge, M. R. Malik, J. Kiiru, F. J. Luquero, A. S. Azman, T. Ramamurthy, N. R. Thomson, and M. L. Quilici, Natur…
THSTI_AM120	F. X. Weill, D. Domman, E. Njamkepo, C. Tarr, J. Rauzier, N. Fawal, K. H. Keddy, H. Salje, S. Moore, A. K. Mukhopadhyay, R. Bercion, F. J. Luquero, A. Ngandjio, M. Dosso, E. Monakhova, B. Garin, C. Bouchier, C. Pazzani, A. Mutreja, R. Grunow, F. Sidikou, L. Bonte, S. Breurec, M. Damian, B. M. Njanpop-Lafourcade, G. Sapriel, A. L. Page, M. Hamze, M. Henkens, G. Chowdhury, M. Mengel, J. L. Koeck, J…
THSTI_AM232	F. X. Weill, D. Domman, E. Njamkepo, C. Tarr, J. Rauzier, N. Fawal, K. H. Keddy, H. Salje, S. Moore, A. K. Mukhopadhyay, R. Bercion, F. J. Luquero, A. Ngandjio, M. Dosso, E. Monakhova, B. Garin, C. Bouchier, C. Pazzani, A. Mutreja, R. Grunow, F. Sidikou, L. Bonte, S. Breurec, M. Damian, B. M. Njanpop-Lafourcade, G. Sapriel, A. L. Page, M. Hamze, M. Henkens, G. Chowdhury, M. Mengel, J. L. Koeck, J…
THSTI_AM305	F. X. Weill, D. Domman, E. Njamkepo, C. Tarr, J. Rauzier, N. Fawal, K. H. Keddy, H. Salje, S. Moore, A. K. Mukhopadhyay, R. Bercion, F. J. Luquero, A. Ngandjio, M. Dosso, E. Monakhova, B. Garin, C. Bouchier, C. Pazzani, A. Mutreja, R. Grunow, F. Sidikou, L. Bonte, S. Breurec, M. Damian, B. M. Njanpop-Lafourcade, G. Sapriel, A. L. Page, M. Hamze, M. Henkens, G. Chowdhury, M. Mengel, J. L. Koeck, J…
THSTI_C18932	F. X. Weill, D. Domman, E. Njamkepo, C. Tarr, J. Rauzier, N. Fawal, K. H. Keddy, H. Salje, S. Moore, A. K. Mukhopadhyay, R. Bercion, F. J. Luquero, A. Ngandjio, M. Dosso, E. Monakhova, B. Garin, C. Bouchier, C. Pazzani, A. Mutreja, R. Grunow, F. Sidikou, L. Bonte, S. Breurec, M. Damian, B. M. Njanpop-Lafourcade, G. Sapriel, A. L. Page, M. Hamze, M. Henkens, G. Chowdhury, M. Mengel, J. L. Koeck, J…
THSTI_CO1089	F. X. Weill, D. Domman, E. Njamkepo, C. Tarr, J. Rauzier, N. Fawal, K. H. Keddy, H. Salje, S. Moore, A. K. Mukhopadhyay, R. Bercion, F. J. Luquero, A. Ngandjio, M. Dosso, E. Monakhova, B. Garin, C. Bouchier, C. Pazzani, A. Mutreja, R. Grunow, F. Sidikou, L. Bonte, S. Breurec, M. Damian, B. M. Njanpop-Lafourcade, G. Sapriel, A. L. Page, M. Hamze, M. Henkens, G. Chowdhury, M. Mengel, J. L. Koeck, J…
THSTI_CO327	F. X. Weill, D. Domman, E. Njamkepo, C. Tarr, J. Rauzier, N. Fawal, K. H. Keddy, H. Salje, S. Moore, A. K. Mukhopadhyay, R. Bercion, F. J. Luquero, A. Ngandjio, M. Dosso, E. Monakhova, B. Garin, C. Bouchier, C. Pazzani, A. Mutreja, R. Grunow, F. Sidikou, L. Bonte, S. Breurec, M. Damian, B. M. Njanpop-Lafourcade, G. Sapriel, A. L. Page, M. Hamze, M. Henkens, G. Chowdhury, M. Mengel, J. L. Koeck, J…
THSTI_CO368	F. X. Weill, D. Domman, E. Njamkepo, C. Tarr, J. Rauzier, N. Fawal, K. H. Keddy, H. Salje, S. Moore, A. K. Mukhopadhyay, R. Bercion, F. J. Luquero, A. Ngandjio, M. Dosso, E. Monakhova, B. Garin, C. Bouchier, C. Pazzani, A. Mutreja, R. Grunow, F. Sidikou, L. Bonte, S. Breurec, M. Damian, B. M. Njanpop-Lafourcade, G. Sapriel, A. L. Page, M. Hamze, M. Henkens, G. Chowdhury, M. Mengel, J. L. Koeck, J…
THSTI_CO553	F. X. Weill, D. Domman, E. Njamkepo, C. Tarr, J. Rauzier, N. Fawal, K. H. Keddy, H. Salje, S. Moore, A. K. Mukhopadhyay, R. Bercion, F. J. Luquero, A. Ngandjio, M. Dosso, E. Monakhova, B. Garin, C. Bouchier, C. Pazzani, A. Mutreja, R. Grunow, F. Sidikou, L. Bonte, S. Breurec, M. Damian, B. M. Njanpop-Lafourcade, G. Sapriel, A. L. Page, M. Hamze, M. Henkens, G. Chowdhury, M. Mengel, J. L. Koeck, J…
THSTI_CO783	F. X. Weill, D. Domman, E. Njamkepo, C. Tarr, J. Rauzier, N. Fawal, K. H. Keddy, H. Salje, S. Moore, A. K. Mukhopadhyay, R. Bercion, F. J. Luquero, A. Ngandjio, M. Dosso, E. Monakhova, B. Garin, C. Bouchier, C. Pazzani, A. Mutreja, R. Grunow, F. Sidikou, L. Bonte, S. Breurec, M. Damian, B. M. Njanpop-Lafourcade, G. Sapriel, A. L. Page, M. Hamze, M. Henkens, G. Chowdhury, M. Mengel, J. L. Koeck, J…
THSTI_CO908	F. X. Weill, D. Domman, E. Njamkepo, C. Tarr, J. Rauzier, N. Fawal, K. H. Keddy, H. Salje, S. Moore, A. K. Mukhopadhyay, R. Bercion, F. J. Luquero, A. Ngandjio, M. Dosso, E. Monakhova, B. Garin, C. Bouchier, C. Pazzani, A. Mutreja, R. Grunow, F. Sidikou, L. Bonte, S. Breurec, M. Damian, B. M. Njanpop-Lafourcade, G. Sapriel, A. L. Page, M. Hamze, M. Henkens, G. Chowdhury, M. Mengel, J. L. Koeck, J…
THSTI_CRC155	F. X. Weill, D. Domman, E. Njamkepo, C. Tarr, J. Rauzier, N. Fawal, K. H. Keddy, H. Salje, S. Moore, A. K. Mukhopadhyay, R. Bercion, F. J. Luquero, A. Ngandjio, M. Dosso, E. Monakhova, B. Garin, C. Bouchier, C. Pazzani, A. Mutreja, R. Grunow, F. Sidikou, L. Bonte, S. Breurec, M. Damian, B. M. Njanpop-Lafourcade, G. Sapriel, A. L. Page, M. Hamze, M. Henkens, G. Chowdhury, M. Mengel, J. L. Koeck, J…
THSTI_CRC198	F. X. Weill, D. Domman, E. Njamkepo, C. Tarr, J. Rauzier, N. Fawal, K. H. Keddy, H. Salje, S. Moore, A. K. Mukhopadhyay, R. Bercion, F. J. Luquero, A. Ngandjio, M. Dosso, E. Monakhova, B. Garin, C. Bouchier, C. Pazzani, A. Mutreja, R. Grunow, F. Sidikou, L. Bonte, S. Breurec, M. Damian, B. M. Njanpop-Lafourcade, G. Sapriel, A. L. Page, M. Hamze, M. Henkens, G. Chowdhury, M. Mengel, J. L. Koeck, J…
THSTI_D16133	F. X. Weill, D. Domman, E. Njamkepo, C. Tarr, J. Rauzier, N. Fawal, K. H. Keddy, H. Salje, S. Moore, A. K. Mukhopadhyay, R. Bercion, F. J. Luquero, A. Ngandjio, M. Dosso, E. Monakhova, B. Garin, C. Bouchier, C. Pazzani, A. Mutreja, R. Grunow, F. Sidikou, L. Bonte, S. Breurec, M. Damian, B. M. Njanpop-Lafourcade, G. Sapriel, A. L. Page, M. Hamze, M. Henkens, G. Chowdhury, M. Mengel, J. L. Koeck, J…
THSTI_D31153	F. X. Weill, D. Domman, E. Njamkepo, C. Tarr, J. Rauzier, N. Fawal, K. H. Keddy, H. Salje, S. Moore, A. K. Mukhopadhyay, R. Bercion, F. J. Luquero, A. Ngandjio, M. Dosso, E. Monakhova, B. Garin, C. Bouchier, C. Pazzani, A. Mutreja, R. Grunow, F. Sidikou, L. Bonte, S. Breurec, M. Damian, B. M. Njanpop-Lafourcade, G. Sapriel, A. L. Page, M. Hamze, M. Henkens, G. Chowdhury, M. Mengel, J. L. Koeck, J…
THSTI_E12067	F. X. Weill, D. Domman, E. Njamkepo, C. Tarr, J. Rauzier, N. Fawal, K. H. Keddy, H. Salje, S. Moore, A. K. Mukhopadhyay, R. Bercion, F. J. Luquero, A. Ngandjio, M. Dosso, E. Monakhova, B. Garin, C. Bouchier, C. Pazzani, A. Mutreja, R. Grunow, F. Sidikou, L. Bonte, S. Breurec, M. Damian, B. M. Njanpop-Lafourcade, G. Sapriel, A. L. Page, M. Hamze, M. Henkens, G. Chowdhury, M. Mengel, J. L. Koeck, J…
THSTI_G27875	F. X. Weill, D. Domman, E. Njamkepo, C. Tarr, J. Rauzier, N. Fawal, K. H. Keddy, H. Salje, S. Moore, A. K. Mukhopadhyay, R. Bercion, F. J. Luquero, A. Ngandjio, M. Dosso, E. Monakhova, B. Garin, C. Bouchier, C. Pazzani, A. Mutreja, R. Grunow, F. Sidikou, L. Bonte, S. Breurec, M. Damian, B. M. Njanpop-Lafourcade, G. Sapriel, A. L. Page, M. Hamze, M. Henkens, G. Chowdhury, M. Mengel, J. L. Koeck, J…
[truncated: 69 more rows]
