# Supplementary material for: Whole-Genome Analysis of Clinical Vibrio cholerae O1 in Kolkata, India, and Dhaka, Bangladesh, Reveals Two Lineages of Circulating Strains, Indicating Variation in Genomic Attributes
Source: mBio. 2020 Nov 10;11(6):e01227-20. doi: 10.1128/mBio.01227-20 (PMC7667034; doi:10.1128/mBio.01227-20)
Supplement: TABLE S3 [file mBio.01227-20-st003.xlsx]

## Sheet: TableS3
Table S3. Chronological diversity of VSP-II types
	number of isolate in lineage 1 / number of isolates in lineage 2
Year	1	2	3	4	5
2009	0 / 5	10 / 0	0 / 0	0 / 0	1 / 0
2010	0 / 12	0 / 0	1 / 0	0 / 0	0 / 0
2011	0 / 14	0 / 0	1 / 0	0 / 0	0 / 0
2012	0 / 12	0 / 0	4 / 0	0 / 0	0 / 0
2013	0 / 7	0 / 0	8 / 0	0 / 0	0 / 0
2014	0 / 10	0 / 0	8 / 0	2 / 0	0 / 0
2015	0 / 6	0 / 0	5 / 0	1 / 0	0 / 0
2016	0 / 9	0 / 0	0 / 0	8 / 0	0 / 0
